# Supplementary material for: Intercellular communication is required for trap formation in the nematode-trapping fungus Duddingtonia flagrans
Source: PLoS Genet. 2019 Mar 27;15(3):e1008029. doi: 10.1371/journal.pgen.1008029 (PMC6453484; doi:10.1371/journal.pgen.1008029)
Supplement: S1 Table — The length of the contigs is given in bp. The mean coverage is calculated for each contig and the last row is the sum of length and mean coverage of all contigs. (XLS) [file pgen.1008029.s009.xls]

## Sheet: Table_S1_contigs_coverage
Table S1. Length and mean coverage of D. flagrans contigs
Contigs	Length	mean_coverage
contig_0	8347096	83.64
contig_1	6629505	83.99
contig_3	6168687	83.48
contig_15	5398593	83.72
contig_8	5315874	85.83
contig_9	4095442	83.77
contig_11	285791	2401.36
contig_13	137517	92.2
contig_14	84653	124.56
contig_6	45811	129.72
contig_7	43069	107.87
contig_2	36099	5.44
contig_5	29074	57.3
contig_4	28584	36.76
TOTAL	36645795	102.18
