# Supplementary material for: Intercellular communication is required for trap formation in the nematode-trapping fungus Duddingtonia flagrans
Source: PLoS Genet. 2019 Mar 27;15(3):e1008029. doi: 10.1371/journal.pgen.1008029 (PMC6453484; doi:10.1371/journal.pgen.1008029)
Supplement: S2 Table — The length of the contigs is given in bp. The rest of the columns show the percentage of nucleotide usage in each contig. (XLS) [file pgen.1008029.s010.xls]

## Sheet: Table_S2_ATGC_%_and_GC%_content
Table S2. ATGC repartition in each contig.
unitigs	Length	A	C	G	T
contig_00	8347096	0.2734	0.2269	0.2266	0.2731
contig_01	6629505	0.2723	0.2266	0.2266	0.2745
contig_02	36099	0.3066	0.1639	0.1306	0.3988
contig_03	6168687	0.2718	0.2283	0.2279	0.2719
contig_04	28584	0.479	0.1096	0.1483	0.263
contig_05	29074	0.2637	0.2134	0.2707	0.2522
contig_06	45811	0.2518	0.2703	0.2148	0.263
contig_07	43069	0.2521	0.2697	0.2142	0.264
contig_08	5315874	0.2742	0.226	0.2275	0.2723
contig_09	4095442	0.2752	0.2246	0.2268	0.2734
contig_11	285791	0.3846	0.1144	0.144	0.357
contig_13	137517	0.3143	0.1725	0.1733	0.3399
contig_14	84653	0.2637	0.2136	0.2708	0.2519
contig_15	5398593	0.2763	0.2244	0.225	0.2743
