# Supplementary material for: Intercellular communication is required for trap formation in the nematode-trapping fungus Duddingtonia flagrans
Source: PLoS Genet. 2019 Mar 27;15(3):e1008029. doi: 10.1371/journal.pgen.1008029 (PMC6453484; doi:10.1371/journal.pgen.1008029)
Supplement: S3 Table — The columns show: Genome size in Mb, percentage of GC content, number of proteins, best blast top hit (orthologous proteins), the life style and NCBI project accession number. (XLS) [file pgen.1008029.s011.xls]

## Sheet: Table_S3_genomes_comparison
Table S3. Genome size, number of predicted protein-coding genes, G + C content and best Blast top hit homology between the genomes of D. flagrans and those of 8 other fungi.
Species		Genome size(Mb)	G + C (%)	Number of proteins	Best Blast Top Hit	Lifestyle	NCBI Bioproject
Duddingtonia flagrans		36.64	45.1	9927		Nematophagous	PRJNA494930
Dactylellina haptotyla		39.5	45.3	10959	4372	Nematophagous	PRJNA186729
Trichoderma virens		39	49.2	12406	386	Mycopathogenic	PRJNA19983
Fusarium oxysporum		61.4	48.2	15438	271	Phytopathogenic	PRJNA174274
Trichoderma reesei		33.3	52.8	9115	140	Mycopathogenic	PRJNA15571
Aspergillus oryzae		36.5	48.3	11397	124	Saprophytic	PRJNA88495
Arthrobotrys oligospora		39.9	44.5	11479	7487	Nematophagous	PRJNA41495
Drechslerella stenobrocha		29.02	52.5	7781	2351	Nematophagous	PRJNA67941
Drechmeria coniospora		32.5	55	8236	321	Nematophagous	PRJNA277234
