# Supplementary material for: Intercellular communication is required for trap formation in the nematode-trapping fungus Duddingtonia flagrans
Source: PLoS Genet. 2019 Mar 27;15(3):e1008029. doi: 10.1371/journal.pgen.1008029 (PMC6453484; doi:10.1371/journal.pgen.1008029)
Supplement: S4 Table — Columns show: qseqid: query accession dot version, sseqid: subject accession dot version (database hit), pident: percentage of identical matches, length: alignment length, mismatch: number of mismatches, gapopen: number of gap openings, qstart: start of alignment in query, qend: end of alignment in query, sstart: start of alignment in subject (database hit), send: end of alignment in subject (database hit), evalue: expectation value (E-value 10 E-5), bitscore: bit score. (XLS) [file pgen.1008029.s012.xls]

## Sheet: TableS4_blast_against_Swissprot
Table S4. BlastP D. flagrans proteins against_Swissprot database.
qseqid	sseqid	pident	length	mismatch	gapopen	qstart	qend	sstart	send	evalue	bitscore
DFL_000001	Q00808.1	34.665	1076	579	27	165	1180	257	1268	2.34e-157	513
DFL_000010	A0A084B9Z2.1	22.667	225	157	6	107	328	4	214	4.84e-06	50.8
DFL_001001	Q6BKU8.1	24.664	223	109	9	10	200	6	201	4.3e-06	48.9
DFL_001002	Q0USG2.1	47.017	419	169	8	10	378	17	432	4.24e-124	368
DFL_001003	P32379.2	74.18	244	62	1	1	243	1	244	1.14e-133	379
DFL_001004	P25375.1	46.676	692	343	11	6	687	36	711	0	582
DFL_001005	Q09196.1	62.774	137	51	0	4	140	5	141	8.7e-63	191
DFL_001007	E3S6P9.1	61.892	370	112	6	45	402	37	389	1.1e-152	439
DFL_001011	C6Y4A3.1	41.27	63	32	2	5	62	4	66	5.88e-08	47.4
DFL_001012	Q8T3C8.2	22.152	158	95	3	50	205	19	150	3.93e-07	51.6
DFL_001013	P30589.4	63.568	925	305	15	114	1019	152	1063	0	1184
DFL_001014	P32317.1	40.504	516	230	14	64	539	26	504	7.5e-118	360
DFL_001016	Q4WLV6.1	70.37	108	31	1	1	107	1	108	5.92e-48	151
DFL_001017	O94460.1	67.494	403	130	1	1	403	1	402	0	583
DFL_001018	P27770.1	81.379	145	25	2	1	144	1	144	2.33e-77	228
DFL_001019	Q08DS7.1	51.888	609	270	7	6	608	3	594	0	635
DFL_001020	O94520.1	48.921	139	68	2	34	171	49	185	3.84e-35	124
DFL_001021	P87235.1	36.643	554	282	8	253	806	202	686	3.35e-103	337
DFL_001022	P40517.1	35.135	111	55	4	395	499	197	296	1.51e-10	66.2
DFL_001023	Q8VEH6.1	44.892	372	173	10	4	369	16	361	3.01e-96	295
DFL_001024	O43038.1	27.211	588	286	17	1	581	1	453	5.31e-52	187
DFL_001025	Q4I8E9.1	56.557	488	198	2	30	517	63	536	0	569
DFL_001026	Q9FYG4.1	33.602	372	200	11	91	431	218	573	4.22e-47	176
DFL_001027	P87143.1	29.951	611	328	18	108	716	48	560	6.71e-71	244
DFL_001028	D4AYG1.1	25.505	396	223	18	29	378	33	402	3.35e-10	66.2
DFL_000103	Q7X660.1	24.642	698	432	20	55	721	56	690	1.41e-42	168
DFL_001030	P35606.2	55.542	821	348	6	1	819	3	808	0	986
DFL_001031	O59802.1	36.946	203	102	3	354	556	141	317	4.72e-30	123
DFL_001032	O42653.1	39.279	527	257	6	85	610	46	510	5.7e-122	376
DFL_001033	P23833.1	54	200	91	1	95	294	75	273	2.69e-78	243
DFL_001034	O13644.1	45.201	323	161	5	1	321	1	309	2.48e-84	259
DFL_001039	P54197.2	37.644	348	195	9	8	341	5	344	2.22e-61	226
DFL_001040	A1CLG4.1	57.556	311	129	3	13	322	13	321	8.13e-118	348
DFL_001041	Q700S9.1	44.343	981	504	13	39	989	43	1011	0	816
DFL_001043	Q12151.1	61.905	42	16	0	95	136	41	82	9.49e-10	65.1
DFL_001044	Q02787.2	64.486	428	147	3	1	428	11	433	0	566
DFL_001045	O14227.1	37.153	864	479	19	494	1324	382	1214	2.73e-164	530
DFL_001046	Q94AX4.1	46.067	445	211	2	135	552	119	561	2.89e-139	417
DFL_001047	P78780.2	60.563	355	137	2	6	358	4	357	1.66e-159	454
DFL_001048	Q9USW5.1	80.545	257	49	1	1	256	1	257	9.08e-158	441
DFL_001050	A7KAN7.1	58.621	87	36	0	34	120	7	93	7.63e-32	128
DFL_001052	A7EB95.1	39.08	174	93	4	12	182	46	209	4.48e-35	126
DFL_001053	P38301.1	44.364	275	120	4	133	405	35	278	3e-64	209
DFL_001054	Q02457.2	44.595	74	33	1	755	820	409	482	2.43e-08	61.2
DFL_001055	Q5T6V5.1	43.62	337	179	5	39	368	9	341	3.42e-94	287
DFL_001056	P38318.1	40.747	562	249	9	155	638	3	558	8.78e-141	424
DFL_001058	A2QI25.1	49.345	458	217	7	83	534	132	580	6.67e-141	427
DFL_001059	Q9Y4X5.2	27.336	289	164	12	350	608	186	458	3.85e-14	79.7
DFL_001065	P53184.1	35.909	220	121	7	14	222	4	214	8.71e-36	129
DFL_001066	Q02959.1	43.602	422	201	10	125	528	40	442	6.88e-103	342
DFL_001067	O94440.1	33.333	105	64	1	182	286	164	262	1.28e-08	58.2
DFL_001068	O59741.2	21.615	421	258	12	45	451	15	377	2.21e-16	87.4
DFL_001069	Q5BKN4.1	26.351	296	149	10	277	567	77	308	2.7e-19	92.8
DFL_001070	Q07076.2	27.744	328	210	12	524	846	156	461	2.44e-19	95.5
DFL_001071	O24467.1	35.669	471	258	11	173	637	16	447	9.96e-84	276
DFL_001072	Q9Y7F0.1	64.948	194	66	1	1	192	1	194	1.38e-96	281
DFL_001073	Q9C2D4.2	58.571	70	29	0	1	70	1	70	3.44e-30	103
DFL_001074	Q6NWC6.1	50	50	24	1	100	149	81	129	2.59e-06	53.1
DFL_001076	O74471.1	41.6	125	71	1	40	164	7	129	1.77e-30	110
DFL_001077	P87175.1	36.757	555	282	20	3	554	1	489	9.68e-99	313
DFL_001079	O13930.1	48.63	146	66	3	378	522	383	520	2.92e-32	135
DFL_001080	O74387.1	25.24	313	161	9	23	319	11	266	1.92e-09	61.2
DFL_001081	O42859.2	48.485	99	51	0	22	120	7	105	1.62e-28	102
DFL_001082	P87017.2	36.33	267	156	6	22	278	4	266	1.8e-40	146
DFL_001083	O74405.1	24.468	282	184	11	49	323	34	293	1.85e-15	80.9
DFL_001085	P87061.1	43.713	334	167	6	111	440	65	381	2.47e-85	308
DFL_001086	O13929.1	49.254	134	58	3	3	131	2	130	3.65e-31	110
DFL_001089	Q9P6L7.1	54.496	367	148	4	28	385	5	361	2.78e-134	391
DFL_001090	Q02753.1	65.625	160	55	0	1	160	1	160	2.7e-72	217
DFL_001091	P52810.1	88.889	189	21	0	4	192	2	190	4.5e-113	322
DFL_001092	Q9C0T1.1	84.27	89	14	0	1	89	1	89	2.93e-49	154
DFL_001093	Q50HP3.2	32.515	163	93	3	1	163	4	149	1.33e-18	80.9
DFL_001094	Q9P4W7.3	27.391	690	452	10	19	704	30	674	3.13e-70	248
DFL_001097	Q9Y7T9.1	41.584	202	90	5	7	186	4	199	1.06e-45	152
DFL_001099	Q2U4K2.1	85.315	143	20	1	1	143	1	142	2.7e-88	256
DFL_000110	Q55027.1	28.571	147	103	1	22	168	3	147	4.16e-10	65.1
DFL_001100	A1CJC4.1	70.235	383	106	4	40	415	31	412	0	555
DFL_001105	P03360.2	28.972	214	114	11	1	205	917	1101	2.12e-08	59.7
DFL_001106	Q91DM0.1	30.392	102	71	0	3	104	1703	1804	2.6e-09	58.5
DFL_001108	Q10272.1	27.941	340	209	5	30	351	21	342	1.2e-33	135
DFL_001109	Q5ZK44.1	22.15	307	209	9	14	293	54	357	2.71e-08	59.3
DFL_001110	P56859.3	65.085	295	95	4	12	302	16	306	6.08e-139	397
DFL_001112	O74382.1	53.556	239	109	1	99	337	59	295	4.12e-78	244
DFL_001113	Q9VW15.3	32.884	371	204	13	166	516	1201	1546	3.97e-48	192
DFL_001115	U3H042.1	31.579	171	115	1	118	288	53	221	8.86e-13	70.5
DFL_001116	P14284.1	44.559	974	485	10	675	1635	519	1450	0	829
DFL_001117	Q10274.1	28.218	202	105	6	138	336	53	217	2.38e-16	84.7
DFL_001119	Q9HD34.1	47.059	85	45	0	8	92	1	85	8.32e-22	85.1
DFL_000112	Q4WCX9.1	31.694	183	110	6	9	188	9	179	1.66e-13	70.5
DFL_001121	A1D858.1	80.634	568	109	1	8	574	5	572	0	968
DFL_001123	Q5A4M8.1	36.596	235	135	5	7	237	5	229	1.57e-36	132
DFL_001126	Q06833.1	32.375	522	286	12	3	477	7	508	1.6e-75	269
DFL_001128	Q8LG98.2	29.588	267	170	6	120	378	37	293	4.14e-30	122
DFL_001129	Q5B3U7.2	71.141	447	125	3	3	448	4	447	0	659
DFL_001130	Q9HF51.1	70.536	224	45	4	1	203	1	224	3.15e-108	312
DFL_001131	O74468.1	41.344	491	225	7	19	489	47	494	3.55e-123	372
DFL_001132	Q877I0.1	55.204	221	93	4	51	268	5	222	1.61e-72	224
DFL_001135	Q03667.1	46.386	166	66	5	1	153	1	156	6.8e-37	127
DFL_001136	Q4WWR2.2	56.275	494	179	11	25	510	9	473	4.51e-173	499
DFL_001137	Q17QN0.1	37.383	214	125	3	409	615	123	334	2.97e-37	144
DFL_001138	P37285.2	25.316	158	116	1	1042	1199	232	387	2.71e-08	61.6
DFL_001139	P40792.2	79.167	192	39	1	4	195	2	192	1.94e-112	321
DFL_001140	Q9Y7Y3.1	33.908	174	86	7	170	339	85	233	5.65e-16	79.3
DFL_001141	P34631.1	27.778	396	228	17	6	385	3	356	2.95e-17	87.8
DFL_001142	P32911.1	67.273	110	31	2	75	181	1	108	9.97e-49	156
DFL_001143	Q12160.1	32	100	57	2	5	93	4	103	4.42e-08	50.8
DFL_001145	Q5B3Y9.2	29.309	1491	853	39	198	1584	187	1580	2.14e-163	540
DFL_001146	Q9Y810.1	37.768	233	138	3	83	314	42	268	1.06e-49	170
DFL_001147	Q9HGK9.1	30.579	121	78	2	446	566	357	471	1.46e-11	70.5
DFL_001148	G0S1B3.2	42.593	216	117	2	115	330	43	251	3.8e-52	175
DFL_001149	O42636.1	42.487	193	104	3	64	256	58	243	5.04e-46	159
DFL_000115	Q8ILQ7.1	21.888	233	153	8	18	248	6	211	5.25e-08	55.1
DFL_001150	O94469.1	28.571	217	145	3	1	215	1	209	1.05e-10	67.8
DFL_001152	Q8TFH6.3	27.338	139	85	3	55	192	11	134	3.46e-06	50.1
DFL_001153	Q9P6L5.2	48.587	1097	508	12	11	1059	9	1097	0	957
DFL_001154	P87141.1	53.673	1334	570	15	117	1445	22	1312	0	1429
DFL_001155	O74383.1	30.357	112	70	2	7	110	9	120	6.99e-12	60.5
DFL_001156	Q10082.1	52.778	144	64	3	1	144	163	302	1.26e-49	164
DFL_001161	Q09674.1	51.373	255	115	4	18	267	47	297	1.36e-79	245
DFL_001164	Q4WWN2.1	41.899	611	272	13	41	627	31	582	3.41e-152	457
DFL_001165	O13900.1	44.06	463	229	13	18	472	25	465	1.28e-103	322
DFL_001169	O13899.1	41.161	379	186	10	5	380	12	356	5.52e-70	244
DFL_001171	Q0CCF8.1	74.449	227	58	0	11	237	8	234	4.22e-127	362
DFL_001174	Q5EAR6.1	20.745	188	123	4	13	191	8	178	3.31e-07	52.8
DFL_001175	Q9D8W5.4	50.111	449	208	4	7	445	14	456	2.98e-159	461
DFL_001176	Q02889.1	47.573	103	45	2	2	104	3	96	1.86e-22	87.8
DFL_001177	O74388.1	50.355	141	57	4	190	329	5	133	2.46e-33	133
DFL_001178	O13901.1	42.298	409	204	10	1	400	1	386	9.24e-94	290
DFL_001184	O36017.1	48.187	193	85	5	17	206	15	195	1.6e-50	171
DFL_001185	Q9UUK0.1	31.818	198	114	6	12	208	10	187	2.58e-26	102
DFL_001186	O55125.1	34.386	285	173	5	74	353	9	284	3.19e-50	172
DFL_001189	Q7KRY7.1	35.211	142	85	4	175	313	133	270	1.63e-07	58.2
DFL_001190	P33775.1	41.078	835	419	17	58	875	24	802	0	620
DFL_001191	P36056.1	26.817	399	209	13	521	875	224	583	1.6e-17	90.9
DFL_001192	Q82P90.1	41.83	306	160	10	26	314	37	341	4.33e-60	202
DFL_001194	P87142.3	46.491	570	275	13	1	562	17	564	1.36e-156	462
DFL_001197	Q12691.1	48.071	1063	475	17	20	1031	18	1054	0	951
DFL_001199	P04802.3	66.426	554	180	4	12	559	4	557	0	748
DFL_000120	O95154.2	41.867	332	174	6	8	334	13	330	3.39e-75	237
DFL_001204	Q0C8J3.1	56.79	405	161	6	16	413	8	405	5.64e-158	454
DFL_001207	P87140.1	48.822	934	444	15	1	929	1	905	0	828
DFL_001208	O13903.1	28.571	168	88	7	14	173	14	157	1e-09	59.7
DFL_000121	O82312.2	26.989	352	197	13	627	957	104	416	3.58e-20	100
DFL_001210	P40235.1	74.51	357	82	1	124	471	4	360	0	557
DFL_001211	P0DPA4.1	26.36	478	315	11	91	545	53	516	4.32e-50	184
DFL_001213	Q8X229.1	35.897	195	111	6	89	269	203	397	2.61e-21	95.5
DFL_001214	Q7RVN2.1	89.024	82	9	0	1	82	1	82	2.1e-49	153
DFL_001217	Q90972.1	40.244	82	43	3	518	596	240	318	1.42e-11	70.1
DFL_000122	Q9ULJ7.4	37.067	375	203	9	928	1278	494	859	9.44e-43	174
DFL_001220	Q94A34.1	24.667	300	169	13	79	369	55	306	5.36e-08	58.2
DFL_001221	Q6UEH3.1	57.979	188	78	1	57	243	28	215	5.24e-68	227
DFL_001222	I1RF57.1	28.696	690	418	16	18	679	11	654	9.35e-72	248
DFL_001224	A7EQA8.1	54.656	1396	531	22	519	1834	329	1702	0	1390
DFL_001226	Q10191.1	36.217	497	198	15	1	489	1	386	2.31e-63	213
DFL_001227	Q10190.1	46.131	685	283	13	1	670	1	614	0	561
DFL_001228	Q10183.1	29.455	275	149	11	23	276	2	252	1.63e-14	74.7
DFL_001229	Q5ZHT1.1	52.488	402	179	6	14	412	373	765	9.7e-138	416
DFL_000123	D5GI81.1	40.079	1008	511	24	10	968	6	969	0	681
DFL_001232	Q04121.1	64.316	468	154	5	23	484	46	506	0	582
DFL_001233	O14091.1	36.413	552	256	9	61	556	30	542	7.62e-107	335
DFL_001235	Q2H988.1	41.667	768	391	17	118	864	39	770	0	550
DFL_001236	Q10189.1	38.961	77	39	2	29	105	8	76	1.99e-07	48.5
DFL_001237	Q9UW83.1	76.094	297	65	1	101	391	8	304	2.56e-164	465
DFL_001238	Q10181.1	34.725	455	253	10	85	525	22	446	2.43e-67	227
DFL_001239	O74252.1	55.157	669	237	22	1	638	1	637	0	635
DFL_001240	P0C5R9.1	47.619	84	44	0	1	84	1	84	4.67e-23	86.7
DFL_001241	P14010.1	71.861	462	129	1	53	513	34	495	0	722
DFL_001242	Q10184.1	66.008	253	81	2	2	254	7	254	2.92e-119	343
DFL_001243	O13709.2	43.243	74	38	2	98	171	165	234	1.97e-11	63.9
DFL_001246	Q10186.1	56.14	114	50	0	186	299	75	188	5.21e-40	142
DFL_001248	O60178.1	27.559	381	167	10	1	368	1	285	3.05e-38	141
DFL_000125	Q8WWF6.1	47.059	68	34	1	16	83	1	66	6.5e-12	66.6
DFL_001250	Q04608.1	46.154	78	42	0	239	316	89	166	1.1e-18	90.9
DFL_001251	P39109.2	50.196	1530	696	22	9	1499	13	1515	0	1476
DFL_001252	Q7S743.1	52.727	110	52	0	13	122	6	115	7.54e-37	124
DFL_001258	P32445.1	31.707	123	78	3	19	137	8	128	1.63e-14	68.6
DFL_000126	A0A089FNE5.1	30.488	492	315	11	1	476	5	485	1.28e-60	209
DFL_001261	Q54LN9.1	43.103	348	181	9	59	405	22	353	1.57e-98	301
DFL_001263	Q8GWX2.1	33.333	228	143	5	180	401	47	271	1.85e-34	136
DFL_001265	O74803.1	45.966	409	166	12	5	402	1	365	6.19e-104	314
DFL_001268	O14328.1	41.316	380	185	10	18	368	9	379	7.79e-81	263
DFL_001269	C9SUS0.1	56.466	232	95	4	59	289	16	242	1.48e-81	249
DFL_001270	C9SV08.2	85.366	246	36	0	1	246	1	246	9.23e-159	442
DFL_001272	C5FHU9.1	81.875	160	28	1	2	161	7	165	3.9e-95	275
DFL_001274	Q9WYR4.1	38.249	217	119	5	39	243	27	240	7.85e-34	130
DFL_001279	Q4WTT7.2	43.234	569	244	15	5	519	3	546	9.88e-139	415
DFL_000128	Q08280.1	25.444	507	315	15	31	494	2	488	6.25e-26	114
DFL_001281	Q0MQD0.3	50	50	24	1	65	113	33	82	1.91e-08	51.6
DFL_001282	Q9UFF9.1	61.004	259	101	0	107	365	4	262	2.66e-120	355
DFL_001283	O14086.1	25.163	461	283	15	1	443	1	417	2.56e-28	119
DFL_001284	O14085.1	39.823	113	65	2	63	174	59	169	3.44e-21	89.7
DFL_001287	Q10182.1	31.429	105	72	0	155	259	2	106	2.91e-12	67.4
DFL_001290	Q1XGE2.1	58.252	103	43	0	68	170	56	158	2.27e-30	120
DFL_001293	O14427.1	59.605	354	104	4	465	793	597	936	1.29e-133	427
DFL_001294	O13728.1	48.627	619	307	2	8	625	6	614	0	578
DFL_001295	Q9P7F2.1	58.815	675	265	5	24	685	25	699	0	828
DFL_001297	Q6RVV4.1	32.095	296	178	8	25	307	30	315	9.25e-32	123
DFL_001298	Q59UT4.1	32.927	164	83	3	106	252	46	199	6.65e-10	61.6
DFL_000013	A0A0N6WJC7.1	40.052	382	213	7	1	380	239	606	1.29e-72	248
DFL_000130	F9FRH4.1	45.709	501	266	6	94	592	114	610	2.14e-150	449
DFL_001301	Q10063.1	37.5	464	219	13	194	639	75	485	1.54e-78	260
DFL_001302	Q86AV6.1	55.034	447	186	4	10	456	17	448	0	531
DFL_001303	Q1ZXF1.1	33.755	237	141	4	20	253	37	260	1.86e-29	115
DFL_001304	Q7RVY5.2	66.613	620	170	8	1	619	1	584	0	829
DFL_001305	Q94A68.1	40.491	326	175	9	26	339	47	365	1.06e-64	212
DFL_001307	O14463.3	40.385	104	60	1	26	129	2	103	1.19e-21	85.5
DFL_001309	D4B093.1	51.538	650	276	13	18	638	19	658	0	666
DFL_001315	P36612.1	76.596	423	91	6	29	448	31	448	0	654
DFL_001316	F4HW51.2	30.12	664	371	15	1367	1997	692	1295	2.18e-67	256
DFL_001319	O74810.2	37.815	238	86	5	3	203	4	216	5.61e-42	144
DFL_001320	P27697.1	51.656	453	208	3	159	611	55	496	3.81e-166	486
DFL_001321	P45000.1	26.923	312	187	11	327	620	5	293	9.96e-15	78.6
DFL_001322	Q6UEG5.1	29.108	213	136	4	112	321	82	282	2.29e-19	90.5
DFL_001324	Q8MY85.1	26.797	153	100	5	378	520	626	776	4.44e-07	57.4
DFL_000133	D4AUF1.1	32.07	343	201	14	1065	1379	63	401	4.64e-35	149
DFL_001331	Q0VA16.1	35.616	511	274	16	104	586	138	621	3.72e-87	285
DFL_001332	P36613.1	31.852	270	146	6	6	275	6	237	1e-32	128
DFL_001335	Q8NQC8.2	46.903	339	171	3	38	370	14	349	4.71e-98	298
DFL_001337	A2QWW3.1	25.316	237	136	6	1	222	1	211	4.53e-07	52.4
DFL_001338	Q9UT98.2	38.978	372	177	8	36	400	56	384	1.35e-79	253
DFL_000134	Q8N0N3.1	37.368	380	201	13	83	452	8	360	5.85e-67	221
DFL_001354	A1CYB8.1	52.595	289	131	5	110	395	34	319	2.71e-83	259
DFL_001357	Q0CFP1.1	73.684	38	9	1	309	345	17	54	2.67e-11	67.8
DFL_001358	Q00208.1	49.49	392	184	5	11	402	25	402	4.4e-126	373
DFL_001359	Q5UP11.1	31.579	228	117	9	94	299	7	217	6.69e-19	87.4
DFL_001363	Q00808.1	54.783	115	51	1	2	115	1089	1203	1.5e-35	131
DFL_001366	Q5B8L0.1	26.364	220	139	7	41	255	20	221	6.57e-07	57
DFL_001367	P49413.2	20.735	762	466	25	30	689	66	791	3.79e-20	100
DFL_001368	Q8K2X3.2	35.556	90	48	3	3	87	13	97	5.45e-11	62.8
DFL_001369	P49413.2	22.178	753	414	28	69	673	66	794	3.93e-29	129
DFL_001371	P40024.1	71.361	632	158	4	1	632	1	609	0	917
DFL_001373	O94441.1	24.927	341	235	8	398	720	283	620	3.41e-21	103
DFL_001374	P87243.1	27.076	277	176	8	72	337	62	323	9.05e-18	91.7
DFL_001375	P38805.1	43.83	235	99	2	210	442	92	295	5.9e-61	202
DFL_001377	P30887.2	41.638	293	154	8	27	311	44	327	7.48e-65	211
DFL_001379	D4AUF1.1	31.387	137	81	4	1081	1211	158	287	1.31e-08	63.2
DFL_000138	Q5B5P1.1	38.333	240	90	11	11	233	765	963	7.13e-31	127
DFL_001381	D4AKL6.1	55.673	379	163	3	75	451	29	404	5.87e-152	440
DFL_001382	O42668.1	32.705	1061	637	25	19	1073	14	1003	1.53e-156	497
DFL_001384	P11655.1	25.652	460	248	19	4	454	3	377	1.91e-08	60.1
DFL_001385	P19463.1	37.143	70	43	1	51	119	52	121	4.11e-07	52
DFL_001387	A1DJQ7.1	58.996	478	165	5	1	475	1	450	0	538
DFL_001392	Q9UT59.1	33.945	327	196	11	6	328	4	314	1.86e-36	137
DFL_001394	P38088.3	64.625	653	223	4	91	742	37	682	0	847
DFL_001395	Q5ATG7.1	26.521	411	260	9	29	435	21	393	4.07e-37	145
DFL_001396	Q7Z9M8.1	48.664	861	404	13	2	847	1	838	0	734
DFL_001398	O94361.1	42.173	313	174	2	108	420	6	311	3.47e-87	275
DFL_001399	O94725.1	43.777	466	212	11	4	456	11	439	1.19e-115	349
DFL_000014	E9F8M1.1	24.771	327	211	13	18	317	18	336	1.59e-14	76.3
DFL_001401	P40582.1	24.5	200	145	4	48	244	30	226	3.63e-08	55.8
DFL_001402	Q06466.1	37.082	329	170	7	30	327	74	396	7.27e-59	199
DFL_001404	O75179.3	31.429	455	293	9	953	1395	271	718	1.02e-33	146
DFL_001405	A0A0D2YG10.2	35.74	277	160	7	1	274	2149	2410	1.23e-36	141
DFL_001409	O30409.1	32.075	159	103	2	4	162	4615	4768	3.78e-14	72.4
DFL_000141	Q55GC2.1	31.959	97	54	2	35	123	179	271	1.37e-06	50.4
DFL_001410	I1RF59.1	28.682	129	90	2	6	132	23	151	1.31e-09	56.2
DFL_001411	G3XMC1.1	26.267	434	260	13	30	420	52	468	9.5e-30	123
DFL_001412	P06208.1	54.407	590	240	11	3	586	31	597	0	634
DFL_001413	P40579.1	40.756	238	133	4	5	239	12	244	1.6e-49	166
DFL_001414	Q5QNM6.1	27.811	169	98	6	171	327	30	186	9.6e-07	53.9
DFL_001415	P10978.1	35.016	317	193	4	1117	1427	1016	1325	6.27e-51	201
DFL_001416	P0CT33.1	24.864	736	425	24	624	1283	851	1534	2.21e-38	161
DFL_001418	Q1RKN3.1	24.864	736	425	24	624	1283	851	1534	1.88e-38	161
DFL_001421	Q1RKN3.1	24.864	736	425	24	624	1283	851	1534	1.57e-38	161
DFL_001423	P10978.1	33.981	309	191	4	3	305	1024	1325	6.83e-52	186
DFL_001427	Q9ULJ7.4	31.909	351	218	13	960	1300	541	880	1.66e-26	122
DFL_000143	Q29RY4.1	33.52	358	164	14	7	351	5	301	5.41e-36	139
DFL_001431	Q92222.3	49.127	401	176	7	1	379	1	395	2.65e-130	382
DFL_001432	Q2U5H8.1	36.686	507	310	4	28	523	55	561	1.13e-113	351
DFL_001433	Q4U3U4.1	34.694	539	299	13	15	510	6	534	4.03e-88	283
DFL_001437	Q9ULH0.3	32.061	262	162	3	375	636	103	348	1.85e-23	109
DFL_001444	P87184.1	40.584	308	158	9	211	503	141	438	2.36e-66	225
DFL_001446	C8VK14.1	34.906	318	196	5	33	340	4	320	9.38e-59	196
DFL_001447	P0CT30.1	43.564	101	55	1	332	432	104	202	7.67e-15	80.9
DFL_001448	D4AXL1.1	27.473	455	267	20	93	523	24	439	1.38e-20	99.4
DFL_001450	Q8MJY8.1	26.82	261	149	5	1	236	1	244	3.67e-26	106
DFL_001451	Q51576.1	37.828	267	136	9	5	268	14	253	2.3e-40	143
DFL_001453	Q5ATG7.1	35.476	389	246	5	49	436	26	410	5.49e-77	251
DFL_001457	A0A0M9ER62.1	29.895	572	342	15	13	547	6	555	6.71e-61	214
DFL_000146	Q06089.2	30.435	184	94	4	4	184	1	153	3.83e-18	80.1
DFL_001464	Q5AUW8.1	30.032	313	168	9	44	322	50	345	1.21e-36	139
DFL_001466	A0A084B9Z2.1	20.961	229	167	4	100	327	4	219	1.45e-06	52.4
DFL_000147	Q9LZI6.1	42.857	63	30	2	1	63	1	57	1.24e-08	50.8
DFL_001470	Q8R844.1	29.091	165	98	3	63	223	42	191	2.92e-17	82.8
DFL_001471	P08638.1	24.775	666	415	18	129	738	24	659	3.05e-49	191
DFL_001472	Q9HEZ1.1	45.387	401	205	7	14	410	16	406	1.19e-116	348
DFL_001473	P0C155.1	39.583	192	108	4	1	185	247	437	8.98e-33	126
DFL_001474	A4ZGQ8.1	30.145	345	178	15	7	333	22	321	6.93e-31	122
DFL_000148	D4AMT2.2	49.939	817	316	12	17	774	19	801	0	781
DFL_001483	P39932.2	42.992	528	284	3	9	526	19	539	2.1e-152	451
DFL_001485	Q20679.1	22.685	216	128	7	117	329	73	252	8.62e-06	51.6
DFL_001486	A7RRG3.1	38.095	63	37	1	7	69	84	144	1.82e-06	52
DFL_001488	D4AYG1.1	29.551	379	203	17	212	558	268	614	3.6e-22	103
DFL_001493	Q757H7.1	57.658	222	84	2	43	264	1	212	2.16e-88	264
DFL_001494	Q9P3W6.1	34.943	435	268	4	11	437	5	432	8.86e-63	213
DFL_001496	Q1K8F7.1	40.351	570	292	14	21	582	35	564	6.76e-123	383
DFL_001497	Q9UT06.1	43.503	177	80	5	300	470	191	353	3.05e-36	143
DFL_001498	Q5K8R6.1	25.763	524	283	18	52	489	152	655	3.56e-39	154
DFL_000015	P15710.1	37.541	610	337	11	1	591	2	586	2.82e-127	389
DFL_000150	Q4WXV6.1	68.269	520	100	13	1	516	1	459	0	625
DFL_001500	Q86Z98.1	66.006	959	283	13	9	961	5	926	0	1232
DFL_001502	O13935.2	38.874	764	353	19	24	766	11	681	1.69e-169	509
DFL_001504	Q54410.1	24.906	534	291	17	48	552	83	535	4.24e-23	106
DFL_001505	P06278.1	43.361	482	270	3	18	497	32	512	8.08e-142	421
DFL_001506	Q12955.3	31.592	402	255	3	106	507	434	815	2.99e-46	179
DFL_001507	Q07953.1	39.932	293	119	6	5	289	3	246	2.04e-60	195
DFL_001508	Q8ISP0.1	77.922	154	32	1	1	154	1	152	4.95e-87	253
DFL_001509	P53048.1	40.15	533	307	6	2	523	51	582	1.7e-134	407
DFL_000151	P77526.1	38.261	230	125	4	30	259	2	214	3.73e-39	139
DFL_001510	Q9JHA8.1	35.918	245	118	12	84	317	73	289	3e-27	115
DFL_001514	Q8IDX6.1	33.01	103	63	2	103	199	2741	2843	1.3e-09	63.9
DFL_001515	Q8V9S9.1	38.75	80	49	0	347	426	151	230	1.59e-06	55.1
DFL_001517	Q9P380.1	40.862	580	303	9	5	575	26	574	1.37e-127	391
DFL_000152	Q04307.1	55.357	112	45	4	1	110	1	109	6.25e-40	131
DFL_001522	P23641.1	63.636	308	110	1	10	317	6	311	3.51e-136	391
DFL_001524	Q8VHK0.1	40.203	296	163	9	21	312	27	312	6.2e-58	192
DFL_001525	Q00719.1	35.808	229	130	6	69	294	4	218	3.03e-29	114
DFL_001527	Q59QC7.1	53.659	41	19	0	3	43	44	84	3.41e-09	62.4
DFL_001528	P40113.1	35.749	207	129	1	51	257	88	290	3.41e-33	126
DFL_001529	P40386.1	42.205	526	286	7	30	549	2	515	2.07e-130	393
DFL_000153	P53066.1	38.69	168	82	3	90	255	4	152	1.94e-29	113
DFL_001530	Q5A8N2.1	26.18	233	134	9	143	369	216	416	3.25e-06	52.4
DFL_001532	Q93PS7.1	30.4	250	148	9	40	275	24	261	6.13e-28	113
DFL_001533	O94266.1	39.417	515	295	7	3	516	34	532	9.26e-112	345
DFL_001534	A0A0E4AZF8.1	30.837	681	419	10	26	682	31	683	1.72e-103	340
DFL_001535	O36022.1	28.655	171	106	6	189	354	168	327	6.18e-08	57.4
DFL_001537	O42881.1	37.975	158	86	3	36	193	9	154	1.84e-24	102
DFL_001538	Q9D0P0.1	42.353	170	90	1	36	205	32	193	4.49e-39	136
DFL_001539	O42896.1	38.182	330	172	12	5	329	4	306	1.62e-59	201
DFL_000154	Q9P7L1.1	48.113	106	51	2	31	136	22	123	5.63e-30	107
DFL_001543	Q9Y7J3.1	39.181	342	175	7	25	362	6	318	1.12e-74	246
DFL_001544	Q10295.1	54.594	566	229	8	7	557	4	556	0	603
DFL_001545	P40088.1	48.534	307	147	5	15	314	16	318	4.23e-102	309
DFL_001546	Q6CII3.1	47.906	597	291	9	1	579	1	595	0	574
DFL_001547	Q76PD3.1	38.504	548	286	13	137	665	76	591	1.21e-105	336
DFL_001548	P87172.1	68.258	419	133	0	7	425	1	419	0	592
DFL_001550	P06208.1	57.639	576	204	7	3	572	31	572	0	671
DFL_001554	O43301.2	23.818	592	353	20	268	780	57	629	1.76e-25	115
DFL_001557	D4DFT3.1	26.923	390	247	16	43	414	53	422	1.17e-22	104
DFL_001558	O13845.2	48.338	391	165	8	156	536	232	595	6.96e-115	355
DFL_001559	S0EGU4.1	37.631	1334	739	18	21	1295	2	1301	0	807
DFL_000156	Q9UTH3.2	53.817	262	117	3	853	1114	500	757	5.61e-91	312
DFL_001560	Q7RVI1.2	81.905	210	37	1	6	215	5	213	3.23e-127	360
DFL_001561	Q10086.3	26.629	353	218	12	275	605	271	604	6.96e-20	97.4
DFL_001562	Q9XI60.1	32.609	230	131	3	95	323	44	250	1.39e-27	113
DFL_001563	Q4WRW0.2	58.925	465	136	5	5	460	71	489	0	542
DFL_001565	Q03529.1	52.547	373	164	7	3	366	6	374	1.34e-136	397
DFL_001569	P36599.1	29.226	349	161	13	20	367	24	287	2.75e-31	127
DFL_000157	Q9P720.1	80.693	202	36	2	1	199	1	202	9.57e-116	330
DFL_001572	A0A1P8B554.1	33.555	301	118	13	40	332	30	256	2.89e-30	120
DFL_001573	Q9HGN7.1	30.889	709	379	18	1	698	1	609	1.39e-93	305
DFL_001575	P0A0M6.1	25.843	178	86	5	19	196	10	141	1.58e-08	54.7
DFL_001576	P16426.1	28.8	125	73	4	10	134	7	115	2.16e-06	49.3
DFL_001577	O94628.1	26.496	117	81	1	55	171	79	190	1.93e-09	60.8
DFL_000158	Q9UT04.1	31.915	235	128	5	371	604	343	546	2.44e-28	122
DFL_001581	P53900.1	45.299	117	64	0	16	132	12	128	1.53e-26	99
DFL_001582	Q6Z7K5.1	32.845	341	212	5	89	417	70	405	4.36e-58	198
DFL_001583	Q6CBS9.1	30.325	277	154	11	22	279	12	268	6.01e-32	122
DFL_001585	Q99034.1	59.322	295	117	3	1	294	10	302	2.81e-111	327
DFL_001589	Q9UUB6.1	50.847	295	134	4	6	294	2	291	4.62e-102	303
DFL_000159	A7MN07.1	50.13	385	185	3	3	384	2	382	4.88e-130	381
DFL_001590	Q59QC7.1	46.774	62	27	1	8	63	44	105	9.58e-10	64.7
DFL_001591	Q8IDX6.1	39.86	143	70	7	469	606	2742	2873	2.77e-09	66.6
DFL_001592	O60078.1	62.911	426	152	3	18	440	7	429	0	561
DFL_001593	D4B388.1	21.452	303	221	6	12	313	10	296	3.03e-06	52.4
DFL_001594	Q756P0.1	77.236	246	48	4	86	330	86	324	1.2e-133	385
DFL_001595	Q9HE25.1	71.348	178	45	2	1	174	1	176	4.91e-88	259
DFL_001597	P34237.2	28.531	715	440	20	38	730	5	670	3.62e-73	254
DFL_001598	A7MB11.1	27.66	376	217	11	790	1158	468	795	1.7e-23	111
DFL_001599	Q08905.1	25.78	609	351	19	47	616	165	711	1.06e-44	172
DFL_000016	P40035.1	63.176	296	104	3	127	421	9	300	1.26e-127	373
DFL_000160	O13453.1	37.129	202	94	5	112	311	57	227	2.18e-36	140
DFL_001602	O59805.1	35.584	548	316	12	9	543	8	531	1.26e-106	332
DFL_001603	P40445.1	46.765	541	279	3	30	561	2	542	0	534
DFL_001604	Q09887.1	61.804	521	197	2	27	545	19	539	0	663
DFL_001605	Q6FR56.1	78.322	143	31	0	1	143	1	143	4.01e-82	240
DFL_001607	Q9UQW9.1	36.983	411	206	6	54	463	67	425	3.81e-89	281
DFL_001609	P19115.2	91.429	140	11	1	1	140	1	139	1.55e-88	257
DFL_001610	O42645.1	29.24	342	201	13	3	330	36	350	1.67e-29	118
DFL_001611	Q08DJ7.1	24.37	357	192	13	2	349	19	306	2.43e-10	65.5
DFL_001612	Q3SZ16.1	30.27	185	115	5	1	176	7	186	1.22e-20	91.3
DFL_001613	P53929.1	34.191	272	144	7	2	268	3	244	1.24e-44	155
DFL_001614	Q4WLV6.1	73.214	112	30	0	1	112	1	112	6.84e-56	171
DFL_001615	A2QEQ6.1	28.075	374	208	16	49	379	45	400	1.76e-21	102
DFL_001616	Q9H9A6.1	36.129	155	87	6	510	660	455	601	2.28e-14	80.1
DFL_001617	P32947.1	30.412	582	309	22	33	573	15	541	2.79e-57	204
DFL_001618	O14340.2	56.879	487	170	7	840	1312	850	1310	7e-174	555
DFL_001619	P20485.1	31.618	544	254	16	194	685	102	579	7.16e-73	249
DFL_001622	P08018.4	45.037	544	154	11	116	593	186	650	5.01e-142	430
DFL_001623	P38355.1	51.744	172	83	0	56	227	6	177	7.35e-51	185
DFL_001626	P31540.2	68.608	927	278	5	8	927	6	926	0	1227
DFL_001628	Q9Y2H2.3	36.346	509	290	9	295	772	173	678	1.94e-92	321
DFL_000163	Q01520.1	90.043	462	43	2	1	461	1	460	0	859
DFL_001630	Q6PFE3.1	42.926	834	403	24	3	798	17	815	0	599
DFL_001631	Q7RV75.1	83.846	130	21	0	1	130	1	130	8.11e-83	241
DFL_001633	O14089.1	39.488	937	530	10	3	934	6	910	0	656
DFL_001634	Q7RZM8.1	32.472	1857	1125	44	3	1801	2	1787	0	809
DFL_001635	P0CM57.1	21.696	908	555	25	29	847	2	842	9.6e-33	140
DFL_001638	C4QX80.1	41.712	549	244	18	2	508	30	544	1.41e-116	357
DFL_001639	Q4WLI5.1	72.093	1204	315	6	1	1186	1	1201	0	1816
DFL_000164	Q12745.1	23.899	318	190	11	402	704	393	673	1.03e-09	65.9
DFL_001640	O13864.1	45.497	866	464	6	1	864	1	860	0	747
DFL_001641	O42839.2	25.245	511	307	12	28	528	36	481	4.43e-32	137
DFL_001642	Q1E2S2.3	48.458	681	296	17	30	693	11	653	0	597
DFL_001643	O74499.1	56.25	112	46	1	53	161	2	113	9.75e-36	123
DFL_001644	B2WKR4.1	49.219	128	65	0	26	153	32	159	5.73e-36	134
DFL_001645	C7Z837.1	42.857	168	90	3	1	163	295	461	1.22e-28	112
DFL_001648	Q4FZX0.1	28.103	427	204	16	48	462	58	393	2.15e-29	124
DFL_001649	Q10061.1	31.738	794	418	24	11	787	4	690	1.26e-87	304
DFL_001650	P32335.2	41.604	399	205	10	106	498	59	435	1.03e-93	295
DFL_001653	O74498.1	32.62	374	222	8	144	497	61	424	7.29e-50	179
DFL_001655	Q1E2B2.1	58.537	697	266	11	122	799	123	815	0	764
DFL_001657	E4UZP9.1	27.485	342	179	15	133	455	122	413	1.79e-16	85.5
DFL_001658	Q2TA37.1	61.667	180	69	0	1	180	3	182	3.79e-84	248
DFL_001659	O75366.3	24.311	399	264	17	1156	1537	359	736	1.43e-10	69.7
DFL_000166	Q95XZ6.2	28.374	289	172	5	47	335	33	286	9.45e-27	112
DFL_001662	Q80XC6.3	24.046	1127	708	38	83	1125	97	1159	6.54e-45	181
DFL_001664	Q10250.1	52.916	1389	609	9	308	1693	135	1481	0	1500
DFL_001666	Q94AH3.1	49.66	294	147	1	1	293	15	308	1.83e-100	304
DFL_001667	Q5RA77.1	39.698	529	291	16	1	519	1	511	4.22e-116	355
DFL_001669	P15380.2	28.916	664	379	19	206	853	7	593	6.07e-70	246
DFL_000167	P40578.1	31.164	292	177	6	862	1142	532	810	3.74e-32	140
DFL_001674	O14368.1	38.017	121	61	5	199	316	34	143	7.05e-12	65.5
DFL_001675	Q2U9E7.1	32.641	337	191	10	5	321	4	324	9.49e-44	155
DFL_001676	O59741.2	24.618	524	298	21	77	535	6	497	4.02e-20	99
DFL_001677	Q9US44.1	28.81	479	323	11	2	473	7	474	1.13e-58	204
DFL_001678	P87256.1	72.652	362	97	2	2	363	3	362	0	532
DFL_000168	Q0V302.2	48.949	856	379	16	13	830	11	846	0	792
DFL_001680	Q8K2H6.1	48.276	145	74	1	147	291	20	163	6.93e-48	162
DFL_001683	Q10211.1	50.845	651	287	10	9	653	2	625	0	642
DFL_001684	O74885.2	53.158	380	165	7	2	371	29	405	5.47e-138	402
DFL_001685	O13793.2	58.929	336	120	5	1	332	1	322	3.36e-133	384
DFL_001686	O14156.2	30.353	481	219	16	39	514	3	372	2.35e-46	169
DFL_001687	G3Y415.1	32.831	332	187	6	495	815	274	580	3.28e-41	167
DFL_001688	P10069.1	56.522	69	28	2	240	308	321	387	1.44e-14	77
DFL_001689	Q4IPN9.2	57.565	846	282	15	1	784	1	831	0	927
DFL_001690	B5WWZ9.1	29.758	662	390	20	116	743	129	749	5.93e-75	260
DFL_001693	P44121.2	41.597	238	132	5	273	510	35	265	2.95e-53	184
DFL_001695	Q10153.2	53.247	231	91	3	30	246	10	237	2.08e-76	234
DFL_001696	P56288.2	29.085	306	166	10	13	311	42	303	2.09e-24	110
DFL_001697	O14174.1	29.283	321	146	7	135	455	60	299	2.48e-29	126
DFL_000017	Q92249.2	31.373	102	62	3	18	115	35	132	5.08e-06	47.8
DFL_001700	O94348.1	51.982	227	103	4	43	266	4	227	2.58e-74	230
DFL_001701	Q06169.1	31.579	418	220	11	70	471	61	428	6.94e-59	205
DFL_001702	Q7S6S4.1	53.103	145	61	3	1	142	1	141	1.32e-42	140
DFL_001703	Q04212.1	37.283	346	179	11	10	348	13	327	8.04e-62	204
DFL_001704	P87216.1	38.247	251	131	6	8	243	5	246	9.3e-46	157
DFL_001707	A1DB29.1	47.961	613	249	20	1	576	1	580	6.82e-128	402
DFL_001709	F0LIT8.1	35.616	146	78	5	50	191	37	170	2.02e-16	76.6
DFL_000171	Q84RR0.1	25.725	276	161	12	222	482	106	352	8.11e-12	71.2
DFL_001713	P87113.1	50.935	214	96	3	12	221	11	219	4.56e-66	206
DFL_001715	Q9USS4.1	22.549	204	126	4	1	193	1	183	3.03e-06	49.3
DFL_001716	Q10156.3	53.591	362	148	4	286	646	344	686	5.18e-135	416
DFL_001719	P14187.1	44.142	367	164	10	1	347	1	346	6.06e-87	268
DFL_001721	O94403.1	28.676	136	87	3	95	226	43	172	1.21e-06	51.2
DFL_001722	A1C8C3.1	40.064	312	177	3	12	315	409	718	1.01e-71	238
DFL_001723	P0CW94.1	65.385	416	126	2	1	416	1	398	0	571
DFL_001724	A7RL75.1	30.252	238	102	8	8	241	4	181	1.39e-14	72.4
DFL_001725	Q00667.1	52.772	451	190	10	11	457	11	442	1.3e-158	459
DFL_001727	O43123.1	46.862	239	114	4	2	239	4	230	1.45e-64	203
DFL_001729	Q00770.3	54.988	431	169	9	2	415	3	425	1.22e-152	442
DFL_001733	O60145.1	59.882	339	133	2	104	441	49	385	1.04e-139	410
DFL_001735	P32449.2	64.722	360	122	3	1	360	12	366	3.79e-166	471
DFL_001737	G0S215.2	49.161	775	334	17	1	730	1	760	0	608
DFL_001738	Q40375.1	34.659	176	100	8	256	431	74	234	1.11e-10	67
DFL_001739	Q2UQJ5.1	42.46	504	259	13	1	488	1	489	2.43e-126	379
DFL_001740	O43301.2	26.975	519	276	19	12	457	57	545	1.01e-29	127
DFL_001743	B7GIY1.1	35.556	135	66	5	8	142	4	117	8.14e-14	66.6
DFL_001745	P33296.1	54.545	187	69	1	614	800	1	171	3.02e-60	208
DFL_001747	Q9USS6.1	40.919	457	236	13	19	457	20	460	3.98e-90	304
DFL_001748	Q9ASZ8.1	24.479	384	279	5	329	711	248	621	1.38e-24	112
DFL_001749	P36159.1	28.976	635	353	18	330	888	195	807	3.96e-71	256
DFL_000175	P53721.1	37.356	174	101	3	1	170	1	170	1.58e-27	107
DFL_001750	Q9P2S5.1	26.207	435	262	11	6	418	4	401	1.77e-42	160
DFL_001751	P41922.1	36.491	285	129	8	14	247	5	288	6.27e-45	156
DFL_001752	Q03900.1	34.916	358	179	8	114	422	19	371	2.92e-56	199
DFL_001754	E9EPV1.2	35.519	366	171	9	2	320	4	351	1.88e-41	160
DFL_001755	Q2NKU0.1	39.08	87	43	2	27	112	2	79	1.7e-09	53.1
DFL_001756	P0DN32.1	27.273	198	120	5	7	200	6	183	1.33e-16	77.8
DFL_001757	Q4WRE2.1	32.383	386	168	15	8	348	6	343	1.12e-37	141
DFL_001758	Q9NZB8.3	46.912	599	267	10	77	633	44	633	0	535
DFL_001759	Q08647.1	38.197	699	336	18	47	727	40	660	5.01e-146	445
DFL_000176	Q04600.1	27.176	563	329	18	100	642	47	548	4.87e-44	169
DFL_001760	Q9JJS6.2	27.5	560	322	16	46	565	9	524	1.44e-45	172
DFL_001762	O94406.1	32.508	323	184	6	41	346	25	330	3.84e-41	150
DFL_001763	Q9Y7M3.1	35.811	148	81	3	158	292	147	293	2.05e-21	94.7
DFL_001764	O00422.1	34.884	129	73	3	9	136	20	138	3.61e-19	83.2
DFL_001765	Q7SC06.1	77.083	96	22	0	1	96	1	96	2e-36	121
DFL_001766	Q2HIW2.1	44.444	117	60	4	82	197	26	138	1.42e-21	92
DFL_001767	Q9P6M1.3	33.486	218	138	4	16	232	2	213	4.69e-39	138
DFL_001768	Q87GU5.1	28.155	309	148	8	567	871	468	706	2.49e-22	107
DFL_001769	Q19910.2	26.147	436	246	16	40	459	12	387	8.14e-25	111
DFL_001770	Q9Y738.1	39.823	113	46	2	11	123	1	91	1.99e-17	83.6
DFL_001771	O74544.1	60.197	304	99	4	48	350	2	284	1.19e-121	355
DFL_001774	Q9P7W4.1	30.645	124	69	2	18	140	31	138	2.99e-06	54.7
DFL_001776	Q9P6J0.1	30.753	478	306	12	43	517	17	472	6.08e-60	208
DFL_001778	P53759.1	48.884	448	183	11	27	469	16	422	9.81e-132	391
DFL_000178	O60930.2	32.5	320	146	12	75	390	28	281	1.06e-35	135
DFL_001781	P47139.2	30	580	316	16	291	861	156	654	2.85e-74	259
DFL_001782	P36091.1	43.527	448	222	11	12	451	12	436	4.83e-106	325
DFL_001783	O14039.3	34.118	510	234	16	1	502	1	416	3.37e-75	249
DFL_001784	P53858.1	59.677	62	25	0	730	791	831	892	2.33e-16	87.4
DFL_001788	O80854.1	26.86	242	147	9	198	422	28	256	1.61e-07	55.8
DFL_000179	B4YQU1.1	57.296	466	191	5	2	459	6	471	0	523
DFL_001790	Q09743.1	38.462	1079	607	17	249	1301	234	1281	0	749
DFL_001791	P33282.1	69.767	301	91	0	1	301	1	301	1.02e-158	447
DFL_001792	Q12487.1	57.639	144	60	1	1	144	1	143	5.97e-57	179
DFL_001793	Q6BZU2.1	49.793	241	101	4	7	240	3	230	1.41e-71	221
DFL_001795	O77775.1	35.321	218	138	2	1	215	1	218	1.69e-37	148
DFL_001797	Q7ZV90.1	31.607	560	237	13	111	670	181	594	5.3e-63	226
DFL_001798	P64017.1	53.488	258	116	4	44	301	3	256	6.38e-90	271
DFL_001799	O15258.1	61.446	166	61	2	18	183	23	185	1.32e-69	212
DFL_000180	P38256.1	32.889	225	126	6	38	250	8	219	4.7e-28	112
DFL_001800	O74782.1	47.5	280	138	4	30	303	29	305	1.19e-78	247
DFL_001803	P38992.1	39.884	346	161	3	21	356	36	344	2.76e-79	252
DFL_001804	P0CR83.1	71.429	168	44	2	1	165	1	167	4.68e-77	229
DFL_001805	P28745.2	48.077	468	218	9	98	565	36	478	6.74e-153	452
DFL_001806	Q10475.1	47.49	478	184	13	964	1421	961	1391	2.24e-114	396
DFL_001808	Q8VHK9.2	34.767	860	493	19	491	1335	144	950	1.18e-140	459
DFL_001809	P38116.4	75.294	170	41	1	14	182	13	182	9.4e-91	265
DFL_000181	P09437.2	38.528	462	272	7	12	468	88	542	1.8e-105	328
DFL_001810	P41129.1	52.113	213	94	3	3	214	1	206	5.35e-67	207
DFL_001812	Q3ZC71.1	42.188	64	36	1	26	89	28	90	4.31e-09	51.6
DFL_001813	Q02873.1	54.688	64	28	1	101	163	43	106	4.04e-16	78.6
DFL_001814	Q02981.2	39.886	702	307	17	81	726	2	644	1.79e-149	454
DFL_001815	Q9US07.2	34.568	729	373	13	22	729	15	660	1.79e-135	417
DFL_001817	O94388.1	30.078	256	153	6	103	348	30	269	1.11e-20	97.8
DFL_001818	Q1DZE0.2	51.346	520	218	11	62	567	68	566	4.92e-164	484
DFL_000182	Q5ATG7.1	36.02	397	238	12	281	673	25	409	6.41e-62	217
DFL_001820	Q2H4D0.1	80.275	436	79	2	24	459	4	432	0	734
DFL_001821	C5DY20.1	33.333	93	60	2	68	158	8	100	5.4e-06	46.2
DFL_001822	P55877.2	75.168	149	26	1	1	149	1	138	1.51e-72	216
DFL_001826	Q10225.1	31.072	457	245	14	9	445	56	462	1.4e-45	169
DFL_001827	Q5AFP3.1	80.769	104	20	0	61	164	58	161	1.29e-52	173
DFL_001829	Q8RWF4.1	23.256	301	186	7	25	282	5	303	2.37e-13	74.7
DFL_000183	Q9P7N4.1	26.619	278	133	11	507	783	73	280	2.08e-12	73.2
DFL_001830	Q01278.1	55.556	225	100	0	2	226	6	230	1.69e-78	238
DFL_001832	P32660.2	52.899	1380	565	17	54	1414	168	1481	0	1457
DFL_001833	Q6C8H7.1	63.665	322	114	2	2	321	107	427	1.44e-136	400
DFL_001834	P0C2C8.1	59.884	172	69	0	6	177	2	173	1.82e-76	228
DFL_001835	P36617.2	44.358	904	454	14	12	904	4	869	0	747
DFL_001836	Q5ASI2.1	44.118	238	119	6	9	237	6	238	2.29e-61	195
DFL_001837	O36027.3	37.946	224	117	7	4	214	5	219	5.46e-46	174
DFL_001838	A1CMP1.1	82.27	141	25	0	88	228	24	164	1.31e-84	251
DFL_001839	Q09896.1	59.821	112	45	0	1	112	1	112	4.2e-44	142
DFL_001840	Q07842.1	50.538	93	46	0	1	93	1	93	6.95e-31	107
DFL_001841	Q70FG7.1	33.333	255	158	6	30	280	11	257	5.76e-38	137
DFL_001842	Q09897.1	41.667	312	169	4	538	846	631	932	1.14e-64	237
DFL_001843	A6SAY2.1	45.299	117	57	2	2	111	3	119	5.2e-29	104
DFL_001844	P28345.2	79.151	542	111	1	1	540	1	542	0	910
DFL_001845	O94387.1	40.423	757	407	16	11	746	1091	1824	1.15e-175	558
DFL_001846	Q00416.2	20.619	776	520	22	133	847	165	905	1.71e-20	102
DFL_001849	P48479.2	42.059	573	276	11	3	555	5	541	1.67e-125	396
DFL_000185	Q8TFH0.2	48.009	427	205	4	349	760	241	665	4.58e-139	428
DFL_001850	P32916.2	49.345	458	192	11	236	667	178	621	1.07e-122	380
DFL_001851	Q2U955.1	58.482	224	67	4	1	221	1	201	2.21e-66	206
DFL_001852	Q09898.1	56.276	478	200	4	145	618	111	583	0	564
DFL_001853	P36626.2	34.335	233	133	8	1	231	1	215	3.85e-26	117
DFL_001854	Q7YXD4.1	24.161	149	102	1	18	166	382	519	9.29e-07	50.8
DFL_001855	P36105.1	52.518	139	62	3	1	136	1	138	2.86e-41	137
DFL_001857	Q9VLZ7.1	24.364	472	280	15	22	475	67	479	9.17e-24	107
DFL_001858	B9HRL7.1	25.926	297	184	17	13	294	10	285	4.57e-07	53.9
DFL_001859	C8V9Y5.1	69.245	530	160	1	108	634	74	603	0	761
DFL_000186	P53047.1	26.119	268	159	8	14	248	4	265	3.26e-14	75.5
DFL_001860	P36091.1	50.22	454	215	8	6	456	3	448	2.2e-151	441
DFL_001861	P33328.2	59.574	94	36	1	2	93	3	96	1.08e-37	125
DFL_001862	P54898.2	61.183	845	300	9	53	887	43	869	0	1022
DFL_001863	P25351.2	22.778	540	340	14	9	478	16	548	9.79e-37	146
DFL_001864	P50192.1	30.117	342	180	12	430	732	46	367	5.49e-25	110
DFL_001866	P38694.1	51.699	559	258	4	49	595	81	639	0	595
DFL_001867	C7C435.1	74.207	473	113	3	1	471	5	470	0	734
DFL_001868	Q6C354.1	63.732	477	165	5	79	553	49	519	0	660
DFL_001869	G4MNH3.1	25.476	420	218	22	309	656	259	655	3.28e-14	80.1
DFL_001870	P0C7B6.1	44.469	452	230	9	24	470	86	521	1.62e-115	352
DFL_001871	Q9X248.1	36.614	254	148	7	4	255	2	244	1.3e-42	149
DFL_001873	O14359.1	28.512	242	155	7	19	251	17	249	3.28e-23	97.4
DFL_001874	Q8N0N3.1	38.663	344	185	10	108	439	31	360	1.97e-67	222
DFL_001878	Q6DGV7.1	35.556	90	58	0	111	200	94	183	4.14e-14	70.9
DFL_000188	Q2UBF1.1	54.036	1053	445	12	1	1025	1	1042	0	1116
DFL_001882	P21133.1	35.976	328	193	7	7	329	4	319	7.03e-45	160
DFL_001884	I1RL06.1	53.184	1476	657	10	16	1483	37	1486	0	1616
DFL_001885	P10076.2	23.009	452	299	17	26	442	248	685	1.13e-08	61.2
DFL_001887	O74871.1	35	260	137	11	1	248	1	240	7.78e-20	88.2
DFL_001888	Q9P3U1.3	38.554	83	51	0	415	497	179	261	1.67e-13	76.3
DFL_001890	Q3S8Q4.1	29.903	515	308	15	7	484	10	508	1.19e-48	179
DFL_001894	Q60HC5.2	30.917	469	288	14	40	490	60	510	3.33e-62	215
DFL_001899	Q9UUG5.1	41.29	155	82	3	53	205	32	179	6.31e-34	122
DFL_000019	P0C1A7.1	37.452	259	155	4	216	471	140	394	1.66e-40	153
DFL_000190	F9X365.1	66.968	221	59	7	22	230	30	248	3.55e-94	292
DFL_001901	P10768.2	49.65	286	137	3	1	285	1	280	1.16e-93	282
DFL_001902	P36531.3	30.588	85	59	0	40	124	38	122	2.23e-06	49.3
DFL_001905	O94305.1	37.011	281	165	6	19	297	4	274	9.07e-51	174
DFL_001906	Q5BGR2.2	49.733	748	293	8	30	711	43	773	0	721
DFL_001907	P33144.2	34.949	1176	703	23	834	1993	937	2066	0	664
DFL_001909	Q05924.1	45.161	403	187	14	141	522	182	571	7.95e-86	279
DFL_000191	B4FIJ0.1	25.498	251	144	12	199	448	127	335	3.55e-07	55.5
DFL_001911	O74455.1	50.82	244	110	4	4	241	1	240	1.31e-76	235
DFL_001912	O94527.1	32.741	394	205	11	30	409	25	372	6.6e-50	193
DFL_001914	Q556K9.1	48	75	39	0	3	77	5	79	4.2e-18	74.3
DFL_001915	Q4WKB9.1	66.099	646	188	8	8	640	5	632	0	833
DFL_001916	Q6C7U8.1	79.514	288	59	0	7	294	5	292	2.48e-168	474
DFL_001917	O30612.1	63.021	192	69	1	58	249	3	192	2.82e-84	253
DFL_001919	Q4WUV8.1	58.651	578	223	9	1	570	1	570	0	658
DFL_000192	P36209.2	54.072	442	195	3	111	544	12	453	2.13e-171	495
DFL_001921	Q9UUG6.1	35.211	142	77	5	22	162	25	152	6.65e-12	71.2
DFL_001922	O13282.1	40.837	693	347	13	34	723	7	639	3.88e-171	508
DFL_001923	O94673.2	43.434	396	204	6	48	440	19	397	8.82e-110	334
DFL_001924	Q876Q0.1	30.058	865	512	30	157	968	147	971	3.25e-71	259
DFL_001925	Q08970.2	33.48	454	249	10	116	554	69	484	6.81e-61	211
DFL_001927	P20435.1	53.801	171	59	6	1	170	1	152	8.33e-50	160
DFL_000193	Q9HA64.2	29.355	310	175	7	28	314	21	309	1.03e-35	134
DFL_001930	Q1DY99.1	41.88	1053	526	17	1	992	1	1028	0	791
DFL_001931	Q9C0U7.1	39.9	401	216	5	178	563	186	576	4.09e-83	274
DFL_001932	Q1EA11.2	47.666	707	322	12	24	707	70	751	0	635
DFL_001934	M2SNN6.1	31.298	131	83	3	94	222	12	137	1.44e-11	68.6
DFL_001935	O94709.1	40.529	227	125	5	20	244	20	238	9.45e-40	150
DFL_001936	Q8NIZ4.1	52.224	517	210	7	4	505	14	508	1.65e-176	509
DFL_001937	O94708.1	42.188	64	34	1	454	517	279	339	4.66e-06	53.1
DFL_001939	Q2UPZ7.1	62.891	512	158	7	1	503	1	489	0	647
DFL_000194	Q06712.1	58.101	179	70	2	186	361	259	435	2.37e-61	209
DFL_001940	Q9R1K5.1	51.292	503	190	11	48	536	32	493	1.13e-164	479
DFL_001941	P20824.2	33.814	624	272	26	128	639	180	774	5.43e-52	195
DFL_001944	O94260.1	31.155	459	255	11	36	488	17	420	2.55e-55	194
DFL_001946	Q6GLZ5.1	27.642	246	110	8	256	489	23	212	1.38e-15	83.2
DFL_001948	F4P804.1	38.206	301	149	6	23	316	13	283	8.19e-65	211
DFL_001949	Q00472.2	49.492	295	143	4	14	305	3	294	1.01e-96	290
DFL_000195	O13986.3	27.559	381	173	9	416	789	300	584	3.01e-24	113
DFL_001951	P54583.1	28.678	401	191	15	91	465	48	379	8.86e-34	137
DFL_001953	O94383.2	41.693	1276	678	15	1	1258	1	1228	0	961
DFL_001954	Q5SKN4.1	43.689	103	49	1	66	168	22	115	1.73e-14	76.6
DFL_001955	P38835.2	50	74	37	0	181	254	249	322	4.05e-13	75.5
DFL_001956	Q4WGK6.2	56.134	595	225	13	1	581	1	573	0	618
DFL_001958	O43109.1	82.09	670	117	2	1	667	1	670	0	1075
DFL_001961	C8VJW1.1	31.124	347	232	4	19	361	124	467	8.96e-46	166
DFL_001962	P10563.2	27.143	210	135	6	8	204	44	248	9.43e-09	60.5
DFL_001963	Q9UUH3.1	34.722	288	152	5	1	288	1	252	2.3e-46	160
DFL_001964	P70792.1	63.324	349	90	1	12	322	4	352	9.24e-155	440
DFL_001966	P50027.1	35.398	113	71	1	1	113	6	116	5.76e-15	79.3
DFL_001967	Q9C284.1	78.323	775	161	5	1	771	1	772	0	1281
DFL_001968	O74460.2	30.864	162	97	6	36	189	9	163	1.13e-12	70.5
DFL_001969	Q1DXU0.2	58.135	1051	381	15	1	1039	1	1004	0	1097
DFL_001972	Q7RWT0.2	60.256	78	31	0	14	91	16	93	1.99e-29	103
DFL_001974	Q9UUG2.1	33.934	610	301	11	5	610	6	517	7.44e-98	320
DFL_001975	Q06902.2	26.269	335	198	17	40	362	95	392	2.52e-07	55.8
DFL_001976	Q9UW86.1	96.486	313	6	1	168	480	1	308	0	628
DFL_001977	A5UQV0.1	45.116	215	108	4	1	215	1	205	7.5e-54	174
DFL_001979	Q10193.3	64.773	88	30	1	1	87	1	88	2.58e-33	122
DFL_000198	P32637.1	79.167	336	70	0	1	336	1	336	0	549
DFL_001980	Q23917.1	27.844	334	201	7	281	608	427	726	5.29e-37	152
DFL_001981	Q9Y6Z8.1	33.907	988	467	35	4	954	12	850	6.92e-140	442
DFL_001982	Q75A82.1	40.923	325	164	8	15	315	6	326	3.29e-70	224
DFL_001983	P0CT16.1	86.772	189	25	0	1	189	1	189	9.72e-123	347
DFL_001986	Q68EW7.1	37.5	64	40	0	24	87	9	72	3.94e-06	46.6
DFL_001987	P56525.2	71.598	169	43	4	1	168	1	165	1.67e-80	238
DFL_001989	A1D4C8.1	59.295	624	233	5	9	618	11	627	0	779
DFL_000199	P06810.2	59.649	171	64	3	13	183	1	166	4.67e-60	187
DFL_001990	B5FXA0.1	52.308	65	31	0	2	66	3	67	1.62e-15	67
DFL_001991	Q4IBN1.1	48.447	644	246	24	4	597	9	616	2.01e-156	465
DFL_001992	Q9UTF8.1	31.429	420	227	11	74	472	30	409	2.77e-54	190
DFL_001993	O13843.1	29.614	233	97	8	14	242	6	175	1.58e-21	92
DFL_001994	O74457.1	60	180	68	3	1	178	1	178	6.11e-72	218
DFL_001995	Q08417.3	21.495	321	190	9	24	298	45	349	1.98e-07	55.1
DFL_001998	Q9C285.1	86.061	165	23	0	1	165	1	165	8.08e-100	287
DFL_001999	P05747.3	82.979	47	8	0	22	68	4	50	2.26e-23	86.7
DFL_000002	D4ALG0.1	42.667	150	72	2	9	158	191	326	2.12e-31	119
DFL_000020	B0Y9G4.1	37.228	368	205	10	1	362	1	348	1.81e-50	175
DFL_000200	O94512.1	42.222	270	155	1	141	410	244	512	6.72e-71	234
DFL_002000	O74458.1	30.703	1052	641	27	78	1096	9	1005	1.02e-124	409
DFL_002003	Q0D1P1.1	40.519	385	196	11	57	422	2	372	1.68e-81	258
DFL_002004	Q49W60.1	31.063	367	204	9	4	335	2	354	8.74e-41	149
DFL_000201	Q1E170.1	62.039	461	153	5	9	467	6	446	0	588
DFL_002013	P73821.1	43.623	541	286	9	3	538	28	554	7.8e-128	387
DFL_002014	Q9HEZ1.1	46.803	391	183	6	22	393	19	403	2.24e-122	363
DFL_002019	P52580.1	33.333	159	89	8	9	154	7	161	4.88e-09	60.1
DFL_000202	O13717.1	33.613	238	139	4	90	325	57	277	1.86e-33	130
DFL_002022	O42661.1	67.742	93	30	0	1	93	1	93	1.9e-40	133
DFL_002023	Q5BBH7.1	60.317	126	43	3	1	121	1	124	6.79e-45	145
DFL_002024	Q03880.1	28.333	120	77	3	7	122	8	122	2.5e-13	65.5
DFL_002026	B3PDE5.1	28.916	166	89	5	165	311	137	292	9.5e-07	53.9
DFL_002027	P39992.1	39.524	210	108	8	163	365	57	254	1.49e-31	133
DFL_002029	Q2KJ21.1	26.071	280	190	5	1100	1371	167	437	3.2e-06	55.8
DFL_000203	Q7Z9J4.3	93.525	139	7	2	1	139	1	137	5.82e-86	249
DFL_002032	D4ATS1.1	34.928	209	107	10	1	195	1	194	2.56e-19	84.3
DFL_002033	G0SBS8.1	31.232	698	386	27	53	712	15	656	7.26e-71	267
DFL_002034	Q9P7J5.1	26	200	115	7	473	651	120	307	1.46e-08	60.5
DFL_002036	Q9UT95.1	35.542	498	286	10	21	516	10	474	2.36e-90	288
DFL_002037	P40445.1	47.143	490	258	1	69	557	53	542	4.24e-166	485
DFL_002038	Q12358.1	48.503	334	167	1	44	372	60	393	3.13e-103	313
DFL_002039	C7Z9Z4.1	63.068	176	60	1	1	176	1	171	1.12e-75	227
DFL_000204	Q8X132.3	94.915	118	6	0	19	136	17	134	2.46e-76	225
DFL_002040	Q5B024.2	52.83	212	94	4	108	315	20	229	2.74e-67	213
DFL_002043	Q7Z9I1.1	25.705	319	185	13	206	494	305	601	2.87e-07	57.4
DFL_002046	P12630.1	28.723	376	224	11	62	405	44	407	5.14e-30	128
DFL_002048	Q9USG9.1	26.299	635	310	20	54	629	1	536	1.09e-60	214
DFL_002053	Q9UT44.1	56.757	444	185	2	11	453	5	442	0	517
DFL_002054	O94271.1	28.969	718	390	16	24	724	30	644	2.11e-89	298
DFL_002056	Q7SGY1.1	40.945	508	262	9	29	518	27	514	1.43e-131	399
DFL_002058	J5JH35.1	35.035	568	268	21	174	702	85	590	1.1e-89	295
DFL_002062	Q61382.2	30.876	217	113	7	21	203	8	221	7.18e-17	85.5
DFL_002063	O74797.1	49.682	157	74	3	3	159	6	157	5.08e-48	155
DFL_002064	P0CT24.1	33.865	564	281	18	29	533	30	560	3.72e-67	231
DFL_002069	O94511.1	41.214	313	162	7	6	314	1	295	2.74e-69	220
DFL_002070	P87242.1	47.396	192	99	1	27	218	6	195	1.23e-60	191
DFL_002074	B0UVL9.1	29.6	250	127	11	55	298	16	222	1.9e-06	54.7
DFL_002076	P42281.1	56.977	86	37	0	1	86	1	86	3.21e-30	105
DFL_002078	Q9VR81.1	39.247	186	102	4	17	202	26	200	4.03e-41	147
DFL_002079	Q6P0U0.1	37.725	167	98	3	5	170	241	402	4.51e-31	119
DFL_002081	O93956.2	55.172	261	109	4	1	259	2	256	7.35e-61	218
DFL_002082	A6RIB9.1	43.575	358	177	8	9	348	17	367	2.87e-88	276
DFL_002086	Q00714.2	35.872	499	295	9	53	540	2	486	8.34e-104	323
DFL_002087	C8ZI10.1	30.496	282	169	5	24	279	28	308	8.55e-34	130
DFL_002088	Q06595.1	37.5	64	40	0	10	73	4	67	1.27e-06	55.5
DFL_002089	P87236.1	22.259	301	171	11	15	312	3	243	5.18e-12	70.1
DFL_002090	P36096.1	25.524	572	328	17	208	751	225	726	3.87e-46	180
DFL_002093	Q9Y8G7.1	53.395	1075	477	12	52	1117	6	1065	0	1154
DFL_002094	C5FH26.1	39.815	432	240	6	7	436	2	415	3.16e-116	349
DFL_002095	Q5ASG9.1	58.389	447	169	5	1	446	1	431	0	521
DFL_002096	O75007.1	48.309	207	100	4	39	242	4	206	3.38e-68	212
DFL_002097	O59726.1	28.958	480	312	5	87	544	105	577	2.99e-48	179
DFL_002099	C5P3X6.1	41.322	242	121	6	48	273	38	274	2.27e-56	185
DFL_000210	Q00234.1	37.958	519	245	19	31	523	31	498	5.18e-101	318
DFL_002100	Q10723.1	35.955	534	288	9	47	530	24	553	2.53e-104	330
DFL_002101	O59726.1	32.9	462	267	7	95	524	105	555	2.95e-63	219
DFL_002102	A0A1D8PK89.1	42.832	579	307	7	53	623	26	588	1.82e-145	437
DFL_002104	P07921.1	37.006	481	290	5	49	524	66	538	2.93e-104	327
DFL_002107	A7XRZ1.1	34.13	293	190	3	127	418	15	305	1.65e-50	176
DFL_002108	B9EXZ6.1	42.6	500	248	7	17	480	23	519	6.54e-119	362
DFL_000211	Q0CCX6.1	37.382	634	338	17	81	701	18	605	7.6e-129	397
DFL_002110	P0DPA8.1	23.145	337	207	14	41	353	31	339	9.84e-13	72
DFL_002111	D7UQ40.1	30.482	456	280	14	134	581	88	514	7.3e-41	158
DFL_002114	P52958.1	28.821	458	286	13	305	758	223	644	3.18e-49	192
DFL_002115	P15245.3	53.143	350	154	6	4	343	5	354	1.11e-123	374
DFL_002116	P15245.3	40.876	274	148	3	1	273	387	647	7.17e-64	214
DFL_000212	Q3TZZ7.1	26.283	487	314	16	14	476	116	581	3.18e-34	139
DFL_002123	Q9Y833.1	66.454	313	102	1	28	337	35	347	2.2e-134	401
DFL_002124	O14088.1	34.948	289	158	3	24	312	14	272	1.09e-52	177
DFL_002125	Q9Y7K9.3	47.917	96	46	3	3	96	8	101	6.73e-24	102
DFL_002132	Q7RTR2.2	23.794	311	207	5	219	528	755	1036	5.41e-10	66.2
DFL_002134	Q9UVR2.2	49.664	149	71	3	3	151	2	146	5.04e-46	149
DFL_002135	P32839.2	49.138	464	182	6	62	524	44	454	1.42e-153	449
DFL_002137	Q12706.1	58.958	307	124	2	320	625	85	390	7.75e-131	395
DFL_002139	P87234.1	48.421	380	181	8	756	1132	222	589	6.62e-114	372
DFL_002140	S0EFU6.1	25.571	219	103	7	10	168	18	236	7.44e-10	65.1
DFL_002141	O74492.1	44	125	54	4	2	121	11	124	6.21e-29	104
DFL_002143	Q6Q875.1	38.125	320	186	5	3	312	9	326	3.21e-68	219
DFL_002148	A5DB51.3	47.328	262	110	3	1	261	1	235	2.08e-76	234
DFL_000215	Q10483.2	30.041	243	156	7	81	318	4	237	7.32e-17	81.6
DFL_002151	B2WEL2.1	65.574	183	53	1	2	184	1	173	4.53e-86	253
DFL_002152	Q6CH58.1	65.101	447	151	3	76	522	35	476	0	588
DFL_002154	B8NM69.1	26.367	512	265	24	289	760	6	445	7.91e-28	121
DFL_002156	O14155.1	51.408	142	65	1	1	142	1	138	1.26e-48	155
DFL_002159	O13997.1	35.849	318	154	10	7	315	4	280	3.68e-44	155
DFL_000216	P0DN32.1	34.513	113	64	3	69	180	22	125	1.77e-12	67.8
DFL_002163	Q1MTM9.2	26.163	172	106	5	6	162	555	720	3.91e-09	63.2
DFL_002164	Q9GKT2.1	35.874	223	138	4	38	257	80	300	1.31e-39	144
DFL_002165	Q9P784.1	63.717	339	117	4	5	342	6	339	1.2e-154	442
DFL_002168	P19463.1	29.787	188	117	7	38	217	40	220	2.8e-17	84
DFL_002169	Q9P7C5.2	48.432	287	115	11	1	271	1	270	4.64e-72	225
DFL_000217	P40317.2	36.279	430	228	7	165	562	369	784	8.56e-76	264
DFL_002170	O13801.1	42.829	509	242	11	4	481	19	509	1.48e-126	387
DFL_002172	Q4WQZ2.1	27.753	227	136	10	4	214	2	216	5.56e-07	52.4
DFL_002173	Q9UTF7.1	55.326	291	129	1	1	290	8	298	2.63e-115	340
DFL_002174	P00427.1	69.369	111	34	0	45	155	38	148	1.31e-51	164
DFL_002175	P49917.2	22.222	684	426	26	6	671	12	607	2.02e-17	91.3
DFL_002179	P28584.1	38.341	832	403	17	22	781	52	845	6.04e-168	513
DFL_000218	Q9Y7Q7.1	32.469	887	490	23	249	1083	136	965	3.78e-130	424
DFL_002180	P38795.1	69.187	701	211	4	1	696	1	701	0	1027
DFL_002182	Q5K8R6.1	24.419	516	305	15	58	499	151	655	5.84e-36	145
DFL_002183	Q6NXH8.1	23.894	339	186	9	193	525	319	591	5.61e-15	81.3
DFL_002184	Q7T3C6.1	50	198	73	3	27	204	36	227	1.69e-57	188
DFL_002185	Q9URZ5.2	69.141	687	200	4	11	695	2	678	0	989
DFL_002186	P41389.2	64.315	723	248	6	2	722	6	720	0	939
DFL_002187	O14093.1	23.679	984	606	31	87	1027	54	935	2.43e-45	181
DFL_000219	Q09172.1	59.218	358	135	4	1	352	1	353	1.58e-150	434
DFL_002190	P49426.1	41.667	756	411	14	472	1215	45	782	0	571
DFL_002191	P38811.1	39.19	3876	2094	59	1	3745	1	3744	0	2766
DFL_002193	P0DPA1.1	39.139	534	270	8	38	523	51	577	7.25e-134	404
DFL_002194	P11592.1	66.779	593	139	4	14	549	16	607	0	818
DFL_002195	Q14738.1	61.474	475	171	3	118	591	65	528	0	623
DFL_002196	O14229.2	30.691	391	261	4	26	416	5	385	2.24e-62	214
DFL_002197	A0A024SMV2.1	51.706	381	165	6	3	369	5	380	1.21e-127	374
DFL_002198	Q9HGN3.1	32.751	229	132	5	4	229	2	211	3.84e-25	101
DFL_002199	P41889.2	42.026	533	300	2	206	738	71	594	1.12e-151	462
DFL_000220	P39981.1	43.59	429	224	7	120	534	55	479	5.62e-106	333
DFL_002200	Q03941.1	37.5	256	137	5	1	251	1	238	4e-53	175
DFL_002201	Q566L8.1	40.138	289	164	7	4	291	29	309	1.18e-62	204
DFL_002202	Q9P735.2	93	400	28	0	1	400	1	400	0	785
DFL_002203	O59706.1	45.657	495	251	6	3	485	4	492	1.74e-136	405
DFL_002204	Q8CB44.1	22.588	456	259	16	284	710	227	617	1.25e-06	55.5
DFL_002205	Q86IC8.1	30.085	236	122	8	4	215	11	227	1.17e-20	89.4
DFL_002206	A7FTY1.1	41.085	516	264	14	3	514	2	481	1.05e-116	355
DFL_002207	O94556.2	44.585	554	287	4	17	565	23	561	2.76e-166	487
DFL_002208	Q92250.2	66.86	344	113	1	4	347	5	347	1.05e-175	494
DFL_002209	Q10429.1	34.835	910	488	21	68	967	7	821	2.13e-147	464
DFL_000221	G0SEA3.1	65.84	363	109	4	1	359	1	352	1.06e-174	492
DFL_002210	P38972.2	56.948	1396	532	34	5	1370	2	1358	0	1506
DFL_002211	P50867.2	80.27	370	72	1	1	369	1	370	0	616
DFL_002212	P32329.2	28.659	328	191	11	98	396	173	486	4.23e-21	100
DFL_002214	Q9ULJ7.4	28.846	208	129	5	3	210	659	847	4.09e-09	62.8
DFL_002215	O61122.1	45.848	277	139	2	164	440	12	277	9.24e-71	249
DFL_002216	Q5UPG5.1	36.245	229	127	5	393	608	191	413	4.3e-26	114
DFL_002217	Q96RT8.1	20.702	285	199	3	613	870	682	966	2.1e-13	78.2
DFL_002218	P38131.1	43.768	345	185	4	58	393	111	455	1.6e-107	327
DFL_002219	Q06178.1	57.54	252	99	3	25	273	143	389	5.74e-96	291
DFL_000222	A1CQL5.1	56.529	605	231	11	17	606	9	596	0	686
DFL_002220	P51687.2	40.997	361	196	10	14	368	191	540	5.41e-68	227
DFL_002222	O93869.2	80.06	662	131	1	6	667	9	669	0	1116
DFL_002224	P46655.3	55.814	731	289	15	1	725	1	703	0	782
DFL_002225	Q8IV36.1	29.714	875	492	27	1	841	1	786	1.52e-102	340
DFL_002226	G0S7R3.2	33.14	172	95	7	69	233	26	184	4.86e-13	72.4
DFL_002227	Q9UT87.1	35.088	114	67	2	72	178	61	174	1.3e-11	63.9
DFL_002229	Q5M880.2	32.245	245	150	3	7	235	16	260	5.04e-38	136
DFL_000223	Q5B128.1	31.142	289	165	7	1	279	1	265	1.65e-33	125
DFL_002231	Q6CRJ6.1	56.024	166	61	3	30	183	19	184	2.8e-54	173
DFL_002232	Q03079.1	30.534	131	88	1	42	169	67	197	2.28e-09	57.4
DFL_002234	P0DN30.1	47.761	335	165	6	1	333	4	330	5.61e-98	295
DFL_002237	Q9HDV4.1	33.213	1105	679	17	383	1471	209	1270	5.3e-180	585
DFL_002238	O14094.1	33.416	401	216	13	20	408	23	384	2.19e-49	174
DFL_002239	Q7Z8P9.1	76.821	151	35	0	3	153	2	152	2.55e-82	258
DFL_000224	P79058.4	60	85	33	1	8	91	24	108	4.1e-28	103
DFL_002241	P40558.1	60.791	278	99	3	3	280	12	279	3.42e-126	363
DFL_002242	Q9US55.1	45.189	925	470	16	19	936	15	909	0	842
DFL_002244	Q92540.2	23.542	463	280	17	465	905	35	445	6.41e-20	100
DFL_002245	P78825.2	46.377	345	175	4	2	344	1	337	1.33e-108	323
DFL_002247	Q06624.1	36.571	350	206	7	22	365	6	345	2.05e-70	227
DFL_002248	Q875Q8.1	46.883	1604	760	17	4	1572	3	1549	0	1399
DFL_000225	P42698.2	32.335	167	94	5	371	525	213	372	1.95e-15	81.6
DFL_002250	O59797.1	49.025	359	155	5	5	353	7	347	6.22e-113	338
DFL_002251	P40510.1	63.226	465	169	2	10	472	5	469	0	624
DFL_002252	Q9P727.1	76.048	334	73	4	1	328	1	333	3.45e-174	488
DFL_002253	P54672.2	51.919	443	200	7	1	435	1	438	2.16e-173	495
DFL_002254	P07286.1	52.719	423	194	5	41	460	25	444	2.86e-148	433
DFL_002255	Q6CG53.1	40	135	80	1	2	135	3	137	4.73e-29	105
DFL_002256	O75179.3	33.55	462	251	11	772	1187	238	689	3.41e-47	189
DFL_002257	Q00808.1	23.377	462	273	20	365	790	289	705	3.1e-07	57.8
DFL_002258	Q9US44.1	27.31	487	328	10	6	490	25	487	1.47e-51	186
DFL_002259	P36519.2	39.405	269	155	5	76	343	31	292	2.22e-55	185
DFL_000226	P40556.1	41.456	316	152	5	113	428	79	361	5e-74	239
DFL_002260	P79001.1	50.885	452	202	7	73	511	57	501	6.58e-152	447
DFL_002262	Q5ZJ58.1	28.689	244	157	10	70	311	80	308	2.52e-09	62
DFL_002265	O94478.1	34.272	213	140	0	7	219	4	216	2.92e-35	138
DFL_002266	Q9VVR1.4	28.947	114	74	4	436	549	388	494	9.46e-06	52.4
DFL_002268	Q9HGN1.2	28.647	1693	1009	53	31	1653	12	1575	8.75e-170	558
DFL_000227	Q871K1.1	46.61	118	63	0	2	119	1	118	1.51e-34	118
DFL_002270	O43049.2	57.962	471	198	0	6	476	3	473	0	580
DFL_002272	P14682.1	47.264	201	96	3	2	193	8	207	2.14e-63	203
DFL_002273	Q3T9Z9.2	30.315	254	164	6	384	633	315	559	1.83e-23	108
DFL_002274	Q1K4R6.1	68	175	56	0	6	180	11	185	1.36e-89	263
DFL_002275	Q8TG40.1	56.069	173	66	2	5	167	10	182	1.73e-61	193
DFL_002276	Q9UT70.2	38.596	171	82	4	1	167	1	152	6.03e-38	130
DFL_002278	Q08E24.1	38.503	187	100	4	40	223	27	201	9.95e-29	118
DFL_002279	O14019.1	53.565	547	190	9	11	541	137	635	0	568
DFL_000228	O08609.1	35.106	94	57	2	231	320	129	222	3.27e-07	54.3
DFL_002280	Q9Y898.1	49.882	423	187	9	40	450	18	427	1.34e-127	390
DFL_002281	Q5BB40.2	36.45	524	282	19	1	487	1	510	6.01e-90	287
DFL_002282	Q12504.1	25.625	320	214	7	6	302	41	359	2.06e-24	107
DFL_002283	O74431.1	47.251	1346	649	20	9	1330	3	1311	0	1223
DFL_002285	O14023.1	80.22	546	102	2	16	559	3	544	0	929
DFL_002286	Q4WU07.1	69.863	365	75	4	51	397	67	414	0	530
DFL_002288	Q9HGT6.1	66.231	459	142	5	1	448	1	457	0	620
DFL_000229	D4AZK9.1	37.746	355	207	7	4	355	5	348	3.04e-70	228
DFL_002290	Q9UUM7.1	72.973	259	70	0	1	259	1	259	3.14e-144	407
DFL_002291	Q04739.1	39.13	253	118	6	174	391	162	413	2.64e-43	159
DFL_002294	Q5BB01.1	59.884	172	64	2	2	173	3	169	4.41e-70	212
DFL_002297	F4K265.1	30.89	191	107	5	13	183	13	198	5.54e-23	94.4
DFL_000230	Q6C6Q7.1	30.693	202	115	7	169	366	101	281	2.74e-19	90.5
DFL_002300	Q874C0.1	34.989	463	240	9	8	446	3	428	5.76e-78	251
DFL_002301	O43102.1	78.222	450	89	4	1	444	1	447	0	721
DFL_002303	Q99J56.1	30.584	291	155	14	1	284	1	251	6.01e-19	87
DFL_002304	Q9P4R4.2	67.929	449	138	2	3	448	5	450	0	646
DFL_002305	Q9Y7X9.1	43.91	312	160	4	1	311	1	298	1.27e-82	255
DFL_002307	Q59V88.2	31.359	574	338	13	197	730	208	765	3.21e-81	281
DFL_002308	Q09912.2	44.643	168	92	1	276	442	206	373	8.62e-42	155
DFL_002309	O14016.1	35.417	240	136	4	87	320	9	235	7.88e-44	153
DFL_000231	Q9P7L4.1	55.051	198	89	0	5	202	1	198	5.84e-73	224
DFL_002310	P08965.1	51.829	164	79	0	345	508	580	743	1.77e-48	186
DFL_002311	O75006.2	32.646	291	184	4	85	370	17	300	1.82e-28	120
DFL_002312	O75006.2	28.502	414	275	5	6	407	334	738	5.85e-45	169
DFL_002313	P79007.1	53.614	166	65	2	33	196	45	200	8.03e-51	176
DFL_002314	O42877.1	50.794	126	60	2	118	242	101	225	1.71e-37	134
DFL_002315	A6SDA8.1	44.473	389	165	8	2	357	14	384	1.55e-104	317
DFL_002316	Q9HE87.4	50.649	385	165	9	10	384	42	411	3.15e-128	377
DFL_002318	Q12125.1	36.013	311	186	5	1	307	9	310	7.33e-58	192
DFL_002319	Q09805.1	49.734	563	263	5	1	559	1	547	0	553
DFL_000232	Q8MZC4.1	40.179	224	132	2	133	354	98	321	5.25e-47	165
DFL_002320	O42916.1	44.332	494	268	4	18	511	17	503	4.32e-149	440
DFL_002321	Q7RYL4.2	65.278	144	50	0	65	208	89	232	1.88e-67	223
DFL_002322	P04803.2	43.571	280	152	5	1	274	100	379	1.14e-63	207
DFL_002325	Q4WDF1.1	37.153	541	275	20	5	513	3	510	8.98e-80	265
DFL_002326	Q9UTG1.1	56.522	299	125	3	9	307	20	313	3.68e-116	340
DFL_002327	Q4I5V2.2	78.386	347	65	2	3	349	10	346	0	570
DFL_002328	O94336.1	35.211	213	127	4	217	422	3	211	1.48e-31	124
DFL_002329	D5GA77.1	43.446	267	119	6	95	358	79	316	1.91e-51	176
DFL_000233	Q5B6D6.1	70.185	758	218	3	43	793	39	795	0	1092
DFL_002331	Q7S7R6.2	47.959	294	144	2	41	332	29	315	1.66e-90	276
DFL_002332	P36008.1	45.346	419	212	6	1	409	1	412	1.51e-110	333
DFL_002333	P87072.2	91.279	172	15	0	1	172	1	172	7.78e-112	318
DFL_002334	Q9HDY4.1	40.637	1255	592	26	33	1260	53	1181	0	836
DFL_002336	O74832.1	42.078	385	209	5	273	645	18	400	4.12e-89	296
DFL_002337	A8Y3R9.1	25.969	258	181	6	778	1034	221	469	8.01e-08	60.5
DFL_002338	Q8J0N0.1	40.476	126	66	3	6	125	9	131	3.35e-22	87.8
DFL_000234	P22697.1	51.408	142	61	3	134	267	33	174	3.27e-36	132
DFL_002340	O94451.3	31.717	495	283	10	15	504	13	457	3.7e-60	217
DFL_002341	O94448.1	35.926	270	158	6	29	298	5	259	7.27e-46	159
DFL_002342	Q9D289.1	50.413	121	58	1	95	215	35	153	1.02e-43	147
DFL_002343	P83778.2	57.485	334	132	5	1	324	1	334	8.41e-125	363
DFL_002344	O94449.1	74.455	321	81	1	22	342	18	337	0	509
DFL_002345	D4DFT3.1	42.927	410	208	10	66	457	68	469	2.46e-88	281
DFL_002347	O14069.1	34.615	130	71	2	5	124	3	128	4.31e-20	83.2
DFL_002349	Q9Y8C0.1	41.86	86	47	2	7	91	6	89	8.64e-23	86.7
DFL_000235	Q32MW3.1	30.952	378	202	10	75	402	68	436	3.09e-48	172
DFL_002350	P33300.1	47.203	286	147	1	1	286	1	282	4.98e-94	286
DFL_002351	Q7RYH7.1	61.635	159	50	4	1	151	1	156	9.76e-51	173
DFL_002353	P20359.2	99.16	357	3	0	96	452	19	375	0	737
DFL_002354	P56090.1	72.072	222	59	2	6	227	3	221	5.38e-112	322
DFL_002355	P17423.4	65.537	354	116	2	6	353	3	356	6.6e-172	485
DFL_002356	Q99148.1	60.406	788	305	5	7	790	3	787	0	936
DFL_002357	P38678.1	50	420	176	12	6	412	1	399	4.83e-129	390
DFL_002358	A1C9R4.1	68.617	376	101	5	4	372	15	380	0	517
DFL_002359	O14095.2	38.462	208	124	2	2	209	73	276	1.08e-45	155
DFL_000236	O34311.2	22.525	404	267	11	14	394	4	384	1.91e-13	77.8
DFL_002360	O67085.1	44.326	282	142	6	4	285	93	359	1.91e-69	221
DFL_002361	O59948.1	84.778	427	63	2	1	426	1	426	0	758
DFL_002362	P38958.1	48.485	66	34	0	5	70	15	80	1.16e-17	73.9
DFL_002363	O23657.1	49.143	175	84	4	4	176	8	179	8.42e-49	161
DFL_002364	P53219.1	43.682	277	139	6	13	272	66	342	2.49e-72	228
DFL_002365	P42114.3	46.774	124	65	1	1	123	1	124	2.08e-39	130
DFL_002366	P28000.1	71.111	90	25	1	39	127	46	135	1.29e-39	132
DFL_002369	J9N5P9.1	44	225	106	5	8	222	7	221	6.6e-49	173
DFL_002370	P53070.2	50.53	661	305	10	18	665	12	663	0	664
DFL_002371	O42997.1	28.977	176	122	3	141	315	77	250	3.1e-11	67
DFL_002372	A5WUX7.1	43.137	102	33	3	5	88	40	134	2.31e-09	56.2
DFL_002374	Q03134.3	89.256	363	39	0	1	363	1	363	0	677
DFL_002375	P37959.2	33.333	162	101	3	113	268	70	230	2.8e-18	87.4
DFL_002376	P38874.1	28.869	336	165	16	16	335	5	282	7.54e-17	83.6
DFL_002377	Q6DEL2.1	39.413	477	259	12	141	603	150	610	4.12e-103	329
DFL_002378	O94363.1	72.283	184	51	0	1	184	1	184	6.9e-102	298
DFL_000238	P97384.2	25.293	427	254	12	78	495	129	499	7.9e-30	125
DFL_002380	P34313.1	60.563	142	55	1	5	145	6	147	4e-64	195
DFL_002381	Q1E3S4.2	49.758	207	95	3	1	201	5	208	2.27e-56	180
DFL_002382	Q9UUH2.1	33.91	289	141	11	44	330	26	266	1.42e-28	114
DFL_002383	Q75DK7.2	58.333	36	15	0	2	37	377	412	3.91e-07	51.6
DFL_002384	Q5ZHY5.1	32.509	283	187	4	2	283	35	314	4.31e-48	165
DFL_002385	A6SG85.1	37.01	689	296	19	42	619	64	725	1.24e-122	382
DFL_002386	Q9Y794.1	38.616	448	242	14	399	832	530	958	8.49e-75	266
DFL_002387	P38093.1	57.25	531	197	6	294	817	186	693	0	568
DFL_000239	P32629.3	49.359	312	156	2	97	408	58	367	3.01e-95	297
DFL_002390	A2QCJ2.1	64.634	1148	302	17	28	1117	7	1108	0	1444
DFL_002392	Q0WP96.1	33.712	264	133	8	9	257	15	251	2.08e-17	84.3
DFL_002395	Q3E7B6.1	43.243	74	41	1	1	74	1	73	5.91e-16	68.2
DFL_002396	Q9HDX5.3	41.079	241	130	6	5	243	3	233	1.29e-51	171
DFL_002397	P38880.1	43.317	404	211	4	211	613	27	413	2.4e-108	347
DFL_002398	Q9M0T3.1	26.087	230	140	8	409	619	335	553	5.82e-14	79.3
DFL_002404	Q9UUE7.1	38.25	400	210	11	6	398	2	371	4.63e-67	219
DFL_002405	Q9URX7.2	64.793	338	117	2	6	342	4	340	5.83e-163	461
DFL_002407	Q12486.1	46.009	213	97	6	26	233	13	212	8.79e-53	172
DFL_002409	Q06682.1	32.647	340	177	8	258	594	203	493	5.68e-50	183
DFL_000241	Q12511.1	41.702	470	229	13	141	591	126	569	1.3e-108	340
DFL_002410	P32804.1	53.316	377	153	7	10	375	12	376	1.09e-131	384
DFL_002411	Q6BZ44.2	39.394	198	114	4	1	193	1	197	2.04e-42	144
DFL_002412	B2WMX8.1	36.364	143	82	3	5	147	11	144	1.72e-20	87
DFL_002413	Q10069.1	35.065	77	46	2	136	211	30	103	3.16e-06	49.7
DFL_002414	P23724.1	50.87	230	111	2	18	245	12	241	5.5e-80	243
DFL_002415	Q9P3U8.1	32.099	162	79	5	125	275	70	211	2.17e-22	105
DFL_002416	O14617.1	38.141	839	375	15	95	931	13	709	4.34e-178	556
DFL_002418	Q9USQ9.1	50.394	254	124	2	8	260	10	262	2.11e-86	260
DFL_002419	O60110.3	33.495	206	124	4	42	247	35	227	3.33e-33	126
DFL_000242	O13911.2	43.824	340	172	7	85	420	70	394	1.47e-84	267
DFL_002421	O43001.1	44.129	1056	475	26	6	1045	1	957	0	820
DFL_002427	O61122.1	63.754	309	112	0	5	313	7	315	9.57e-143	428
DFL_002429	Q12152.1	48.241	398	192	6	5	389	8	404	6.24e-109	354
DFL_002430	Q1DJH5.2	67.273	55	18	0	17	71	24	78	7.06e-24	89.7
DFL_002431	Q14CX7.1	22.316	708	424	23	4	686	10	616	2.15e-22	107
DFL_002432	Q59MD2.2	53.846	39	18	0	198	236	759	797	3.74e-08	60.8
DFL_002433	P38737.1	29.983	1781	1041	52	2	1697	5	1664	0	677
DFL_002434	A2QQ94.1	57.029	377	121	6	1	346	136	502	2.06e-145	423
DFL_002435	B8MYS7.1	31.538	520	317	10	10	502	9	516	5.04e-75	248
DFL_002436	P77316.1	32.828	396	211	8	5	355	1	386	5.84e-53	183
DFL_002437	Q4WJ81.1	36.709	237	113	7	110	316	408	637	2.84e-22	105
DFL_002439	Q0DA50.1	32.143	196	77	3	413	608	257	396	5.7e-22	103
DFL_000244	P53970.1	35.656	244	131	11	24	248	10	246	6.19e-34	125
DFL_002441	Q5A8X7.1	45	100	52	3	47	144	59	157	5.69e-19	81.3
DFL_002442	Q12126.1	51.205	332	152	5	63	394	2	323	2.73e-108	327
DFL_002443	Q6S001.1	43.781	402	187	11	234	622	117	492	3.24e-93	311
DFL_002444	Q96UY1.1	35.427	398	185	6	59	449	16	348	5.01e-76	244
DFL_002450	Q04052.1	32.178	202	104	9	334	526	238	415	1.21e-16	89
DFL_002451	O34812.1	40.173	346	190	8	3	342	2	336	9.09e-75	237
DFL_002455	D4AYG1.1	25.862	638	346	31	11	583	38	613	3.92e-23	108
DFL_002456	D4B2Q8.1	36.782	87	54	1	1	86	1	87	2.73e-10	60.5
DFL_002457	Q5A4F3.1	53.659	41	19	0	106	146	6	46	7.2e-09	62.4
DFL_002458	P40406.1	29.426	401	250	10	22	400	71	460	1.57e-41	166
DFL_002459	O94300.1	56.909	550	229	5	4	551	7	550	0	628
DFL_002463	D2E9W9.1	32.997	594	351	23	4	588	2	557	1.12e-85	280
DFL_002464	Q4U3Y2.1	37.755	490	248	14	22	478	69	534	2.35e-83	274
DFL_002465	Q05534.3	40.893	291	124	8	113	403	97	339	2.62e-53	194
DFL_002466	Q9URX1.1	53.404	470	210	3	19	479	15	484	7.12e-178	511
DFL_002467	Q73QV6.1	58.462	260	102	1	94	347	1	260	1.55e-110	326
DFL_002468	Q10327.1	19.874	634	449	18	30	643	18	612	3.19e-18	93.2
DFL_002469	D4ATM6.1	52.657	207	95	2	3	206	37	243	5.22e-69	213
DFL_002473	Q9US36.1	26.071	537	334	10	550	1084	306	781	4.9e-51	197
DFL_002474	Q4WR82.1	26.132	3643	2384	105	8	3445	1175	4715	0	1084
DFL_002475	E9QYP0.1	50.542	461	207	7	13	454	37	495	5.47e-158	460
DFL_002476	A1DCU5.1	47.222	432	195	6	64	494	6	405	2.44e-120	361
DFL_002477	O94332.1	31	100	39	2	184	283	37	106	8.23e-08	55.5
DFL_002479	Q4X0Z5.1	54.736	1003	360	18	6	943	3	976	0	1023
DFL_000248	O13633.1	36.826	334	182	7	24	357	89	393	1.21e-54	187
DFL_002480	O94660.1	41.958	286	152	3	1	285	1	273	2.97e-80	246
DFL_002482	Q9P6P8.1	35.683	227	128	3	25	251	11	219	3.19e-38	136
DFL_002483	P40030.1	47.154	123	64	1	18	139	21	143	3.04e-36	124
DFL_002486	Q58838.1	32.381	105	69	2	83	187	6	108	5.62e-07	49.3
DFL_002492	Q10199.1	40.493	284	169	0	16	299	17	300	5.8e-73	261
DFL_002494	P87112.1	31.759	2160	1301	57	1	2121	54	2079	0	897
DFL_002497	P87111.1	57.237	608	248	6	36	643	37	632	0	713
DFL_002498	Q12731.1	81.784	269	32	5	51	303	1	268	2.27e-150	424
DFL_002499	O43029.1	34.125	463	239	17	22	473	5	412	1.05e-65	220
DFL_000025	Q6AEC0.1	54.545	66	29	1	1	66	1	65	2.76e-13	72.4
DFL_002500	Q06668.1	32.759	232	124	4	152	351	189	420	4.94e-34	134
DFL_002502	A6RW62.1	37.129	1212	539	41	108	1209	59	1157	2.7e-141	461
DFL_002503	Q10133.1	68.394	193	59	1	10	200	7	199	4.92e-100	290
DFL_002504	Q9C0Y8.1	40.878	296	147	11	14	291	4	289	5.92e-53	179
DFL_002505	Q2UL45.1	39.785	744	382	18	1	705	1	717	1.91e-152	463
DFL_002506	A5DCB6.2	45.269	391	200	5	88	465	10	399	1.78e-122	365
DFL_002507	O43023.1	30.144	836	491	26	131	941	25	792	5.73e-92	312
DFL_002508	Q0CRI5.1	51.923	468	197	10	71	512	7	472	9.66e-157	459
DFL_000251	P53965.1	47.423	194	101	1	119	311	84	277	8.43e-62	200
DFL_002510	E4ZUJ1.1	44.914	639	303	19	1	607	1	622	5.27e-155	462
DFL_002514	Q6BP84.2	41.667	108	61	1	46	153	19	124	2.28e-21	87.8
DFL_002515	Q91W36.1	26.328	433	243	14	472	867	120	513	1.16e-19	97.1
DFL_002516	P48527.1	35.976	492	263	15	60	545	46	491	1.25e-78	261
DFL_002517	P17120.2	43.044	992	549	6	49	1029	39	1025	0	783
DFL_002518	Q08686.1	37.072	321	170	10	10	322	6	302	5.04e-56	186
DFL_002519	Q96UP3.1	22.83	1060	673	34	112	1120	67	1032	6.94e-51	202
DFL_002521	Q6FRS1.1	30.108	93	50	1	80	157	106	198	1.52e-07	58.5
DFL_002522	Q2UPB6.1	42.759	145	77	2	144	287	95	234	3.29e-32	122
DFL_002526	Q54RJ4.1	34.066	364	159	13	179	507	246	563	4.2e-49	191
DFL_002527	Q9SD33.2	26.216	473	251	15	2	462	22	408	4.69e-35	137
DFL_002528	P36586.1	73.762	202	46	4	19	219	16	211	1.02e-90	268
DFL_002529	Q7SFD8.1	44.662	562	272	7	107	643	125	672	1.61e-147	446
DFL_000253	Q6BII9.1	38.806	268	131	10	3	260	2	246	7.3e-44	151
DFL_002530	Q8K4J6.2	33.028	109	72	1	29	137	17	124	1.8e-07	52
DFL_002533	P50276.1	31.079	547	325	15	27	558	22	531	7.84e-65	225
DFL_002534	O42615.1	61.722	546	193	6	8	543	7	546	0	662
DFL_002536	B4F753.1	29.412	221	133	7	20	239	72	270	8.72e-21	96.3
DFL_002537	Q10160.1	34.389	221	116	7	25	229	22	229	2.9e-26	104
DFL_002538	Q1DQZ5.1	63.424	257	87	2	1	252	1	255	1.61e-119	344
DFL_002539	Q9UVX3.1	59.149	470	182	5	55	523	32	492	0	568
DFL_000254	Q1EAH9.1	67.578	256	83	0	37	292	28	283	3.41e-131	378
DFL_002540	P53173.3	65.414	133	46	0	5	137	3	135	2.11e-60	185
DFL_002541	Q75LU8.1	32.727	165	92	5	248	411	32	178	2.48e-13	73.6
DFL_002542	P22757.1	28.364	275	150	11	17	287	101	332	6.17e-14	77.4
DFL_002543	Q9Y5R2.1	29.614	233	136	8	26	239	85	308	9.45e-17	82
DFL_002544	O74504.2	32.099	81	50	3	197	272	689	769	6.01e-07	54.3
DFL_002545	P50998.3	58.344	809	254	11	79	884	26	754	0	933
DFL_002546	O74790.1	44.4	250	121	4	8	257	6	237	8.45e-69	215
DFL_002547	Q9NPQ8.3	28.136	295	159	11	198	476	274	531	9.24e-12	70.5
DFL_002549	D4AYW0.1	57.778	1080	389	15	23	1049	36	1101	0	1214
DFL_002551	O74944.3	42.826	453	234	6	72	506	31	476	5.99e-104	340
DFL_002552	A6SSX6.1	59.322	118	47	1	9	126	7	123	1.27e-40	136
DFL_002555	Q84CG1.1	27.506	389	249	11	9	396	17	373	4.23e-31	125
DFL_002556	Q9M9L0.3	64.634	82	28	1	1	82	1	81	9.44e-38	126
DFL_002557	Q03161.1	40.283	283	161	5	28	305	3	282	6.16e-63	204
DFL_002558	P34227.1	57.209	215	90	2	5	218	45	258	5.75e-85	256
DFL_002559	O77775.1	31.868	182	120	3	10	188	7	187	2.03e-20	98.2
DFL_002560	P15258.1	30.478	607	348	18	49	626	24	585	7.29e-81	273
DFL_002562	O94469.1	50.592	676	308	6	4	672	6	662	0	686
DFL_002567	Q5PQM2.1	32.836	201	133	2	587	786	208	407	5.54e-22	105
DFL_002568	Q7SCY7.2	53.529	170	78	1	1	169	1	170	2.16e-63	195
DFL_002569	P78954.1	50.962	208	87	3	38	245	26	218	6.45e-69	214
DFL_000257	P22134.1	34.661	251	135	8	127	353	41	286	2.63e-28	114
DFL_002571	Q9UUA5.1	27.622	286	192	8	4	286	2	275	2.73e-23	104
DFL_002572	P25443.3	77.57	214	48	0	45	258	32	245	5.46e-123	353
DFL_002573	Q9USH7.1	33.205	259	156	4	84	335	10	258	1.22e-39	144
DFL_002574	Q9UTK3.1	48.921	417	195	7	15	429	5	405	1.37e-132	390
DFL_002576	P94396.2	30.328	122	81	3	56	177	12	129	3.19e-07	54.3
DFL_002578	P39577.2	36.538	208	126	4	9	214	8	211	1.05e-34	127
DFL_002580	Q5AU62.1	48.476	361	135	13	7	329	4	351	8.59e-98	297
DFL_002581	O88202.1	43.182	440	227	6	69	488	60	496	1.16e-104	329
DFL_002582	Q9Y618.2	27.917	240	153	8	969	1206	269	490	2.04e-19	100
DFL_002583	Q54U75.1	24.084	191	121	6	4	189	61	232	7.46e-09	60.8
DFL_002584	Q9Y7J4.1	56.085	189	68	3	1	189	1	174	4.03e-68	208
DFL_002585	P38264.1	52.128	188	89	1	4	190	1	188	8.5e-62	192
DFL_002586	O74111.1	55.241	353	127	4	39	391	15	336	2.32e-134	390
DFL_002587	Q4D3W2.1	32.075	318	173	14	10	322	16	295	1.87e-27	112
DFL_002588	O14192.1	32.453	530	288	11	72	591	4	473	7.33e-77	255
DFL_000259	O13681.2	26.246	301	186	12	9	302	27	298	7.35e-17	88.6
DFL_002591	Q4IPB3.1	45.505	545	220	15	1	493	1	520	1.65e-131	395
DFL_002593	Q5B041.1	79.895	572	110	3	1	569	1	570	0	899
DFL_002595	P78929.1	64.748	139	47	1	1	139	1	137	1.12e-64	196
DFL_002596	Q4IMD1.1	88.333	120	14	0	19	138	22	141	1.51e-71	213
DFL_002597	Q09868.1	46.512	215	89	5	144	356	226	416	8.11e-53	192
DFL_002598	Q4WE58.1	39.307	664	262	15	4	647	5	547	4.26e-132	404
DFL_002599	A3KQS4.1	30.892	314	167	8	345	652	148	417	2.06e-32	136
DFL_000026	P53281.1	41.818	55	30	1	87	141	56	108	1.94e-06	52.4
DFL_000260	O13909.1	33.028	436	234	11	14	449	64	441	1.42e-60	206
DFL_002600	P46825.1	33.566	286	149	2	423	667	220	505	8.45e-35	143
DFL_002601	Q0CJ59.1	53.111	1768	778	26	1	1735	52	1801	0	1807
DFL_002602	G3Y416.1	54.234	496	220	5	46	536	42	535	0	568
DFL_002603	A1CFL4.1	55.66	318	138	2	6	322	2	317	6.22e-123	358
DFL_002604	G3Y420.1	59.146	492	198	1	13	501	26	517	0	607
DFL_002605	G3Y424.1	40.807	446	253	7	73	511	138	579	3e-95	303
DFL_002606	O70537.1	30.049	203	110	5	317	519	276	446	8.49e-20	96.3
DFL_002607	G3Y423.2	50.82	244	119	1	1	243	1	244	4.12e-90	269
DFL_002608	G3Y418.1	49.682	314	146	2	17	318	13	326	2.92e-98	296
DFL_002610	B8M9L2.1	36.842	323	200	4	3	322	7	328	5.87e-68	218
DFL_002611	G3Y421.1	27.346	373	241	10	1	365	88	438	1.88e-27	116
DFL_002612	P40991.1	65.893	431	130	2	240	666	194	611	0	606
DFL_002613	Q12017.1	48.035	229	99	2	15	225	16	242	2.39e-51	171
DFL_002617	O42666.3	34.545	110	51	4	138	226	106	215	2.01e-09	60.1
DFL_002618	O13904.3	45.294	170	80	5	70	237	32	190	1.62e-41	147
DFL_002619	Q0CCA0.2	56.236	866	350	10	1	861	1	842	0	1009
DFL_000262	S0DRX0.1	38.679	106	62	1	1	106	1	103	5.38e-10	55.1
DFL_002620	P04386.2	24.153	679	435	21	91	732	10	645	5.37e-46	181
DFL_002621	P23262.4	24.528	318	188	10	10	315	102	379	1.3e-10	65.9
DFL_002622	Q70M86.1	48.099	526	206	15	306	764	320	845	1.64e-134	421
DFL_002623	P38533.2	45	140	66	3	105	243	2	131	4.58e-26	115
DFL_002624	Q96W30.2	88.906	631	56	2	84	700	24	654	0	1116
DFL_002625	O42912.1	32.117	411	229	15	12	414	16	384	1.08e-51	181
DFL_002628	Q08235.2	56.757	296	104	4	5	297	1	275	1.33e-120	351
DFL_000263	Q9C0V9.1	28.655	171	119	1	1	171	7	174	5.54e-18	80.1
DFL_002630	Q04406.1	61.224	49	19	0	143	191	99	147	6.02e-15	73.9
DFL_002632	O94128.1	88	450	54	0	1	450	1	450	0	815
DFL_002633	C6Y4B3.2	33.019	106	62	2	80	185	68	164	1.35e-07	52.8
DFL_002645	Q9HGL2.1	30.526	760	408	18	14	720	3	695	6.61e-78	285
DFL_002646	G2TRL2.1	35.211	71	46	0	10	80	3	73	2.37e-12	59.3
DFL_002647	Q09871.1	31.183	186	109	5	74	249	27	203	1.41e-12	72.4
DFL_002648	P39956.1	59.091	220	89	1	280	499	151	369	3.06e-84	294
DFL_002649	Q9UUL2.1	29.143	350	140	10	134	467	78	335	9.89e-34	133
DFL_000265	Q9UUF1.1	46.926	309	150	5	83	388	13	310	6.94e-96	292
DFL_002650	P53044.1	35.792	366	169	9	22	354	19	351	6.79e-57	192
DFL_002651	Q5BGK3.2	75.699	465	109	2	4	465	5	468	0	751
DFL_002653	P33723.1	91.133	203	16	1	1	201	1	203	8.82e-137	383
DFL_002654	P37898.2	42.874	870	474	11	6	870	3	854	0	697
DFL_002655	P36044.2	36.066	183	105	5	50	224	420	598	1.3e-25	111
DFL_002657	Q9C102.1	66.555	2090	674	11	25	2109	38	2107	0	2907
DFL_002658	Q0V3D6.2	46.992	798	379	10	54	812	30	822	0	702
DFL_002659	O94693.1	32.862	283	150	9	139	410	125	378	5.59e-27	114
DFL_000266	O14199.1	40.594	202	96	3	48	249	30	207	2.92e-48	161
DFL_002660	Q9HGL3.1	62.626	99	35	1	1	99	1	97	5.51e-32	130
DFL_002662	O13892.2	25.581	344	225	12	571	906	231	551	3.69e-14	81.6
DFL_002663	Q9P6M5.1	24.242	132	76	2	1	132	1	108	2.88e-08	51.2
DFL_002665	P80235.2	42.5	760	313	18	122	836	3	683	0	544
DFL_002666	Q9USY4.1	45.333	150	76	3	109	257	8	152	3.08e-34	141
DFL_002667	P31382.2	49.93	713	345	6	32	733	42	753	0	754
DFL_002668	P53234.1	25.506	247	125	10	133	324	25	267	1.28e-09	62
DFL_002669	O94394.2	30.899	356	208	13	4	345	3	334	3.12e-41	152
DFL_000267	P36534.2	28.235	170	117	4	103	268	66	234	1.18e-07	56.2
DFL_002670	Q8TB22.3	35.53	774	443	16	1	750	39	780	3.29e-154	471
DFL_002671	P47033.1	49.64	139	58	6	130	261	26	159	5.95e-36	138
DFL_002672	Q00319.1	40.374	374	132	7	3	295	7	370	4.36e-79	249
DFL_002673	Q6PHQ8.1	26.513	694	407	20	36	677	25	667	2.49e-49	188
DFL_002674	O60044.2	44.418	421	219	6	84	494	39	454	1.41e-103	320
DFL_002675	A6RPU8.1	30.849	671	380	16	3	627	5	637	4.94e-88	289
DFL_002676	Q8LKS5.2	41.176	646	354	10	54	699	81	700	5.55e-156	470
DFL_002677	Q9C107.1	36.687	815	484	16	7	804	9	808	0	574
DFL_002678	P21976.2	62.416	149	56	0	2	150	4	152	5.21e-69	209
DFL_002679	O42963.1	32.918	401	235	11	62	445	9	392	7.87e-55	191
DFL_000268	Q0V9A9.1	44.178	292	137	6	7	283	6	286	3.01e-83	255
DFL_002680	Q4WSM6.1	31.659	458	267	15	22	439	9	460	4.88e-48	173
DFL_002681	O14035.2	52.865	541	245	6	85	619	29	565	0	565
DFL_002683	Q09921.1	39.732	224	129	3	6	229	4	221	1.43e-39	139
DFL_002684	P27526.2	43.316	187	99	4	67	246	91	277	3.27e-36	141
DFL_002685	O83372.1	44.048	84	31	2	27	104	51	124	1.05e-10	58.5
DFL_002686	P87320.2	46.27	858	409	14	72	904	68	898	0	761
DFL_002687	P53871.1	59.347	337	129	5	1	331	1	335	2.56e-131	382
DFL_002688	P87125.1	34.276	283	152	8	42	322	25	275	7.01e-40	145
DFL_002689	O74946.1	32.803	628	360	15	54	680	8	574	6.46e-85	281
DFL_000269	Q9C0W0.3	24.729	461	259	18	7	438	3	404	1.45e-22	102
DFL_002690	Q9UU99.1	48.148	324	165	3	25	346	549	871	1.31e-99	320
DFL_002691	Q9Y3B2.1	43.878	196	93	2	5	199	8	187	1.97e-45	151
DFL_002694	Q4W946.2	31.268	339	211	9	16	352	8	326	2.49e-40	147
DFL_002695	Q8R519.2	27.072	362	229	9	8	368	3	330	2.01e-32	127
DFL_002696	Q10347.1	35.613	351	215	4	76	426	20	359	1.13e-70	230
DFL_002697	P87176.1	39.831	118	53	4	241	343	148	262	5.36e-18	85.9
DFL_002698	Q9Y767.2	55.043	694	243	9	625	1289	447	1100	0	768
DFL_002699	Q2U639.1	31.921	2998	1794	63	40	2910	47	2924	0	1475
DFL_000270	O74976.1	58.233	498	207	1	3	499	5	502	0	587
DFL_002700	G0S4T0.1	27.749	573	376	9	8	547	7	574	5.79e-66	236
DFL_002701	G0S4T0.1	29.732	1120	671	23	3	1025	584	1684	2.44e-133	446
DFL_002702	Q06827.1	36.628	172	100	4	8	178	5	168	1.01e-26	102
DFL_002703	O14329.1	31.72	372	226	8	135	504	38	383	4.8e-45	165
DFL_002705	Q9WZ31.1	30.769	234	138	6	288	521	125	334	3.04e-20	95.9
DFL_002706	B2W6W8.1	29.794	339	221	7	11	346	9	333	4.25e-53	184
DFL_002707	P62318.1	59.434	106	43	0	3	108	2	107	1.13e-44	144
DFL_002708	O13827.1	29.389	262	146	7	4	247	2	242	2.67e-21	93.2
DFL_002709	O14346.2	41.951	205	117	2	13	216	5	208	5.71e-48	159
DFL_000271	Q86K80.1	35.69	297	177	4	13	301	17	307	1.26e-56	198
DFL_002710	O13826.1	33.333	87	51	1	265	351	174	253	1.57e-11	67
DFL_002711	Q9AV81.1	38.344	459	246	11	1	425	1	456	1.95e-93	295
DFL_002713	O94565.2	48.578	422	162	9	86	497	64	440	4.49e-136	402
DFL_002718	Q09717.1	58.173	208	65	3	42	244	22	212	1.15e-68	213
DFL_002719	O94436.1	51.653	242	111	2	1	239	1	239	1.02e-82	249
DFL_002720	Q09925.1	59.016	549	216	4	96	643	60	600	0	671
DFL_002721	P23955.2	57.396	507	194	5	35	524	47	548	4.57e-178	517
DFL_002722	Q9P7W8.1	24.25	767	473	23	22	772	20	694	6.98e-41	165
DFL_002723	Q5BCG1.1	50.693	361	146	4	6	346	1	349	1.1e-121	357
DFL_002724	P32904.2	46.053	228	104	5	23	246	2	214	3.38e-57	184
DFL_002725	Q4IRI9.1	59.551	178	67	3	2	178	3	176	1.05e-58	199
DFL_002726	Q08220.1	39.252	535	264	15	7	528	4	490	8.93e-121	367
DFL_002728	Q2UKV4.1	58.511	564	224	5	26	588	16	570	0	671
DFL_002729	Q55905.1	54.738	802	344	10	15	802	22	818	0	898
DFL_002733	Q94K49.1	24.038	312	203	10	130	420	57	355	3.2e-13	74.7
DFL_002734	P49776.2	46.857	175	89	1	5	175	4	178	1.02e-49	161
DFL_002735	P22135.2	35.747	221	120	6	8	222	111	315	9.02e-32	121
DFL_002736	O94506.1	29.682	283	149	14	132	409	29	266	5.51e-19	90.5
DFL_002737	P11960.1	50.801	437	203	4	44	471	7	440	2.02e-148	434
DFL_000274	Q8K1H7.1	27.083	288	196	7	510	791	72	351	6.58e-23	107
DFL_002741	P25586.1	68.69	313	96	2	1	312	1	312	6.42e-152	432
DFL_002742	Q09682.1	67.635	241	76	1	1	239	1	241	2.55e-124	355
DFL_002744	P87230.1	55.405	296	118	5	12	302	16	302	9.86e-107	316
DFL_002745	Q09685.1	25.778	450	284	11	13	456	4	409	1.39e-32	132
DFL_002746	Q4WK56.1	65.217	69	23	1	1	69	1	68	3.58e-20	79.3
DFL_002747	P10356.2	38.19	453	249	10	29	470	1	433	8.43e-91	286
DFL_002748	F4JCQ3.1	37.333	225	108	6	43	249	19	228	4.98e-28	116
DFL_002751	O74467.1	35.849	318	179	9	140	451	8	306	1.61e-48	171
DFL_002752	A7E7L8.2	47.875	800	380	11	24	802	1	784	0	713
DFL_002753	O60163.1	57.841	491	203	2	39	529	9	495	0	586
DFL_002754	Q24K12.1	31.355	657	308	25	42	615	32	628	4.36e-54	204
DFL_002755	Q9NZ32.1	24.194	186	111	3	61	246	16	171	2.23e-11	69.3
DFL_002756	P43061.1	67.028	461	151	1	4	464	8	467	0	660
DFL_002757	Q4WLV6.1	62.5	120	36	2	1	120	1	111	3.06e-44	142
DFL_002758	Q02804.1	56.158	203	84	2	1	203	1	198	6.27e-82	244
DFL_000276	O14088.1	44.526	274	147	3	16	289	6	274	1.02e-75	235
DFL_002760	Q5B797.1	60.169	472	155	5	2	440	4	475	0	549
DFL_002761	Q1DU75.2	47.975	642	294	11	27	646	24	647	0	585
DFL_002762	Q99288.1	34.853	307	103	9	2	212	22	327	5.27e-44	159
DFL_002763	G4MS28.1	38.341	446	209	14	69	478	52	467	3.16e-81	263
DFL_002764	F1Q514.1	30.409	171	104	5	278	438	87	252	1.15e-14	79.7
DFL_002765	P43619.1	61.458	288	103	2	22	301	6	293	3.38e-125	362
DFL_002766	Q9Y5K1.1	30.747	348	173	9	222	564	106	390	1.35e-35	140
DFL_000277	Q5FWK3.1	26.81	373	239	8	45	404	54	405	7.92e-32	132
DFL_002770	P23542.3	55.231	411	178	2	2	409	3	410	4e-162	465
DFL_002771	Q5XJ97.1	29.365	126	68	1	9	134	18	122	1.69e-10	60.8
DFL_002772	Q9HDU6.1	30.303	363	228	7	7	362	5	349	2.45e-42	154
DFL_002774	Q5K8R6.1	27.125	553	340	18	373	900	152	666	2.25e-51	195
DFL_002776	Q5XI79.1	36.603	418	222	15	14	423	46	428	6.21e-66	220
DFL_002777	C4R8D7.1	52.083	144	63	2	1	138	1	144	3.08e-38	145
DFL_002778	Q9US06.2	27.506	389	236	14	21	397	6	360	4.11e-22	100
DFL_002779	Q60445.2	35.254	295	177	10	5	288	13	304	1.53e-33	127
DFL_002780	Q3E793.1	46.535	101	49	2	2	98	5	104	4.98e-24	91.7
DFL_002783	Q9UGJ1.1	24.006	654	329	21	1	596	1	544	7.63e-28	123
DFL_002785	Q0UPL5.1	48.323	1163	536	20	1	1138	1	1123	0	1092
DFL_002787	Q10445.1	33.993	606	348	14	195	794	76	635	1.47e-89	303
DFL_002788	Q59WU8.2	27.222	180	116	4	57	236	11	175	1.64e-11	70.1
DFL_002789	P50085.2	69.625	293	82	3	9	301	13	298	1.24e-136	392
DFL_002790	Q9US46.1	33.107	441	237	9	46	452	5	421	3.89e-73	246
DFL_002791	P23710.2	69.123	285	81	4	9	291	4	283	2.08e-138	394
DFL_002792	P34909.1	53.03	264	115	3	12	267	27	289	2.54e-90	309
DFL_002794	D4AZ78.1	35.484	527	270	17	43	556	23	492	1.14e-88	285
DFL_002796	O36015.1	59.306	317	92	5	1	317	1	280	9.22e-127	367
DFL_002798	A7KAM4.1	41.47	721	336	23	148	821	72	753	3.52e-132	426
DFL_000028	O66037.1	33.158	380	205	13	379	730	18	376	2.04e-43	164
DFL_000280	P50526.1	50	270	82	5	391	659	237	454	8.16e-72	256
DFL_002802	O36018.1	40.367	109	30	5	401	488	294	388	4.06e-09	62
DFL_002804	Q5AI90.1	47.841	301	128	6	14	287	8	306	6.57e-87	266
DFL_002806	Q4WMU5.2	51.697	383	167	5	12	380	19	397	1.79e-123	373
DFL_002808	D5GFR0.2	60.261	307	117	3	69	370	1	307	6.43e-137	395
DFL_002809	Q5AW17.1	42.125	273	133	6	8	267	12	272	2.25e-43	167
DFL_002810	Q7ZV80.1	30.04	253	124	7	4	249	8	214	9.26e-22	94
DFL_002811	A6R9U4.1	45.679	810	374	19	1	786	1	768	0	606
DFL_002812	O74881.1	27.616	1032	590	34	96	1084	52	969	1.67e-86	314
DFL_002813	A1DMU2.1	47.458	236	106	7	6	232	5	231	2.55e-59	189
DFL_002814	O42947.3	41.728	544	279	11	35	570	42	555	4.31e-127	398
DFL_002815	Q12200.1	41.253	1229	619	29	46	1259	23	1163	0	880
DFL_002816	Q54PI4.1	28.571	357	228	6	30	380	53	388	3.35e-44	163
DFL_002817	O35459.1	41.877	277	157	2	5	278	52	327	1.03e-66	213
DFL_002818	D4AYG1.1	29.666	509	273	21	1	443	38	527	9.18e-42	161
DFL_000282	P38636.1	47.222	72	33	3	4	73	5	73	1.05e-13	62.4
DFL_002820	O60100.1	34.472	995	600	18	169	1150	93	1048	0	562
DFL_002821	Q5AVN4.1	39.716	282	144	7	55	332	63	322	5.16e-50	172
DFL_002822	Q10332.1	35.644	505	250	14	240	718	220	675	1.72e-78	278
DFL_002824	Q9R6X3.1	44.578	83	42	2	9	89	146	226	8.95e-12	70.9
DFL_002828	Q0U6W8.2	31.465	553	320	17	1071	1592	850	1374	2.71e-64	244
DFL_002829	Q00024.1	28.961	587	318	21	157	679	16	567	7.56e-57	206
DFL_000283	P25576.1	30.131	229	126	9	52	268	27	233	5.21e-23	98.2
DFL_002831	Q4V8A0.1	35.922	103	57	4	224	317	141	243	8.5e-09	59.3
DFL_002832	Q00317.1	29.119	261	153	5	1	236	1	254	1.05e-28	111
DFL_002833	Q700S9.1	44.985	987	501	13	94	1050	37	1011	0	856
DFL_002834	Q9H9B1.4	33.566	143	70	2	95	237	741	858	3.54e-10	66.6
DFL_002835	P52893.1	53.527	482	220	4	10	487	111	592	0	527
DFL_002837	G0S902.2	44.884	733	306	15	1	700	1	668	0	546
DFL_002838	A4R8D7.1	50.562	445	159	11	223	615	51	486	2.98e-131	396
DFL_002839	Q10335.1	42.959	419	207	4	12	429	22	409	4.54e-119	355
DFL_000284	Q9UT20.1	33.876	307	160	12	20	310	3	282	4.15e-42	149
DFL_002840	Q4WY82.2	48.728	786	346	11	65	806	97	869	0	733
DFL_002841	P36126.3	40.44	455	240	8	74	526	667	1092	1.28e-99	343
DFL_002842	P0C582.1	66.667	303	98	1	20	322	32	331	1.98e-140	402
DFL_002844	Q1LZH1.1	25.496	353	168	17	3	348	57	321	3.77e-10	63.9
DFL_002845	B0XPP3.2	57.074	417	140	6	78	463	5	413	1.83e-147	429
DFL_002848	O59741.2	22.476	525	302	21	97	565	24	499	4.94e-14	79.3
DFL_002849	G3XMC3.1	32	200	118	6	154	343	241	432	1.17e-17	87.8
DFL_000285	Q4WJ81.1	47.379	496	202	17	158	621	271	739	3.55e-108	347
DFL_002851	F6Y9J3.1	26.354	277	149	6	124	400	83	304	7.74e-20	95.5
DFL_002853	O74444.1	21.708	281	189	6	94	368	24	279	1.37e-06	56.2
DFL_002858	Q9LUQ6.1	65.556	180	62	0	7	186	1	180	1.91e-82	246
DFL_002859	Q9ERP3.1	45.455	66	31	2	46	106	20	85	2.59e-07	56.2
DFL_000286	O74893.1	69.298	114	34	1	5	117	4	117	2.61e-50	158
DFL_002860	Q9P6S6.1	44.643	56	31	0	21	76	1	56	5.77e-11	59.3
DFL_002861	O59945.1	63.158	646	204	5	1	644	1	614	0	825
DFL_002862	Q01387.2	69.957	233	50	5	9	232	8	229	8.07e-109	315
DFL_002863	Q00083.2	29.119	261	141	10	1095	1322	1387	1636	3.28e-19	98.6
DFL_002864	Q92195.1	49.524	105	53	0	1	105	20	124	8.7e-29	108
DFL_002865	Q3SWX0.1	43.322	307	166	4	50	350	12	316	8.05e-75	248
DFL_002866	Q7S5N8.2	63.969	519	160	5	10	503	26	542	0	674
DFL_002867	Q01302.2	41.667	120	68	1	38	157	25	142	1.55e-12	63.9
DFL_002868	A7KAM9.1	50	558	253	8	55	591	9	561	2.26e-180	526
DFL_000287	O74959.1	33.681	288	160	11	11	290	36	300	3.64e-33	128
DFL_002870	Q5BCX8.1	34.759	374	176	14	2	326	1	355	6.45e-49	170
DFL_002871	Q0CL23.2	30.401	1023	595	26	9	937	37	1036	3.26e-143	457
DFL_002872	Q6NZW8.1	56.593	182	79	0	1	182	1	182	1.21e-77	232
DFL_002876	P50087.1	33.333	93	60	1	95	187	82	172	1e-07	54.3
DFL_002877	O74633.2	62.428	1211	397	16	19	1187	17	1211	0	1538
DFL_000288	P79020.3	50.478	836	394	7	2	827	3	828	0	840
DFL_002880	Q12230.1	48.708	271	124	4	44	300	2	271	2.24e-74	236
DFL_002881	Q9P7Y0.1	27.907	129	77	5	63	182	263	384	1.78e-06	53.5
DFL_002882	P32526.2	21.293	263	198	4	51	305	83	344	3.44e-08	60.5
DFL_002883	Q09813.1	41.611	906	431	20	150	1034	137	965	0	633
DFL_002884	Q10094.1	65.111	1307	415	12	5	1303	3	1276	0	1668
DFL_002885	P55059.1	68.062	454	142	3	20	472	21	472	0	618
DFL_002886	O74834.1	44.554	303	147	4	4	291	9	305	1.97e-86	268
DFL_002887	O14267.1	45.155	485	241	7	294	775	297	759	3.15e-138	429
DFL_002888	Q10149.2	40.239	251	127	8	4	244	11	248	9.5e-54	185
DFL_002889	A6H7B5.1	29.178	377	243	7	142	515	49	404	6.97e-49	178
DFL_002890	P33892.1	36.634	2757	1517	61	14	2649	21	2668	0	1560
DFL_002892	A8JPF9.2	43.243	666	235	27	88	706	25	594	3.13e-125	389
DFL_002893	Q872F4.1	43.75	96	47	3	30	125	13	101	3.16e-18	82.4
DFL_002895	P87109.1	30.971	875	389	22	82	948	90	757	5.07e-110	360
DFL_002896	P0CO12.1	31.293	147	83	5	136	279	90	221	3.73e-06	52
DFL_002901	Q7SXW0.1	36.627	415	177	11	14	428	16	344	1.41e-66	219
DFL_002902	B8NM79.2	32.174	230	135	9	18	232	5	228	1.53e-23	99.4
DFL_002904	Q00024.1	33.276	586	339	16	103	669	12	564	2.79e-91	297
DFL_002906	Q5ZID0.1	27.645	293	190	9	3	281	5	289	3.4e-20	91.3
DFL_002907	P07921.1	25.869	259	181	2	55	311	280	529	1.32e-17	86.7
DFL_002909	P50504.1	54.61	564	249	4	1	564	1	557	0	635
DFL_002910	Q5AW89.1	39.915	471	233	9	17	442	7	472	1.26e-110	337
DFL_002911	P53154.1	45.89	584	275	14	19	587	3	560	2.19e-172	503
DFL_002912	Q09811.1	42.971	754	391	10	862	1610	482	1201	0	620
DFL_002913	Q9P7R6.1	63.75	80	29	0	1	80	1	80	6.2e-34	114
DFL_002915	Q7Z4S6.2	26.263	396	204	14	65	449	48	366	2.48e-19	94.7
DFL_002916	D4AYG1.1	26.48	321	185	10	203	489	247	550	2.95e-19	95.1
DFL_002919	O59669.2	31.25	144	70	3	77	218	22	138	3.79e-17	77.8
DFL_000292	N4WE43.1	32.21	267	167	4	1	260	1	260	2.03e-37	137
DFL_002920	P30656.3	68.313	243	77	0	338	580	43	285	8e-121	361
DFL_002921	F1QBY1.1	33.053	357	176	15	183	503	668	997	2.07e-15	84.7
DFL_002922	Q1E8Q5.2	45.28	572	249	12	194	710	78	640	1.44e-168	501
DFL_002923	Q9Y7B3.1	39.455	1873	937	47	38	1768	37	1854	0	1168
DFL_002925	Q43908.1	24.109	477	292	19	25	478	41	470	2.35e-23	106
DFL_002926	Q9P7B5.1	35.537	242	133	7	15	245	31	260	2.31e-34	130
DFL_002929	Q03319.2	37.963	756	329	17	412	1166	93	709	7.42e-154	480
DFL_000293	Q54U87.1	31.97	269	136	10	407	658	1375	1613	8.44e-22	105
DFL_002933	Q3UJK4.1	30.204	490	228	15	65	546	62	445	4.29e-49	186
DFL_002935	O74919.1	33.514	370	182	7	96	458	83	395	4.7e-51	180
DFL_002939	P16157.3	24.393	865	468	36	673	1490	32	757	1.55e-12	77
DFL_000294	Q12640.2	71.253	407	86	5	1	380	1	403	0	576
DFL_002940	S0E028.1	25.714	420	267	10	279	665	183	590	8.18e-30	129
DFL_002941	P25043.1	65.992	247	83	1	1	246	1	247	2.98e-118	342
DFL_002942	Q8BZQ7.2	24.57	814	434	20	265	1061	166	816	2.84e-50	195
DFL_002943	A0A142PTM2.1	36.791	617	347	15	23	613	12	611	8.03e-113	353
DFL_002944	Q9HDX2.1	42.271	414	203	8	13	419	15	399	2.02e-100	308
DFL_002946	Q9URZ0.1	50	396	191	6	21	410	24	418	1.67e-135	399
DFL_000295	O13629.1	40.149	269	132	6	48	301	32	286	8.8e-53	184
DFL_002953	P49191.2	28.994	169	95	4	88	256	75	218	2.99e-14	75.9
DFL_002957	B1L969.1	35.556	315	163	8	94	371	40	351	7.93e-47	166
DFL_002958	Q18B70.1	34.653	202	85	3	19	217	2	159	1.35e-29	110
DFL_000296	Q9UUF2.1	54	800	334	10	4	792	3	779	0	845
DFL_002960	Q9LSV0.1	29.197	274	178	9	2	273	1	260	3.73e-17	83.2
DFL_002961	E1C5V0.1	33.981	103	62	3	585	687	188	284	7.81e-09	62.4
DFL_002962	Q5ZIZ2.1	40.741	81	43	2	601	676	311	391	1.23e-07	58.5
DFL_002963	A0A1B4XBH6.1	33.01	515	295	18	1	478	1	502	4.9e-74	245
DFL_002964	P32375.2	49.049	473	217	9	9	475	6	460	3.09e-151	442
DFL_002967	B5BP48.1	41.141	333	190	5	55	385	61	389	1.38e-80	255
DFL_002969	Q9FG08.2	30	120	73	4	434	551	211	321	3.56e-07	55.8
DFL_000297	Q9Y7Q1.1	32.479	117	73	3	8	123	6	117	3.34e-09	55.5
DFL_002970	P36136.1	37.255	255	127	3	4	225	1	255	6.28e-52	172
DFL_002971	O74861.1	50.704	71	33	1	121	191	4	72	2.24e-14	68.9
DFL_002972	O13755.1	50.535	467	225	4	5	467	40	504	3.61e-163	475
DFL_002973	P00175.1	54.167	72	32	1	3	73	95	166	1.63e-16	75.1
DFL_002974	O59764.2	46.154	104	55	1	5	108	2	104	6.19e-21	83.2
DFL_002975	P87177.1	44.099	966	476	14	1	950	1	918	0	813
DFL_002976	O14241.1	60.377	318	116	6	1	312	1	314	1.19e-133	385
DFL_002983	O13920.3	59.012	344	135	3	126	466	95	435	2.02e-136	407
DFL_002984	E9P974.1	53.271	214	91	3	14	218	21	234	3.5e-72	221
DFL_002985	Q5A4E3.1	31.31	313	183	10	109	402	78	377	7.91e-40	149
DFL_002989	C7YQ31.1	44.094	254	132	3	12	264	18	262	1.81e-71	224
DFL_000299	P82610.2	64.645	775	261	8	1	770	1	767	0	1008
DFL_002991	O74786.1	37.339	233	136	2	148	374	190	418	1.64e-40	150
DFL_002995	O14242.2	36.14	285	158	6	21	302	6	269	3.11e-54	183
DFL_002996	Q6MVL2.1	73.51	151	39	1	58	208	1	150	3.2e-67	206
DFL_002997	Q9UTA1.2	53.704	54	25	0	321	374	467	520	1.06e-15	82
DFL_000030	P07921.1	33.839	461	284	7	86	533	117	569	9.79e-84	274
DFL_000300	Q54PQ4.1	31.567	434	255	15	734	1159	199	598	2.73e-44	174
DFL_003000	Q4WAR8.1	53.846	52	24	0	574	625	405	456	5.46e-07	56.6
DFL_003006	Q12702.2	68.908	476	127	5	2	469	1	463	0	660
DFL_003008	Q25338.1	29.534	193	109	7	565	754	467	635	1.97e-06	55.1
DFL_003009	A0A084AFG8.1	31.633	98	60	2	117	209	115	210	2.1e-06	50.8
DFL_003010	Q9P7E8.1	44.667	150	61	2	613	762	730	857	5.71e-26	117
DFL_003012	P22929.1	26.014	296	189	13	7	287	105	385	5.44e-11	67.4
DFL_003013	Q9P8W3.1	33.167	401	217	14	405	798	156	512	5.95e-48	186
DFL_003014	Q6NXW6.2	28.543	494	275	16	263	730	86	527	5.04e-37	152
DFL_003018	Q12339.1	49.51	204	89	4	1	204	1	190	2.22e-55	182
DFL_003019	M2SNN6.1	32.509	283	172	5	59	330	33	307	5.63e-38	140
DFL_003020	A7E8B6.2	40.176	1252	504	34	1	1109	1	1150	0	694
DFL_003022	Q6UPE0.1	28.418	651	349	19	32	667	46	594	1.58e-50	188
DFL_003025	P0C624.1	30.814	172	116	3	5	175	3	172	1.4e-16	78.2
DFL_003026	O94335.1	64.206	718	255	1	22	737	24	741	0	986
DFL_003027	Q0P5B9.1	31.061	132	80	4	62	191	35	157	2.25e-11	62.8
DFL_003028	Q69F57.2	28.037	321	148	18	199	499	159	416	4.55e-07	55.5
DFL_003030	G0SCU5.2	82.085	614	110	0	1	614	1	614	0	1018
DFL_003031	P43564.2	40.705	823	401	16	357	1113	141	942	0	575
DFL_003032	Q9UT61.1	48.033	1093	519	18	13	1075	4	1077	0	1022
DFL_003037	P47032.1	41.905	105	52	5	72	173	166	264	3.17e-13	72.4
DFL_003038	Q54DV3.1	25.397	504	309	14	10	500	46	495	6.22e-38	157
DFL_003045	Q54WT8.1	27.165	254	138	7	93	319	41	274	4.22e-18	86.7
DFL_003047	P50276.1	36.462	554	314	9	22	570	22	542	1.15e-117	363
DFL_000305	Q9RVG1.1	48.929	280	140	3	40	319	2	278	3.71e-87	265
DFL_003051	Q9H7X3.2	39.535	86	42	4	139	223	207	283	1.91e-07	57.8
DFL_003054	P36110.1	31.884	138	84	5	174	309	196	325	1.13e-14	77
DFL_003055	Q4WCZ8.2	51.385	397	186	5	56	447	38	432	5.39e-140	410
DFL_003061	P40977.1	36.688	477	268	12	50	509	423	882	1.46e-81	275
DFL_003075	Q29550.1	29.062	437	244	14	221	630	112	509	1.58e-38	154
DFL_000308	Q0CL68.2	32.706	957	562	25	64	984	3	913	4.08e-143	457
DFL_000309	O93934.1	76.253	459	98	5	1	457	1	450	0	687
DFL_003093	Q55027.1	32.192	146	78	5	37	176	17	147	2.43e-08	59.7
DFL_003095	Q9P791.1	43.434	198	109	3	1	197	1	196	1.18e-54	176
DFL_003103	P34528.2	24.724	453	255	15	74	502	67	457	1.63e-25	114
DFL_003106	P39992.1	37.262	263	153	7	47	305	19	273	5.48e-41	159
DFL_003111	Q75HC2.2	29.48	519	324	17	234	723	512	1017	2.33e-53	203
DFL_003112	D4AYG1.1	29.73	296	163	11	151	412	266	550	2.95e-22	103
DFL_003113	D4B4V1.1	44.898	294	136	4	52	322	30	320	9.29e-83	258
DFL_003114	Q59LV8.2	26.402	428	266	14	205	598	296	708	1.08e-29	129
DFL_003117	Q9US44.1	31.448	442	280	11	10	449	22	442	6.64e-66	224
DFL_003118	Q9JUU9.1	30.921	304	187	10	3	300	2	288	3.23e-29	115
DFL_000312	Q07598.1	51.157	432	191	9	4	424	15	437	2.25e-143	424
DFL_003120	G3XMC1.1	27.494	411	273	10	15	406	31	435	3.48e-40	153
DFL_003121	B2IY96.1	28.07	342	210	13	14	336	9	333	8.06e-22	98.2
DFL_003123	O15050.4	27.445	685	425	17	715	1359	1277	1929	3.72e-56	221
DFL_003125	Q04721.3	26.236	263	136	10	340	600	1858	2064	6.7e-09	63.2
DFL_003126	Q00808.1	27.842	431	244	19	421	824	402	792	9.45e-22	105
DFL_003136	P0CT33.1	24.864	736	425	24	624	1283	851	1534	2.21e-38	161
DFL_003139	P10978.1	33.102	864	464	24	15	862	547	1312	1.91e-122	404
DFL_003140	Q94HW2.1	27.848	158	95	6	331	485	279	420	1.27e-06	55.1
DFL_003141	O94762.2	27.586	203	122	6	136	319	29	225	5.2e-11	67.8
DFL_003145	P0CT33.1	22.494	778	462	28	53	738	853	1581	1.39e-21	104
DFL_003146	P10978.1	38.049	410	232	9	1173	1569	805	1205	1.51e-73	274
DFL_003150	Q00808.1	34.019	1167	638	27	184	1315	283	1352	0	622
DFL_003151	P48845.1	56.14	285	100	3	94	362	106	381	2.87e-96	303
DFL_003152	Q9P6J3.1	52.717	552	251	5	37	585	13	557	0	615
DFL_003153	P33181.2	25.49	357	210	11	108	456	86	394	5.52e-19	92.8
DFL_003154	P15685.1	43.504	508	279	6	37	539	72	576	4.76e-147	439
DFL_003155	Q55EF8.1	38.65	163	90	5	54	212	129	285	5.28e-27	108
DFL_003156	D4ATM6.1	34.921	189	117	4	25	207	55	243	3.94e-26	103
DFL_003157	B0XT32.1	57.975	326	128	6	1	322	1	321	9.06e-113	332
DFL_003158	P50537.1	33.699	365	235	3	77	436	27	389	8.97e-67	222
DFL_000316	P53239.1	23.492	315	201	7	43	346	28	313	5.09e-17	84
DFL_003160	A2QK64.1	23.864	264	161	6	53	285	48	302	2.75e-16	80.5
DFL_003161	P23903.1	26.48	321	166	17	21	321	411	681	6.97e-16	81.6
DFL_003163	P52580.1	32.734	278	160	11	2	264	3	268	3.65e-16	80.5
DFL_003164	P25351.2	24.014	558	338	13	35	517	19	565	1.17e-46	175
DFL_003167	Q10058.1	39.108	381	203	9	3	362	5	377	5.71e-87	270
DFL_003169	Q9C101.1	36.538	520	310	8	44	556	48	554	1.82e-114	353
DFL_000317	Q8X092.1	53.261	460	168	8	124	560	101	536	1.3e-155	460
DFL_003171	P39992.1	25.896	251	139	7	83	320	32	248	2.31e-13	76.3
DFL_003172	Q5U2T6.1	35.484	155	75	10	284	431	33	169	1.43e-08	61.2
DFL_003174	P55201.2	34.909	550	289	11	310	838	213	714	1.79e-94	336
DFL_003176	P08153.1	40.23	87	42	4	960	1046	550	626	2.55e-09	65.1
DFL_000318	O13796.2	29.118	601	351	14	1	566	1	561	1.98e-50	191
DFL_003180	Q5Z880.1	33.479	457	214	9	1	448	2	377	8.24e-78	268
DFL_003181	Q10422.1	44.737	114	61	1	55	168	81	192	4.99e-28	113
DFL_003185	P25036.2	42.903	310	155	8	165	464	173	470	5.89e-69	230
DFL_003187	O94710.1	33.256	433	215	16	43	462	33	404	6.81e-66	220
DFL_003188	O13493.2	59.459	111	45	0	2	112	6	116	5.76e-39	143
DFL_003189	Q9M8Y0.1	29.691	906	503	23	961	1815	136	958	4.17e-100	350
DFL_000319	P24021.2	38.869	283	163	6	32	308	4	282	1.15e-61	202
DFL_003190	Q9QXX4.1	45.057	617	301	12	35	639	15	605	1.57e-165	494
DFL_003191	Q5BD89.2	47.235	434	217	3	30	452	38	470	3.88e-141	417
DFL_003192	P16396.1	31.098	164	92	4	199	353	164	315	1.13e-11	70.5
DFL_003195	Q54WT7.1	30.986	284	142	4	18	301	12	241	1.01e-43	155
DFL_003196	O74467.1	28.479	309	166	10	33	334	7	267	7.11e-27	111
DFL_003198	Q9VC45.3	26.367	311	199	8	364	669	681	966	6.79e-22	106
DFL_003199	P40340.2	42.022	890	412	21	539	1368	253	1098	0	662
DFL_000032	P42884.1	51.705	352	167	3	3	352	4	354	5.6e-128	376
DFL_000320	Q8IDX6.1	27.273	143	92	2	198	340	2740	2870	2.08e-08	61.2
DFL_003200	Q9N5D6.1	38.298	94	57	1	17	110	357	449	2.35e-11	70.1
DFL_003202	P45699.1	42.735	234	118	7	10	238	5	227	3.94e-57	190
DFL_003204	Q5UQ73.1	26.606	218	124	9	50	246	4	206	1.8e-10	62.8
DFL_003205	O14131.1	24.066	482	291	17	44	515	11	427	1.28e-25	112
DFL_003209	O74366.1	42.089	316	135	6	17	332	21	288	1.32e-76	241
DFL_000321	P52918.1	26.008	1265	842	30	33	1254	8	1221	1.18e-117	399
DFL_003210	A4GNA8.1	28.03	264	116	8	164	426	412	602	1.88e-12	72.8
DFL_003211	Q9H6P5.1	32.01	403	225	9	32	422	44	409	3.19e-54	190
DFL_003213	P78712.2	84.018	438	67	2	4	439	3	439	0	731
DFL_003218	P53303.1	53.209	483	182	7	25	466	7	486	3.7e-173	498
DFL_003219	P32178.1	44.561	285	126	6	5	286	1	256	7.93e-73	227
DFL_003220	Q00808.1	24.841	314	199	13	388	691	266	552	3.33e-10	69.3
DFL_003227	Q09832.1	35.44	364	182	12	33	387	97	416	9.86e-61	204
DFL_003228	O74903.1	39.779	181	87	6	33	208	22	185	1e-28	109
DFL_000323	Q8K1N1.1	31.894	301	161	12	241	527	434	704	8.53e-29	125
DFL_003231	O94650.1	73.973	73	19	0	1	73	1	73	5.63e-37	120
DFL_003232	O14223.2	37.121	132	81	1	1	130	1	132	8.98e-24	92
DFL_003233	A6S936.1	46.188	446	209	11	20	459	27	447	1.45e-116	362
DFL_003234	B1AZ99.1	29.577	213	109	4	8	218	59	232	5.77e-17	84.7
DFL_003235	O14463.3	48.544	103	53	0	1	103	1	103	3.3e-36	121
DFL_003237	P24552.1	54.701	351	151	4	3	347	2	350	2.24e-134	390
DFL_003239	Q32PG1.1	39.349	676	357	12	12	674	15	650	6.32e-140	442
DFL_000324	O42917.1	32.381	210	128	7	276	477	667	870	1.78e-21	101
DFL_003243	Q9C701.1	46.97	330	161	6	6	330	10	330	6.56e-95	288
DFL_003244	P35848.1	49.63	135	66	2	19	153	21	153	2.64e-30	111
DFL_003246	Q9NQX3.1	44.968	467	232	11	231	686	284	736	5.15e-112	357
DFL_003247	P41888.1	40.072	277	152	5	44	319	42	305	1.57e-57	197
DFL_003248	Q92399.2	39.583	144	64	3	13	153	2	125	1.97e-28	104
DFL_000325	Q5AHA0.2	30.769	520	317	15	536	1029	1962	2464	8.16e-50	197
DFL_003250	O74994.1	28.008	507	296	14	327	823	282	729	3.49e-35	147
DFL_003251	O13765.2	39.121	478	247	10	30	487	16	469	8.48e-104	322
DFL_003255	Q10298.1	69.156	308	93	1	6	313	2	307	6.08e-165	463
DFL_003258	Q4WM32.1	42.145	662	328	12	7	649	23	648	2.11e-158	475
DFL_000326	O14281.1	55.172	290	126	2	8	297	6	291	5.39e-115	337
DFL_003261	Q9USP1.1	39.106	179	79	8	26	192	7	167	1.95e-24	102
DFL_003263	P48580.3	88.073	327	35	1	2	324	1	327	0	613
DFL_003264	Q9UTL7.1	53.42	307	140	3	1	306	1	305	8.86e-120	350
DFL_003266	Q9UU90.1	51.908	131	52	2	1	130	1	121	7.7e-40	135
DFL_003268	Q55874.1	24.204	314	181	10	17	314	1	273	3.85e-12	72.4
DFL_003269	Q00808.1	33.251	809	392	21	432	1148	402	1154	3.47e-100	351
DFL_000327	O14313.2	48.734	158	71	4	26	179	2	153	2.72e-38	131
DFL_003270	P34762.1	43.333	90	35	2	9	90	11	92	1.01e-16	71.2
DFL_003273	O74959.1	37.107	318	182	8	6	317	33	338	8.4e-59	194
DFL_003275	P38148.1	33.671	395	169	7	370	693	435	807	4.6e-56	207
DFL_003278	A0A1D8PNZ7.1	38.707	1222	591	35	1	1135	1	1151	0	772
DFL_003279	P53131.1	71.91	712	190	3	54	763	50	753	0	1088
DFL_000328	D4B1N9.1	60.573	558	207	7	13	564	14	564	0	660
DFL_003280	Q12751.1	34.454	119	78	0	709	827	729	847	2.92e-15	84.3
DFL_003281	P07056.1	74.346	191	48	1	42	231	41	231	9.59e-109	315
DFL_003282	Q9P5Z8.1	67.778	90	28	1	1	89	1	90	5.68e-41	132
DFL_003284	Q9NWF9.3	39.713	209	117	6	273	478	511	713	2.24e-34	144
DFL_003286	Q9M330.1	27.152	151	95	4	28	176	14	151	8.8e-06	50.1
DFL_003287	Q09838.1	47.561	82	38	3	198	279	570	646	7.17e-15	79.3
DFL_003288	Q12324.2	23.377	539	335	19	189	684	168	671	1.74e-18	93.2
DFL_003289	O42957.1	35.986	289	153	8	357	630	292	563	1.57e-48	181
DFL_003290	O42956.1	26.961	204	128	5	163	363	261	446	7.56e-18	88.6
DFL_003291	A7EEA6.1	51.292	271	122	4	40	304	143	409	2.74e-83	267
DFL_003292	P53732.1	55.944	143	51	3	36	171	12	149	1.26e-46	152
DFL_003294	Q00310.1	50.345	435	183	2	72	486	6	427	2.49e-158	459
DFL_003295	O42958.2	30.974	862	458	21	1	839	1	748	1.49e-107	350
DFL_003296	Q9P6N2.1	53.023	215	96	3	11	225	9	218	3.71e-78	238
DFL_003297	O74908.1	41.327	392	185	9	15	396	17	373	5.86e-85	266
DFL_003298	Q9USX9.1	45.652	92	48	2	13	104	8	97	3.99e-19	77.8
DFL_003299	P0C197.1	56.204	137	59	1	1	137	674	809	3.49e-42	158
DFL_000033	Q9V281.1	23.823	361	192	13	206	558	14	299	3.17e-11	68.2
DFL_003300	P0C197.1	66.852	359	118	1	153	510	291	649	4.34e-160	487
DFL_003301	Q6BX14.1	43.182	88	48	1	23	110	92	177	5.36e-18	82.4
DFL_003304	O14222.3	25	256	154	8	8	258	4	226	2.69e-12	68.2
DFL_003308	Q5BBA8.2	49.842	317	142	4	1	317	1	300	4.45e-109	322
DFL_003309	P0CI40.1	41.068	543	270	7	8	504	7	545	1.46e-139	416
DFL_000331	Q9UW15.2	71.14	939	236	11	1	914	1	929	0	1348
DFL_003310	Q0E7J8.1	33.645	214	123	4	11	223	13	208	5.3e-32	119
DFL_003311	Q10297.3	25.67	1044	690	28	1	1016	2	987	2.94e-88	308
DFL_003314	O60116.1	35.057	348	174	13	5	341	3	309	7.45e-46	161
DFL_003315	Q9US42.1	48.252	429	188	12	1	425	1	399	7.34e-119	354
DFL_003316	Q9UVG6.3	37.627	885	494	13	1	871	1	841	0	609
DFL_003317	Q4WV66.1	60	240	93	1	1	237	1	240	5.29e-103	301
DFL_003318	Q756B7.1	58.454	414	119	4	77	437	111	524	1.32e-166	481
DFL_003319	Q9P6N5.1	42.623	305	165	4	28	330	35	331	4.39e-75	245
DFL_000332	P87214.1	29.373	303	144	10	6	303	5	242	2.21e-32	123
DFL_003320	Q42598.1	55.048	525	213	7	31	553	10	513	0	549
DFL_003322	Q4WVS2.2	54.315	197	73	4	32	223	16	200	1.07e-63	202
DFL_003323	Q1DIW7.2	54.586	665	253	12	20	652	21	668	0	728
DFL_003324	O13853.3	56.871	473	187	4	205	674	207	665	0	555
DFL_003326	P25345.1	42.02	495	218	14	35	502	32	484	1.67e-119	362
DFL_003328	Q10294.1	57.143	196	65	4	1	178	1	195	2.59e-61	202
DFL_003329	P41544.1	34.857	175	112	2	1	174	10	183	1.65e-21	90.1
DFL_003332	Q7S565.1	63.613	382	126	2	83	463	80	449	6.21e-167	480
DFL_003333	P53137.1	28.182	330	165	14	362	663	324	609	1.51e-12	74.3
DFL_003334	G0SB31.1	60.345	116	45	1	18	132	40	155	1.54e-37	152
DFL_003335	O35643.2	62.241	580	215	3	10	585	7	586	0	736
DFL_003336	Q4ZGE1.2	43.103	58	31	1	43	98	2	59	3.11e-09	51.6
DFL_003337	Q54KG3.1	28.916	166	102	3	107	266	163	318	9.28e-14	76.6
DFL_003338	Q54DY9.1	31.969	391	227	11	76	462	55	410	2.81e-52	187
DFL_003339	P41410.2	59.441	858	282	11	19	818	3	852	0	1019
DFL_000334	O97237.2	23.313	163	117	2	307	461	213	375	4.27e-06	53.5
DFL_003340	Q9P3U4.1	53.242	509	227	7	114	617	1	503	0	558
DFL_003341	O14204.1	34.091	88	58	0	335	422	203	290	4.46e-07	55.1
DFL_003342	Q5UPG5.1	32.738	168	99	4	54	213	251	412	1.09e-15	82.4
DFL_003343	O14205.2	63.75	320	113	2	39	357	20	337	8.82e-147	421
DFL_003344	P11943.2	54.135	133	59	2	1	131	1	133	6.54e-39	130
DFL_003345	O43082.1	45.806	155	76	1	354	508	63	209	8.37e-27	111
DFL_003346	O13850.1	33.333	231	144	4	36	266	30	250	2.63e-38	137
DFL_003347	Q9P3U1.3	40	390	157	5	102	489	73	387	8.42e-85	272
DFL_003348	O14280.2	55.422	83	37	0	7	89	2	84	1.35e-28	101
DFL_003349	Q8N413.2	32.051	312	171	7	3	304	5	285	7.61e-36	134
DFL_000335	Q05950.2	29.851	335	175	4	384	704	259	547	1.43e-39	159
DFL_003350	Q0UYV9.1	55.048	525	215	8	3	522	10	518	0	548
DFL_003353	O42726.2	40.115	349	193	11	918	1258	862	1202	1.52e-62	237
DFL_003354	P25710.1	46.237	186	94	2	3	186	7	188	2.51e-52	169
DFL_003355	Q8VCN9.1	26.642	274	161	7	33	272	74	341	5.45e-22	97.1
DFL_003357	O43083.1	41.912	136	68	4	223	358	11	135	1.23e-18	89.7
DFL_000336	Q8RX87.2	27.064	436	268	12	266	669	124	541	2.16e-38	157
DFL_003361	P38356.1	37.198	207	119	6	117	317	113	314	8.01e-37	137
DFL_003362	P80895.3	53.394	221	100	2	1	221	1	218	9.92e-76	231
DFL_003363	Q00075.1	78.723	470	100	0	3	472	15	484	0	804
DFL_003368	Q9P3U2.1	71.895	306	80	2	558	862	437	737	7.03e-144	446
DFL_003369	Q03246.1	44.737	76	42	0	30	105	7	82	2e-13	68.6
DFL_000337	D4AIS9.1	44.094	254	132	6	174	426	1	245	2.05e-67	218
DFL_003370	C5P4Z8.1	36.17	329	168	11	164	465	114	427	1.75e-50	182
DFL_003371	Q12644.1	79.902	204	39	2	31	233	17	219	1.45e-114	329
DFL_003372	G2Q9T3.1	37.209	258	131	10	2	246	3	242	8.23e-39	140
DFL_003373	D4AK18.2	55.866	179	79	0	34	212	26	204	3.73e-72	221
DFL_003375	P56287.1	41.478	663	369	9	18	671	12	664	5.6e-169	503
DFL_003377	P28349.2	25.309	648	409	22	36	630	49	674	2.4e-45	178
DFL_003378	Q09927.1	44.886	176	80	4	59	220	34	206	1.47e-45	153
DFL_003379	Q12083.1	32.773	238	137	6	541	758	480	714	3.9e-28	124
DFL_000338	P78875.2	44.975	816	413	8	26	836	23	807	0	731
DFL_003380	O75003.1	52.675	729	304	9	38	728	5	730	0	763
DFL_003382	A6QLU1.1	53.971	617	232	10	40	650	48	618	0	663
DFL_003384	S0DPM1.1	34.545	550	311	15	13	537	2	527	1.72e-98	311
DFL_003385	Q00012.1	53.125	384	166	7	1	378	1	376	2.9e-137	399
DFL_003386	G3Y420.1	30.116	518	341	9	24	530	8	515	6.09e-72	241
DFL_003387	P39457.1	54.959	615	266	6	41	654	8	612	0	707
DFL_003388	O94343.1	48.325	567	270	5	7	558	8	566	0	550
DFL_003390	D4B4J2.2	46.067	267	132	6	9	270	15	274	5.29e-64	213
DFL_003391	Q9FGK4.1	28.507	221	139	8	224	430	175	390	5.88e-09	61.2
DFL_003392	Q3S4A7.1	26.882	372	217	13	587	940	276	610	3.06e-24	113
DFL_003393	P84083.2	38.71	186	97	5	1	185	1	170	1.9e-29	118
DFL_003394	A9YWT8.1	32.95	261	132	8	142	379	91	331	5.88e-31	124
DFL_003395	Q53RB0.1	27.122	542	299	21	140	622	261	765	1.94e-31	135
DFL_003396	D4AYG1.1	23.573	543	316	21	10	493	48	550	2.39e-16	85.9
DFL_003397	A0A084B9Z2.1	29.448	163	98	7	195	350	11	163	2.05e-09	62
DFL_000034	Q05549.1	43.616	1073	546	19	16	1060	5	1046	0	886
DFL_000340	Q4WXK4.2	66	100	33	1	220	318	102	201	1.87e-34	144
DFL_003401	Q9SIE0.2	30.864	162	72	4	285	436	180	311	2.04e-11	68.6
DFL_003402	O59894.1	38.971	408	169	6	1	361	1	375	3.46e-98	298
DFL_003403	Q9UTA8.1	31.746	252	129	9	22	272	17	226	3.35e-19	88.2
DFL_003405	P25351.2	37.276	279	150	3	10	264	15	292	2.45e-56	194
DFL_003406	P25351.2	30.723	166	108	3	2	165	413	573	8.38e-14	72.4
DFL_003407	O74113.1	45.178	394	180	8	323	713	212	572	6.12e-103	335
DFL_003415	P39992.1	27.692	260	131	9	32	270	32	255	7.79e-18	90.9
DFL_003417	Q6FLP9.1	40.426	423	230	11	1	417	1	407	2.18e-91	288
DFL_003418	Q04800.1	26.761	355	197	10	150	459	134	470	3.06e-27	120
DFL_003419	Q03455.2	42.655	354	176	8	591	941	382	711	7.45e-54	204
DFL_003420	Q4WVZ0.1	56.604	265	105	4	1	260	1	260	9.63e-103	302
DFL_003423	G3Y421.1	24.694	409	219	13	15	361	38	419	1.34e-18	90.1
DFL_003424	O94389.1	39.906	213	112	6	17	228	8	205	4.15e-29	112
DFL_003426	Q5BB01.1	47.929	169	71	5	2	157	3	167	4.5e-43	143
DFL_003433	P49413.2	42.934	927	384	25	19	848	3	881	0	640
DFL_003436	O14166.1	27.931	290	186	7	11	293	4	277	3.74e-23	100
DFL_003439	O35942.2	26.821	302	161	9	88	371	7	266	1.29e-19	95.9
DFL_000344	Q00859.1	91.831	355	24	1	1	350	1	355	0	662
DFL_003440	P47032.1	37.063	143	70	9	58	192	166	296	3.21e-12	67
DFL_003449	Q12289.1	49.333	300	123	8	33	313	35	324	1.37e-88	271
DFL_003450	P09232.1	32.523	329	175	11	44	354	285	584	9.99e-36	140
DFL_003460	Q9Y818.1	64	150	51	3	6	154	5	152	5.34e-64	196
DFL_003461	Q09713.1	34.091	176	78	5	224	380	121	277	1.02e-14	78.2
DFL_003462	Q8WZK3.1	35.537	121	70	3	112	230	22	136	2.26e-17	79
DFL_003466	B5XF11.1	30.928	388	181	13	97	463	63	384	4.79e-38	146
DFL_003467	Q6NU46.1	52.871	418	191	4	3	418	7	420	7.17e-154	444
DFL_000347	Q1E6U9.2	67.667	900	265	8	35	925	50	932	0	1186
DFL_003476	Q4WLA7.1	94.853	136	7	0	1	136	1	136	4.76e-96	275
DFL_003477	Q44091.1	25.701	428	228	16	30	417	71	448	1.17e-16	85.5
DFL_003478	P28812.2	42.355	654	341	11	11	664	7	624	0	548
DFL_003479	Q5BCF8.1	38.15	519	304	7	19	532	20	526	3.93e-116	356
DFL_000348	Q06287.1	70.763	236	66	3	21	255	19	252	2.43e-121	348
DFL_003481	P28350.1	46.275	255	97	4	46	263	711	962	1.63e-64	221
DFL_003482	Q4WJX0.1	24.695	328	215	11	117	431	133	441	1.54e-19	94.7
DFL_003484	A8EV88.1	26.316	133	92	1	20	146	15	147	7.28e-07	52
DFL_003485	Q9LIC2.1	44.937	632	315	10	23	638	27	641	0	568
DFL_003492	Q6AWU6.1	26.636	214	119	7	11	193	12	218	1.22e-10	61.6
DFL_003493	O43029.1	27.885	416	256	14	10	411	8	393	5.81e-40	150
DFL_003497	Q7RX33.3	33.333	285	182	4	44	325	61	340	4.95e-39	150
DFL_003498	P50514.1	56.739	460	197	2	6	465	3	460	0	570
DFL_000035	P33413.2	47.937	509	225	5	1	469	150	658	6.5e-157	468
DFL_003501	E7Q3U6.1	32	100	68	0	84	183	107	206	1.29e-10	61.2
DFL_003503	P18407.2	53.333	360	137	4	2	359	13	343	2.78e-132	384
DFL_003504	Q9P7Q4.1	58.88	732	296	4	74	803	61	789	0	898
DFL_003505	O60032.1	39.41	373	164	6	1	316	1	368	1.34e-80	252
DFL_003506	Q9P7Z6.2	54.717	53	24	0	1	53	1	53	2.59e-08	56.6
DFL_003507	Q9P7Q7.1	37.357	961	495	14	989	1892	719	1629	0	624
DFL_003508	O74676.1	45.786	1507	742	19	40	1491	4	1490	0	1313
DFL_000351	Q9P5M9.1	40	205	122	1	39	243	6	209	3.29e-61	197
DFL_003510	Q09711.2	78.947	190	40	0	1	190	1	190	2.53e-109	313
DFL_003511	Q0V090.1	34.583	240	133	5	1	235	1	221	4.23e-31	120
DFL_003513	Q6FT12.1	37.109	256	156	2	1650	1904	1065	1316	9.08e-51	201
DFL_003514	Q9XZ43.1	26.778	478	289	14	36	466	66	529	4.55e-31	131
DFL_003515	O13648.3	43.436	518	255	13	29	535	44	534	4.91e-136	408
DFL_003516	P49018.1	77.289	273	60	1	23	295	33	303	1.81e-151	436
DFL_003517	O13651.1	63.321	1066	386	2	3	1066	2	1064	0	1449
DFL_003519	P36615.1	37.778	270	157	5	110	372	20	285	6.24e-56	188
DFL_003520	O43059.1	23.81	357	240	11	81	428	2	335	4.72e-17	89.7
DFL_003521	P26659.2	75.455	770	182	3	1	763	1	770	0	1239
DFL_003522	O74349.1	29.793	725	444	25	986	1700	941	1610	1.44e-80	298
DFL_003523	P53120.1	27.241	1138	689	25	45	1092	3	1091	7.49e-108	370
DFL_003524	P53990.1	48.81	168	83	2	113	277	10	177	8.6e-40	148
DFL_003525	O74339.3	37.978	366	197	5	117	475	48	390	1.68e-68	227
DFL_003526	Q04018.1	48.876	356	142	6	9	358	1	322	2.93e-107	328
DFL_003527	P53134.1	39.21	709	321	15	70	677	16	715	1.05e-153	464
DFL_003528	P97526.1	31.229	1822	1088	44	665	2394	676	2424	0	816
DFL_003529	Q5BFH3.3	60.337	890	324	10	1	865	1	886	0	1082
DFL_000353	A2QY22.1	45.815	932	374	25	18	884	7	872	0	741
DFL_003530	P25386.2	30.925	789	437	19	9	706	9	780	7.11e-93	328
DFL_003531	A7F7H0.1	60.949	1580	597	10	3	1574	5	1572	0	1935
DFL_003532	Q9Y815.1	63.768	69	25	0	578	646	568	636	1.18e-20	99.8
DFL_003533	P15398.2	47.743	1728	796	26	1	1665	1	1684	0	1567
DFL_003534	Q09856.1	39.157	498	263	12	94	575	64	537	1.6e-97	310
DFL_003535	Q9P7Q9.1	40.429	559	285	15	43	577	26	560	4.83e-129	392
DFL_003536	O14360.1	44	150	82	1	267	416	225	372	5.69e-33	136
DFL_003537	P23753.2	97.059	136	4	0	1	136	1	136	2.92e-93	268
DFL_003538	P04914.2	100	103	0	0	1	103	1	103	3.12e-67	199
DFL_003541	Q0UJF3.1	34.363	1068	613	24	14	1014	12	1058	4.8e-166	522
DFL_003543	O14353.1	35.03	668	388	12	1	660	1	630	8.55e-131	402
DFL_003544	Q9P6P3.1	56.802	419	144	4	172	559	52	464	2.18e-165	492
DFL_003545	Q05809.2	48.077	52	27	0	9	60	26	77	9.98e-12	57.8
DFL_003546	A6S1A3.2	67.579	475	146	4	8	475	2	475	0	681
DFL_003547	Q29RZ5.1	29.085	306	160	15	1	298	1	257	1.5e-18	87
DFL_003548	G4N5Q2.2	53.275	229	70	7	1	218	154	356	9.68e-60	198
DFL_003549	A7E471.1	58.808	738	290	9	94	823	85	816	0	888
DFL_003550	Q1DP69.2	76.658	407	77	2	45	438	38	439	0	653
DFL_003551	Q9Y7K2.2	58.029	2354	924	13	15	2324	4	2337	0	2764
DFL_003552	Q6BZX4.1	55.46	467	195	6	1	458	1	463	0	517
DFL_003553	Q8CFQ3.2	39.146	1382	763	33	15	1340	13	1372	0	893
DFL_003554	Q8R3N6.1	32.604	457	249	14	182	619	93	509	8.36e-53	196
DFL_003555	O60074.2	58.282	163	68	0	1	163	1	163	5.42e-61	191
DFL_003556	Q9FJS2.3	47.917	48	24	1	107	154	135	181	4.21e-06	52.8
DFL_003557	A2AKY4.1	44.444	63	34	1	23	85	52	113	5.02e-10	60.8
DFL_003559	Q10488.1	41.551	361	204	3	22	377	10	368	1.9e-94	290
DFL_000356	P53951.1	23.343	347	212	5	28	374	12	304	3.16e-13	75.1
DFL_003560	Q5AQN0.2	48.374	492	233	7	21	495	17	504	5.66e-143	423
DFL_003561	O94642.2	54.268	164	75	0	26	189	222	385	6.03e-58	190
DFL_003562	O42938.1	54.717	954	395	8	15	954	8	938	0	1040
DFL_003564	Q6FT82.1	47.115	104	52	2	6	109	13	113	8.13e-24	90.5
DFL_003565	Q4W9V0.1	58.284	338	105	6	1	307	1	333	5.75e-137	397
DFL_003566	Q4W9V1.1	66.223	376	126	1	2	376	1	376	0	524
DFL_003567	Q9Y7I8.2	50.115	433	206	3	10	437	9	436	4.45e-120	360
DFL_003568	Q10255.3	27.168	173	109	6	4	172	18	177	3.58e-08	53.9
DFL_000357	Q9HGK2.1	35.079	191	121	1	1	191	20	207	1.35e-29	112
DFL_003570	Q02099.2	35	1900	1135	34	601	2469	556	2386	0	1129
DFL_003571	Q7SDZ1.2	60	360	133	4	1	349	66	425	2.03e-149	431
DFL_003572	Q1DME8.2	33.523	352	172	12	8	316	3	335	3.99e-36	135
DFL_003573	P09437.2	59.063	491	193	5	6	493	83	568	0	598
DFL_003574	O94416.2	37.368	380	187	11	96	467	21	357	4.48e-65	228
DFL_003575	Q4W9B7.1	33.333	510	312	9	104	596	3	501	5.33e-70	243
DFL_003576	Q02854.1	57.225	173	74	0	6	178	13	185	3.07e-66	203
DFL_003577	O59801.1	52.775	1207	522	14	45	1243	46	1212	0	1201
DFL_003578	O59809.1	40.37	1028	565	13	11	1002	2	1017	0	777
DFL_003579	O14348.1	65.185	135	46	1	8	142	6	139	2.11e-56	176
DFL_000358	P41000.3	59.155	71	29	0	113	183	31	101	1.04e-23	108
DFL_003580	Q7S6X6.1	45.131	421	215	5	12	417	19	438	9.11e-127	377
DFL_003581	P47165.1	59.512	205	78	4	3	202	5	209	3.09e-79	238
DFL_003582	P41925.2	53.67	218	84	3	13	228	7	209	1.27e-75	230
DFL_003583	Q10498.1	46.26	361	185	6	5	363	2	355	4.11e-100	303
DFL_003584	Q9P567.1	75.168	447	108	1	1	444	1	447	0	694
DFL_003586	Q5A287.2	53.913	115	46	1	85	192	112	226	6.14e-33	137
DFL_003589	Q5E9N0.1	47.356	435	209	9	1	428	1	422	7.32e-128	380
DFL_000359	Q09140.2	33.559	1478	851	28	96	1549	68	1438	0	786
DFL_003590	O60070.1	36.87	377	147	8	168	509	299	619	5.31e-64	224
DFL_003592	Q9D720.1	23.404	282	158	9	5	286	12	235	4.81e-13	72.4
DFL_003593	Q9DCQ3.1	45.238	126	66	1	3	125	4	129	1.03e-31	112
DFL_003594	P39825.1	42.857	126	67	2	14	138	6	127	4.43e-32	113
DFL_003596	O60072.1	52.318	1898	849	15	87	1970	68	1923	0	2024
DFL_003597	O13833.2	37.158	366	192	6	231	595	44	372	1.03e-71	242
DFL_003598	Q5AWZ6.1	48.138	349	150	11	6	331	4	344	1.11e-74	236
DFL_000360	Q96WV5.1	55.865	1219	523	9	1	1216	1	1207	0	1428
DFL_003601	Q04585.1	55.81	525	226	4	3	526	34	553	0	594
DFL_003602	Q8TFU8.2	37.097	124	78	0	114	237	60	183	8.19e-17	83.6
DFL_003604	Q7SI11.1	66.071	112	38	0	3	114	2	113	3.29e-49	155
DFL_003606	O14351.1	41.434	251	135	3	6	255	8	247	1.38e-61	197
DFL_003607	P27574.1	27.48	615	302	22	307	891	36	536	1.13e-56	207
DFL_003608	Q9UT30.1	29.373	303	170	7	99	395	5	269	8.01e-33	129
DFL_003609	Q9UTE8.1	29.56	159	59	4	16	173	11	117	1.58e-18	79.3
DFL_000361	P27882.2	45.977	174	78	3	28	187	16	187	3.1e-52	168
DFL_003610	Q10058.1	27.563	439	221	15	22	439	6	368	3.73e-32	129
DFL_003611	O74963.1	27.478	575	326	14	102	660	66	565	3.78e-55	201
DFL_003612	Q0CEI3.2	42.857	154	75	2	89	229	23	176	4.49e-14	73.9
DFL_003614	O95782.3	44.008	993	472	18	4	937	10	977	0	806
DFL_003615	O94414.1	52.113	71	32	2	267	336	170	239	5.04e-12	70.1
DFL_003617	P42839.1	39.191	643	333	11	177	788	151	766	1.6e-145	462
DFL_003619	P36616.2	49.513	513	219	8	121	612	51	544	7.02e-164	482
DFL_000362	G0FUS0.1	29.482	251	138	8	27	274	8	222	1.24e-21	95.5
DFL_003620	O15084.5	26.724	928	538	24	929	1804	43	880	7.89e-63	238
DFL_003621	P20107.2	34.694	392	203	5	12	361	5	385	1.58e-71	233
DFL_003622	P39116.1	26.821	302	188	7	42	336	42	317	1.39e-24	108
DFL_003623	O13621.1	31.271	598	377	10	43	622	27	608	1.9e-90	299
DFL_003625	G0S024.1	37.398	976	536	20	21	935	145	1106	0	626
DFL_003627	O74839.1	32.154	622	381	7	100	690	204	815	3.95e-96	328
DFL_003628	P40586.1	29.469	207	113	5	39	245	29	202	6.68e-15	75.1
DFL_003629	Q10368.1	24.26	338	199	11	50	384	49	332	1.15e-14	77.8
DFL_003630	P52577.1	29.231	260	158	10	6	248	8	258	3.22e-13	72
DFL_003632	Q01939.4	75.515	388	95	0	2	389	18	405	0	620
DFL_003633	Q75AF5.2	24.307	613	405	11	725	1311	305	884	4.42e-22	107
DFL_003634	P17609.1	75	188	47	0	4	191	3	190	8.71e-103	297
DFL_003635	O14053.1	36.436	999	512	21	31	1023	21	902	0	610
DFL_003636	O74429.1	46.387	692	220	11	925	1616	379	919	5.21e-179	564
DFL_003638	Q50HP4.2	50.704	71	35	0	1	71	1	71	7.58e-17	70.1
DFL_003639	Q9Y7X8.1	45.566	733	373	10	22	743	2	719	0	620
DFL_000364	P50524.1	38.868	265	127	6	220	472	29	270	3.68e-43	156
DFL_003640	P38197.1	44.275	262	127	10	116	371	9	257	5.66e-56	186
DFL_003641	P32895.1	66.834	199	66	0	1	199	1	199	5.57e-94	296
DFL_003643	P65824.1	23.228	254	170	8	63	304	48	288	7.92e-13	74.3
DFL_003645	Q9HU72.1	29.592	196	92	6	26	214	13	169	1.94e-20	87.4
DFL_003648	Q4R4T6.1	25.472	212	129	7	181	390	110	294	5.06e-08	60.5
DFL_000365	O74865.2	32.468	231	121	10	66	294	30	227	1.12e-16	82.4
DFL_003650	P15565.1	37.295	488	230	17	83	559	37	459	1.54e-77	265
DFL_003651	P15368.1	70.275	1857	525	8	5	1837	4	1857	0	2722
DFL_003652	P34229.2	60.84	2094	790	17	48	2123	1	2082	0	2651
DFL_003653	Q9UUH4.1	53.75	160	74	0	27	186	1	160	7.31e-61	195
DFL_003654	P53045.1	72.289	83	21	1	3	83	223	305	1.41e-38	134
DFL_003656	Q1MTR2.2	33.333	144	86	3	80	215	101	242	8.25e-13	69.3
DFL_003658	B8XGQ5.2	30.882	272	121	12	254	516	159	372	1.28e-11	70.1
DFL_003659	D4B0N9.1	35.23	369	212	10	7	371	26	371	5.53e-57	193
DFL_003663	Q9UTQ7.1	28.974	390	189	8	4	372	2	324	3.77e-35	143
DFL_003664	O60058.1	47.559	635	286	11	209	840	212	802	0	561
DFL_003667	Q9LMA1.1	23.362	458	282	16	8	439	13	427	1.38e-15	84
DFL_003668	Q05533.1	45.763	295	147	7	1	287	3	292	8.37e-78	241
DFL_003669	Q03920.1	32.8	250	138	7	15	264	2	221	2.64e-35	129
DFL_003670	P50053.2	26.496	351	191	13	17	358	5	297	1.52e-19	91.3
DFL_003673	Q4WA15.1	58.669	1488	529	25	34	1490	62	1494	0	1694
DFL_003675	P32329.2	24.424	217	133	8	117	322	304	500	1.17e-06	54.3
DFL_003676	Q07729.1	45.175	487	229	9	16	482	20	488	9.6e-140	413
DFL_000368	Q9UT46.4	48.052	77	35	2	127	198	1	77	2.84e-11	69.7
DFL_003682	Q925F3.1	23.684	152	107	4	564	707	19	169	5.54e-06	52.8
DFL_003683	P78617.1	34.748	1013	565	27	58	1007	59	1038	1.71e-166	519
DFL_003684	Q0CRP4.1	46.789	218	108	3	5	220	7	218	1.98e-63	199
DFL_003685	Q84RR0.1	28.23	209	131	10	775	969	126	329	2.14e-11	71.6
DFL_003688	Q09785.2	52.802	1017	416	18	93	1091	60	1030	0	1002
DFL_003691	P41948.1	54.23	461	200	6	24	479	18	472	1.21e-168	488
DFL_003694	A0A089FNE5.1	32.196	469	303	7	13	472	26	488	1.53e-79	259
DFL_003697	P32787.1	64.571	175	57	1	90	264	100	269	3.39e-83	253
DFL_003698	D4AYG1.1	28.261	598	283	27	10	525	17	550	2.27e-34	141
DFL_003699	P53118.1	30.642	545	220	12	57	596	9	400	1.75e-71	256
DFL_000037	O74517.1	27.778	252	146	6	1	227	1	241	1.26e-15	77.4
DFL_003701	O14031.1	39.104	826	442	9	127	939	74	851	0	591
DFL_003702	O43301.2	25.969	516	294	18	6	455	57	550	3.32e-26	117
DFL_003705	P31723.2	49.691	485	228	6	56	540	40	508	5.18e-169	491
DFL_003710	Q0CEU4.1	36.288	361	152	11	17	319	18	358	7.66e-57	190
DFL_003716	A0A084B9Z2.1	25.571	219	140	11	188	399	1	203	7.74e-06	50.4
DFL_000373	Q9USS7.1	40.598	803	444	10	959	1755	113	888	0	622
DFL_003736	Q9ULJ7.4	31.533	685	399	7	566	1245	484	1103	1.02e-81	298
DFL_003739	P0DN32.1	37.903	124	70	4	158	280	27	144	2.9e-18	83.6
DFL_003741	P37967.2	29.688	448	241	16	182	611	23	414	2.64e-34	140
DFL_003743	P77212.2	29.202	476	263	10	6	448	4	438	3.51e-56	195
DFL_003753	Q7XSA2.3	31.465	874	519	24	126	963	244	1073	6.77e-124	407
DFL_003754	P05450.1	29.412	85	60	0	215	299	21	105	2.92e-08	54.3
DFL_003755	D4ANB6.1	31.36	456	289	9	77	519	58	502	2.58e-74	247
DFL_003756	Q8R151.3	32.347	473	247	11	905	1370	915	1321	4.08e-58	226
DFL_003758	P20261.3	32.378	593	306	26	11	559	7	548	9.06e-69	234
DFL_003761	P49374.1	40.246	487	251	6	2	452	21	503	3.66e-116	355
DFL_003766	Q9USG8.1	32.711	1232	729	15	6	1200	20	1188	0	710
DFL_003767	Q9USG8.1	30.574	906	569	17	38	913	113	988	2.63e-140	459
DFL_003768	P36091.1	32.251	462	287	12	10	465	8	449	6.55e-70	231
DFL_003770	Q3ZEJ8.1	25.597	293	178	9	7	293	151	409	7.15e-12	69.3
DFL_003773	Q09834.1	40.741	270	151	5	1	266	1	265	2.28e-65	208
DFL_003774	Q680K2.1	27.074	229	139	8	9	216	54	275	2.85e-09	60.1
DFL_003775	O14158.1	36.97	165	81	2	303	467	140	281	3.14e-23	107
DFL_003779	A0A097ZPD4.1	34.615	338	212	6	1	337	1	330	6.52e-59	196
DFL_000378	Q8NAP8.2	33.645	107	64	3	50	154	9	110	1.91e-06	52.4
DFL_003781	Q9UT59.1	33.14	344	206	12	1	338	1	326	1.49e-38	142
DFL_003782	Q86CZ2.1	35.338	133	70	6	315	439	1074	1198	5.37e-10	65.5
DFL_003783	O94343.1	24	525	335	10	51	517	30	548	1.04e-27	120
DFL_003784	P56216.1	45.073	548	280	8	51	581	11	554	2.73e-164	483
DFL_003785	B6HJU4.1	32.944	428	251	14	7	411	15	429	1.48e-56	196
DFL_003786	P33748.1	46.667	60	30	1	18	77	646	703	7.98e-09	62.4
DFL_003787	O81305.1	38.75	80	36	2	1	80	319	385	1.49e-08	53.9
DFL_003788	Q55E72.1	28.114	281	188	7	73	350	2789	3058	1.27e-19	94.4
DFL_003789	Q00808.1	32.837	1008	595	35	324	1290	291	1257	1.9e-131	444
DFL_003790	Q9C3Y4.1	64.516	186	62	2	456	637	3	188	1.05e-75	243
DFL_003791	P10281.2	48.718	234	109	6	42	273	29	253	1.55e-70	221
DFL_003792	Q54BF3.1	49.315	219	96	4	77	283	90	305	1.29e-60	197
DFL_003793	Q5B6Q3.1	48.786	412	180	6	10	396	4	409	1.98e-144	421
DFL_003794	Q0VCN1.1	34.317	271	161	7	1	267	1	258	3.34e-37	137
DFL_003795	P57078.1	36.025	161	91	6	224	380	521	673	4.26e-15	80.5
DFL_003796	P36598.2	23.131	428	253	13	3	379	24	426	1.64e-14	81.3
DFL_000038	P00440.5	31.336	651	341	21	65	620	22	661	9.63e-80	269
DFL_000380	Q2TBA0.2	32.353	102	61	3	69	170	23	116	6.74e-06	50.4
DFL_003800	Q6RYA0.1	36.538	104	64	2	12	114	7	109	3.84e-10	62
DFL_003804	P12630.1	24.804	383	227	16	53	408	49	397	2.68e-07	57
DFL_003805	Q4WLC8.1	24.082	245	148	5	160	391	92	311	5.99e-09	61.6
DFL_003809	Q12358.1	43.425	327	175	3	54	370	67	393	1.89e-87	273
DFL_003811	Q92253.2	45.205	511	253	9	17	512	21	519	1.58e-134	405
DFL_003820	B8NM69.1	27.132	516	275	21	268	764	35	468	4.43e-34	140
DFL_003821	P42042.1	50.329	608	287	7	81	675	19	624	0	606
DFL_003822	D4B387.1	51.478	575	251	5	7	561	15	581	0	578
DFL_003827	Q9USG8.1	32.875	800	454	17	304	1066	228	981	2.25e-133	439
DFL_003828	Q08271.1	43.575	358	192	5	3	351	6	362	2.42e-102	316
DFL_003830	G3XMB9.1	37.87	338	180	8	10	335	8	327	2.07e-60	200
DFL_003833	Q9USU5.1	43.132	364	175	9	28	381	23	364	8.64e-87	276
DFL_003839	P43548.1	57.143	490	204	4	26	512	39	525	0	582
DFL_003842	P38094.1	33.115	915	535	21	40	928	2	865	3.62e-159	491
DFL_003843	D7PHY8.1	49.102	501	243	4	107	600	8	503	5.32e-166	485
DFL_003846	Q92396.1	36.752	468	247	14	3	460	4	432	1.64e-67	239
DFL_003848	Q9FCD7.1	26.961	204	113	9	56	257	73	242	4.85e-11	65.9
DFL_003850	O59768.1	34.889	407	247	6	69	473	22	412	1.04e-57	200
DFL_003852	A7J2C6.1	33.148	359	216	8	40	389	2	345	4.6e-60	201
DFL_003854	W7MLD3.1	28.015	539	359	8	54	578	35	558	1.06e-54	197
DFL_003856	Q5UQ60.1	27.727	220	136	7	71	276	56	266	4.21e-12	70.9
DFL_003858	Q93XW5.1	27.378	347	220	14	1	341	1	321	9.66e-27	110
DFL_000386	B8M9J6.1	36.253	491	302	6	13	495	18	505	6.34e-112	343
DFL_003861	Q5ZLC8.1	29.369	412	193	21	350	690	203	587	1.14e-12	75.1
DFL_003862	Q75DK1.2	34.173	278	152	6	49	325	20	267	1.48e-40	150
DFL_003863	S0DPM1.1	34.933	521	305	7	27	528	23	528	4.84e-97	306
DFL_003870	D4AUF1.1	34.343	99	63	1	514	610	61	159	1.17e-08	62
DFL_003872	Q9RYR5.1	44.988	409	201	5	13	416	3	392	5.08e-104	318
DFL_003875	Q06099.1	74.603	378	95	1	2	379	4	380	0	578
DFL_003876	Q8NKB6.1	36.214	486	268	15	13	475	4	470	4.73e-69	232
DFL_003878	Q9URY7.1	70.197	406	120	1	7	411	4	409	0	615
DFL_003879	Q6Q874.1	31.884	414	256	12	19	419	39	439	1.64e-49	177
DFL_003880	D4AUF1.1	26.25	400	220	13	1055	1440	63	401	1.2e-26	122
DFL_003882	Q9VQB7.1	24.251	334	212	11	239	556	195	503	1.08e-13	77
DFL_003883	P53048.1	39.411	543	319	7	4	541	60	597	1.12e-130	397
DFL_003885	Q9D7X8.1	38.614	101	51	3	10	99	19	119	7.59e-13	65.9
DFL_003887	Q09699.1	37.288	354	191	8	240	565	67	417	1.07e-65	234
DFL_003889	Q09693.1	25.263	475	275	11	167	639	110	506	2.19e-38	152
DFL_003890	Q9HFF5.1	34.059	505	292	7	14	513	4	472	3.67e-85	308
DFL_003892	Q6BHL8.2	22.222	450	223	18	20	446	6	351	3.35e-12	71.6
DFL_003896	P12000.1	50.556	629	295	2	240	868	149	761	0	674
DFL_003901	Q870L3.1	52.122	589	273	3	5	591	14	595	9.57e-180	525
DFL_003902	Q5B0W8.2	52.961	608	279	6	38	643	10	612	0	639
DFL_003905	Q9QZH8.3	31.206	141	85	4	117	251	103	237	4.07e-07	55.1
DFL_003906	Q04779.1	30.579	242	125	10	728	950	258	475	1.2e-18	95.1
DFL_003907	Q09184.1	40.157	381	202	6	2	378	6	364	6.87e-82	258
DFL_003909	P26370.1	24.706	255	143	5	119	338	8	248	4.92e-14	78.6
DFL_003910	Q12556.2	50.758	660	319	4	34	689	4	661	0	635
DFL_003912	Q6CIB4.1	56.395	344	134	4	3	346	37	364	5.68e-139	405
DFL_003915	Q01112.1	84.737	190	29	0	65	254	3	192	6.85e-118	337
DFL_003916	Q5AHA0.2	37.444	900	471	20	1567	2443	1632	2462	4.62e-152	532
DFL_003917	Q9FKF6.1	34.459	148	96	1	209	356	38	184	4.02e-21	94
DFL_003918	O74226.1	33.591	259	149	5	1	250	1	245	7.2e-26	105
DFL_003921	B2WMQ2.1	56.608	454	182	4	16	458	14	463	0	529
DFL_003925	G2QJ27.1	41.132	265	153	3	109	371	32	295	2.55e-66	215
DFL_003927	Q6C265.2	38.571	70	42	1	29	98	22	90	8.11e-10	55.5
DFL_003930	P38707.1	59.107	560	220	3	22	581	4	554	0	682
DFL_003931	Q5B020.1	62.151	251	75	6	1	250	1	232	7.1e-76	232
DFL_003933	Q0WMV8.1	74.286	105	27	0	1	105	1	105	1.37e-58	178
DFL_003934	O74918.1	51.342	298	137	4	1	298	1	290	1.13e-107	317
DFL_003935	Q9US38.1	41.573	89	52	0	158	246	99	187	2.55e-16	83.2
DFL_003936	P18899.4	49.435	354	112	21	36	368	87	394	5.67e-34	134
DFL_003938	Q09702.1	52.439	492	181	9	58	536	44	495	1.08e-165	489
DFL_003939	Q9USJ8.1	39.007	141	85	1	3	142	2	142	1.19e-28	112
DFL_000394	Q9FCD7.1	27.686	242	124	6	53	294	86	276	4.52e-17	88.6
DFL_003940	Q00267.1	26.923	234	147	8	28	260	9	219	7.27e-17	82.4
DFL_003941	P34914.2	35.119	336	190	11	10	336	229	545	3.21e-53	186
DFL_003942	O53176.3	30.248	443	248	15	7	421	8	417	4.21e-38	145
DFL_003944	Q12740.1	52.862	297	122	5	1	287	21	309	4.95e-94	283
DFL_003945	P16184.1	33.476	233	118	9	66	293	6	206	9.26e-27	107
DFL_003947	P27999.1	60.185	108	43	0	21	128	3	110	2.17e-44	144
DFL_003948	P53163.1	55.862	145	52	2	42	175	51	194	5.26e-40	137
DFL_003949	Q7SBJ9.2	44.876	283	153	3	3	284	7	287	8.26e-73	251
DFL_003950	O13817.2	33.034	557	322	11	475	994	352	894	1.17e-82	299
DFL_003951	E5A0U8.1	49.62	526	208	11	63	576	60	540	6.33e-160	471
DFL_003952	O94292.2	54.135	133	54	2	1	133	11	136	6.24e-40	133
DFL_003953	P06245.2	73.292	322	85	1	232	553	60	380	1.15e-179	513
DFL_003955	O94600.1	25.113	884	595	25	67	918	65	913	1.19e-54	211
DFL_003958	Q9VKM6.1	31.518	257	128	10	26	273	1	218	1.97e-09	62.8
DFL_003959	O60059.1	43.811	509	256	6	423	925	2	486	4.67e-127	407
DFL_003960	O74869.3	42.818	369	199	5	12	376	18	378	9.34e-95	293
DFL_003961	K7LC65.1	37.136	447	248	10	21	460	96	516	1.03e-77	254
DFL_003962	Q7SB53.1	47.301	389	185	9	7	383	13	393	1.65e-118	352
DFL_003963	O14009.1	32.778	360	195	14	46	384	18	351	1.08e-31	126
DFL_003964	P87200.2	23.199	694	441	20	9	656	20	667	1.31e-29	127
DFL_003965	P32584.1	47.895	190	93	1	61	244	50	239	1.44e-51	170
DFL_003966	P34240.2	42.958	142	76	3	298	435	315	455	1.11e-26	115
DFL_003967	O94401.1	39.147	258	143	5	33	277	23	279	9.38e-60	197
DFL_003968	Q54NZ8.1	39.891	183	106	2	42	224	14	192	3.91e-43	148
DFL_000397	P28348.1	23.485	528	325	20	31	519	32	519	4.99e-24	111
DFL_003970	Q2TAA2.1	33.594	256	116	10	12	252	15	231	4.18e-34	126
DFL_003971	P51791.2	37.212	782	398	17	218	958	85	814	1.47e-146	458
DFL_003973	Q4X251.2	49.128	745	336	14	1	732	19	733	0	707
DFL_003975	P46794.2	53.678	503	199	5	19	520	28	497	4.47e-173	500
DFL_003977	P53705.3	32.817	387	202	10	989	1366	1361	1698	1.08e-56	220
DFL_003978	A2QZ71.2	44.894	519	217	12	260	734	140	633	1.85e-125	390
DFL_003979	O13810.1	70.161	248	73	1	3	249	6	253	5.07e-117	353
DFL_003980	Q1E910.1	50	244	106	6	2	244	9	237	4.67e-80	243
DFL_003981	O59790.2	59.882	339	118	3	64	398	19	343	3.1e-141	410
DFL_003982	A9X6P9.1	29.114	237	130	7	159	360	4	237	1.56e-15	80.9
DFL_003984	Q90ZA1.1	28.01	407	254	12	14	393	2	396	1.73e-37	148
DFL_003985	O94297.1	50.812	431	205	5	1	431	1	424	2.73e-155	449
DFL_003987	O94397.1	39.81	211	115	4	158	361	114	319	1.45e-35	136
DFL_003989	P33303.2	57.68	319	126	4	1	316	1	313	1.98e-119	349
DFL_003990	Q5RJR2.1	33.934	333	212	7	3	329	2	332	1.05e-54	185
DFL_003991	P36528.2	31.206	282	164	9	61	337	22	278	5.02e-26	107
DFL_003992	O94296.1	63.345	1154	408	7	175	1321	113	1258	0	1526
DFL_003993	Q54MI6.1	37.895	285	146	7	8	280	3	268	7.3e-57	186
DFL_003994	P21560.1	31.694	183	121	2	110	292	121	299	1.33e-24	104
DFL_003995	Q07896.1	36.243	676	368	22	6	661	15	647	1.8e-110	350
DFL_003997	Q9P3W1.3	42.216	334	181	7	2	333	6	329	6.22e-88	277
DFL_003998	Q12396.1	25.339	221	145	8	109	318	55	266	1.7e-14	79.3
DFL_003999	O59787.1	27.574	573	342	26	44	590	27	552	3.98e-29	125
DFL_000004	P32608.2	37.972	503	274	12	45	532	18	497	4.92e-109	343
DFL_004000	Q1MTQ9.1	72.778	180	49	0	1	180	1	180	1.04e-98	285
DFL_004001	O94396.1	41.308	535	261	13	166	674	2	509	4.38e-129	395
DFL_004002	Q70CQ2.2	32.079	505	317	8	1593	2078	1887	2384	2.52e-65	251
DFL_004003	P36057.1	33.088	272	138	11	19	279	6	244	1.48e-19	88.2
DFL_004006	Q9ZRS8.1	73.626	91	24	0	1	91	1	91	1.67e-42	136
DFL_004007	O94400.1	23.299	485	260	21	24	458	121	543	8.15e-06	52
DFL_004008	Q9P7Y9.1	34.554	437	237	10	352	778	265	662	2.42e-66	236
DFL_004009	Q12019.1	45.081	2287	1183	28	38	2297	45	2285	0	1969
DFL_000401	F7E235.1	26.776	183	118	6	9	184	94	267	7.53e-11	65.1
DFL_004010	Q09689.1	44.55	422	182	8	1	418	1	374	1.23e-106	323
DFL_004011	P51791.2	43.017	716	372	9	69	749	85	799	0	553
DFL_004012	P11024.3	55.192	1040	429	15	53	1064	47	1077	0	1059
DFL_004015	Q2UGF7.1	56.061	264	107	4	24	286	35	290	6.18e-97	291
DFL_004017	O60119.1	45.614	171	81	6	1	166	1	164	8.59e-35	131
DFL_004018	Q6DF08.1	61.862	333	116	2	124	455	77	399	3.91e-152	441
DFL_004019	Q7RY68.2	49.631	542	215	9	17	502	23	562	2.56e-169	496
[truncated: 3,980 more rows]
