# Supplementary material for: Intercellular communication is required for trap formation in the nematode-trapping fungus Duddingtonia flagrans
Source: PLoS Genet. 2019 Mar 27;15(3):e1008029. doi: 10.1371/journal.pgen.1008029 (PMC6453484; doi:10.1371/journal.pgen.1008029)
Supplement: S5 Table — The columns are the same as in S4 Table. (XLS) [file pgen.1008029.s013.xls]

## Sheet: TableS5_blast against A. oligos
Table S5. BlastP D. flagrans proteins against A. oligospora
qseqid_D_flagrans	sseq_A.oligospora	pident	length	qstart	qend	sstart	send	evalue	bitscore
DFL_000001	XP_011126058.1	60.837	1195	1	1170	1	1180	0	1405
DFL_000002	XP_011118190.1	66.447	152	7	158	254	401	1.27e-49	164
DFL_000003	XP_011125232.1	77.852	149	1	149	1	149	7.96e-63	189
DFL_000004	XP_011116956.1	84.253	616	1	616	1	616	0	1100
DFL_000005	XP_011125925.1	87.99	408	1	408	1	406	0	749
DFL_000007	XP_011125781.1	40.587	409	101	493	127	515	1.67e-93	292
DFL_000008	XP_011125781.1	41.379	348	140	474	184	515	6.17e-78	251
DFL_000009	XP_011125921.1	91.99	387	1	387	1	387	0	718
DFL_000010	XP_011125920.1	75.445	281	104	370	25	305	1.64e-150	426
DFL_000011	XP_011118143.1	29.77	739	75	743	1435	2141	8e-78	273
DFL_000012	XP_011125913.1	79.839	124	1	124	202	325	2.4e-71	214
DFL_000013	XP_011125912.1	68.031	513	1	508	208	696	0	645
DFL_000014	XP_011125911.1	83.019	318	1	317	1	317	0	541
DFL_000015	XP_011125910.1	96.965	593	1	593	1	593	0	1189
DFL_000016	XP_011125909.1	95.077	325	99	423	2	326	0	647
DFL_000017	XP_011125908.1	85.156	128	1	128	1	128	6.8e-82	235
DFL_000018	XP_011125907.1	92.941	170	1	170	1	170	2.03e-100	285
DFL_000019	XP_011125906.1	91.736	484	1	483	1	483	0	864
DFL_000020	XP_011125904.1	83.836	365	1	363	1	363	0	560
DFL_000021	XP_011125903.1	69.919	123	1	115	1	120	4.45e-50	153
DFL_000022	XP_011125902.1	71.429	112	43	151	120	231	1.85e-52	165
DFL_000023	XP_011125901.1	94.186	86	9	94	56	141	5.32e-32	111
DFL_000024	XP_011125900.1	91.429	175	16	190	1	175	1.34e-121	340
DFL_000025	XP_011123652.1	31.373	255	1	212	1	248	8.67e-17	79
DFL_000026	XP_011125894.1	83.747	363	85	443	142	504	0	590
DFL_000028	XP_011125891.1	70.775	787	1	730	1	782	0	1093
DFL_000029	XP_011123787.1	75.418	598	1	596	1	594	0	684
DFL_000030	XP_011125890.1	84.59	597	1	541	1	595	0	1018
DFL_000032	XP_011125888.1	91.281	367	1	365	1	367	0	677
DFL_000033	XP_011125887.1	85.03	501	81	581	1	494	0	872
DFL_000034	XP_011125886.1	82.755	1067	2	1065	3	1064	0	1828
DFL_000035	XP_011127827.1	50.422	474	1	468	146	605	5.77e-154	454
DFL_000036	XP_011125882.1	85.235	149	1	149	1	149	2.54e-98	278
DFL_000037	XP_011125881.1	89.516	248	1	248	1	248	1.84e-127	360
DFL_000038	XP_011125880.1	87.558	643	1	639	1	643	0	1184
DFL_000039	XP_011125879.1	54.595	185	1	174	1	173	2.58e-49	162
DFL_000041	XP_011125875.1	56.995	1158	1	1094	152	1274	0	929
DFL_000042	XP_011125874.1	63.25	400	1	394	1	396	2.72e-163	466
DFL_000043	XP_011125873.1	68.78	205	1	204	1	203	4.32e-77	228
DFL_000045	XP_011121921.1	29.71	138	31	154	26	157	7.36e-13	63.9
DFL_000046	XP_011125868.1	79.977	859	4	862	38	883	0	1439
DFL_000047	XP_011125861.1	83.835	266	66	331	1	261	3.34e-166	462
DFL_000048	XP_011125862.1	58.252	309	13	320	3	297	7.56e-118	340
DFL_000049	XP_011125864.1	34.259	216	29	244	36	226	8.3e-29	108
DFL_000050	XP_011127680.1	56.561	2850	67	2809	84	2915	0	3115
DFL_000051	XP_011125857.1	62.338	77	37	113	65	138	7.38e-22	90.1
DFL_000052	XP_011125857.1	48.81	84	1	84	59	141	3.3e-18	75.1
DFL_000053	XP_011125856.1	97.537	406	1	406	1	406	0	827
DFL_000054	XP_011125855.1	63.488	367	2	355	4	370	3.57e-168	474
DFL_000055	XP_011125854.1	56.107	262	166	426	108	368	2.94e-106	317
DFL_000056	XP_011122089.1	38.352	352	54	393	112	458	1.94e-71	231
DFL_000057	XP_011125853.1	94.065	337	1	337	1	337	0	618
DFL_000058	XP_011125852.1	59.794	194	2	195	435	628	3.84e-77	241
DFL_000059	XP_011120966.1	57.292	384	10	388	1	383	3.07e-150	429
DFL_000063	XP_011125849.1	78.788	33	9	41	18	50	9.39e-13	58.9
DFL_000064	XP_011125846.1	82.759	377	1	371	1	377	0	587
DFL_000065	XP_011125842.1	45.985	274	1	244	1	268	3.55e-71	218
DFL_000066	XP_011125841.1	81.804	621	1	610	1	621	0	1068
DFL_000067	XP_011125837.1	65.417	587	1	586	1	568	0	768
DFL_000068	XP_011125836.1	80.089	447	1	444	7	452	0	754
DFL_000069	XP_011125835.1	41.879	1256	18	1219	47	1261	0	906
DFL_000070	XP_011125833.1	82.816	483	1	460	1	480	0	783
DFL_000071	XP_011125832.1	80.112	538	1	536	1	537	0	907
DFL_000072	XP_011125831.1	70.122	164	1	162	1	159	4.39e-51	159
DFL_000073	XP_011125830.1	74.517	518	1	503	1	518	0	793
DFL_000074	XP_011125829.1	55.294	340	2	322	3	342	1.57e-132	381
DFL_000075	XP_011125828.1	64.835	273	37	295	29	298	6.65e-116	334
DFL_000076	XP_011125826.1	68.552	442	23	399	2	441	3.4e-175	494
DFL_000077	XP_011128430.1	35.791	556	2	534	1701	2248	3.95e-97	322
DFL_000078	XP_011119611.1	59.333	150	11	160	55	204	3.75e-62	189
DFL_000079	XP_011124334.1	61.351	533	14	542	19	539	0	650
DFL_000081	XP_011125823.1	59.14	93	117	209	5	97	1.1e-29	111
DFL_000082	XP_011125822.1	91.714	350	25	374	32	381	0	647
DFL_000083	XP_011125820.1	77.31	617	1	586	1	608	0	953
DFL_000084	XP_011125819.1	85.124	121	1	120	3	123	9.68e-74	219
DFL_000085	XP_011125818.1	96.951	328	1	328	1	328	0	671
DFL_000086	XP_011125817.1	86.577	149	1	149	1	149	5.46e-91	259
DFL_000087	XP_011125816.1	58.28	314	17	328	1	310	1.47e-128	368
DFL_000088	XP_011125814.1	41.048	229	1	160	1	229	2.45e-35	122
DFL_000089	XP_011125813.1	32.787	61	1	61	1	61	2.18e-06	42.7
DFL_000092	XP_011125542.1	50	454	1	420	1	454	5.92e-155	445
DFL_000093	XP_011125810.1	36.364	66	150	214	141	206	6.31e-08	50.1
DFL_000094	XP_011125800.1	79.457	258	1	257	1	258	3.37e-148	413
DFL_000095	XP_011125797.1	60.391	409	3	380	4	408	7.75e-164	469
DFL_000096	XP_011125795.1	39.565	230	12	213	15	236	4.64e-32	116
DFL_000097	XP_011125796.1	53.571	252	1	220	1	242	4.02e-73	223
DFL_000098	XP_011125794.1	56.356	472	7	476	13	478	0	557
DFL_000099	XP_011125793.1	97.231	325	1	325	1	325	0	659
DFL_000100	XP_011125792.1	95.685	394	1	394	1	394	0	793
DFL_000101	XP_011125785.1	63.248	468	1	443	1	467	0	607
DFL_000102	XP_011125784.1	54.06	1724	1	1662	1	1637	0	1521
DFL_000103	XP_011125782.1	94.973	736	1	736	1	736	0	1429
DFL_000104	XP_011125781.1	55.128	156	4	159	255	410	2.43e-55	180
DFL_000105	XP_011125777.1	86.649	382	12	393	1	382	0	706
DFL_000106	XP_011125776.1	68.449	187	4	190	484	670	2.91e-74	234
DFL_000107	XP_011125776.1	39.053	338	50	377	126	445	1.31e-52	184
DFL_000108	XP_011125774.1	63.273	501	1	501	1	494	0	662
DFL_000109	XP_011125773.1	69.529	361	18	375	1	358	0	514
DFL_000110	XP_011125771.1	78.967	523	1	510	1	521	0	800
DFL_000112	XP_011125770.1	94.714	227	1	227	1	227	3.37e-152	421
DFL_000114	XP_011125769.1	80.71	451	1	444	1	451	0	736
DFL_000115	XP_011125768.1	82.89	263	1	263	1	263	8.4e-167	460
DFL_000116	XP_011125767.1	91.503	153	1	152	1	153	4.18e-98	278
DFL_000117	XP_011125765.1	56.122	98	15	112	18	111	4.71e-34	113
DFL_000118	XP_011125764.1	51.695	118	10	125	9	125	1.41e-31	107
DFL_000119	XP_011125762.1	53.461	419	18	436	19	436	2.41e-173	491
DFL_000120	XP_011125761.1	87.24	337	1	335	1	337	0	616
DFL_000121	XP_011125753.1	86.36	1239	1	1239	1	1237	0	2188
DFL_000122	XP_011125751.1	87.205	1227	51	1276	1	1219	0	2185
DFL_000123	XP_011125749.1	92	975	1	974	1	975	0	1848
DFL_000124	XP_011125748.1	62.205	381	1	352	1	381	1.4e-155	445
DFL_000125	XP_011125747.1	85.149	606	1	568	1	606	0	1035
DFL_000126	XP_011125745.1	95.876	485	1	485	1	485	0	964
DFL_000127	XP_011125744.1	84.91	391	1	389	1	391	0	684
DFL_000128	XP_011125743.1	94.888	489	12	500	12	500	0	942
DFL_000129	XP_011125742.1	90	260	1	260	1	259	2.94e-178	489
DFL_000130	XP_011125741.1	80.399	602	1	592	1	602	0	959
DFL_000131	XP_011125740.1	50	368	1	319	1	362	4.15e-108	324
DFL_000132	XP_011125739.1	76.147	109	1	108	1	109	2.21e-55	170
DFL_000133	XP_011122642.1	40.984	1037	25	1043	23	1023	0	742
DFL_000134	XP_011125737.1	92.151	344	113	456	7	350	0	662
DFL_000135	XP_011125736.1	88.035	1028	1	1028	1	1028	0	1883
DFL_000136	XP_011125735.1	95.114	307	1	307	1	307	0	579
DFL_000137	XP_011125734.1	71.905	630	1	622	1	594	0	833
DFL_000138	XP_011125733.1	83.12	391	1	367	1	391	0	671
DFL_000139	XP_011125732.1	85.827	254	1	254	1	254	2.45e-144	403
DFL_000140	XP_011125731.1	49.618	262	31	287	136	374	2.19e-76	242
DFL_000141	XP_011125731.1	65.269	167	1	167	431	597	1.89e-76	237
DFL_000142	XP_011125924.1	35.277	343	114	450	205	531	1e-59	204
DFL_000143	XP_011125729.1	84.426	366	73	435	1	366	0	614
DFL_000144	XP_011125729.1	78.019	414	1	411	419	832	0	647
DFL_000145	XP_011125728.1	91.529	484	1	484	1	484	0	890
DFL_000146	XP_011125727.1	92.063	189	1	189	1	189	5.18e-115	323
DFL_000147	XP_011125726.1	98.148	108	1	108	1	108	2.92e-79	226
DFL_000148	XP_011125725.1	89.617	809	1	801	1	800	0	1437
DFL_000149	XP_011125724.1	70.1	1000	1	917	1	1000	0	1358
DFL_000150	XP_011125723.1	94.754	629	1	613	1	628	0	1164
DFL_000151	XP_011125720.1	77.043	257	24	279	1	257	2.55e-145	407
DFL_000152	XP_011125718.1	96.396	111	1	111	1	111	5.16e-80	228
DFL_000153	XP_011125717.1	80.162	247	75	298	1	245	6.46e-123	350
DFL_000154	XP_011125716.1	81.022	137	1	136	1	137	4.99e-70	205
DFL_000155	XP_011125715.1	49.782	458	1	330	1	458	8.84e-94	285
DFL_000156	XP_011125713.1	95.004	1141	7	1143	7	1147	0	2173
DFL_000157	XP_011125712.1	98.995	199	1	199	1	199	1.07e-146	404
DFL_000158	XP_011125711.1	94.884	606	9	605	9	614	0	1087
DFL_000159	XP_011125710.1	99.74	384	1	384	1	384	0	788
DFL_000160	XP_011125709.1	95.724	608	1	608	266	872	0	1128
DFL_000162	XP_011125708.1	87.11	1249	1	1236	1	1233	0	1711
DFL_000163	XP_011125707.1	98.048	461	1	461	1	461	0	931
DFL_000164	XP_011125706.1	81.193	872	7	836	20	888	0	1299
DFL_000165	XP_011125705.1	70.077	518	1	465	1	517	0	667
DFL_000166	XP_011125703.1	91.045	402	1	401	1	401	0	722
DFL_000167	XP_011125702.1	94.06	1532	8	1536	1	1531	0	2640
DFL_000168	XP_011125699.1	95.465	838	1	838	1	838	0	1630
DFL_000170	XP_011125698.1	76.286	894	1	860	1	868	0	1245
DFL_000171	XP_011125697.1	85.745	463	123	550	1	463	0	811
DFL_000172	XP_011125696.1	95.455	264	1	263	1	264	0	514
DFL_000173	XP_011125694.1	64.179	268	1	243	219	467	3.46e-114	335
DFL_000174	XP_011125693.1	65.263	95	1	95	106	200	1.02e-34	121
DFL_000175	XP_011125692.1	90.717	237	1	237	1	236	1.57e-157	435
DFL_000176	XP_011125691.1	91.629	657	1	657	1	657	0	1140
DFL_000177	XP_011125690.1	49.013	304	76	379	62	349	7.26e-82	253
DFL_000178	XP_011125689.1	98.99	396	1	396	1	396	0	809
DFL_000179	XP_011125688.1	94.105	475	1	475	1	474	0	939
DFL_000180	XP_011125687.1	95.833	360	1	360	1	360	0	710
DFL_000181	XP_011125686.1	94.057	488	1	488	1	488	0	901
DFL_000182	XP_011125685.1	95.906	684	1	684	1	684	0	1303
DFL_000183	XP_011125684.1	83.924	1412	1	1393	1	1395	0	2188
DFL_000184	XP_011125683.1	40.385	728	29	696	1	695	4.28e-153	459
DFL_000185	XP_011125682.1	93.805	791	1	778	1	791	0	1469
DFL_000186	XP_011125681.1	91.954	348	1	348	1	348	0	672
DFL_000187	XP_011125680.1	93.519	108	11	118	1	107	5.15e-39	126
DFL_000188	XP_011125679.1	95.809	1026	1	1026	1	1026	0	1897
DFL_000189	XP_011125678.1	84.227	653	48	692	20	669	0	1004
DFL_000190	XP_011125677.1	94.518	602	1	601	1	599	0	1035
DFL_000191	XP_011125676.1	93.333	465	1	460	1	465	0	859
DFL_000192	XP_011125675.1	96.324	544	1	544	1	544	0	1113
DFL_000193	XP_011125674.1	76.78	323	1	323	1	312	0	516
DFL_000194	XP_011125673.1	90.754	411	19	429	23	433	0	719
DFL_000195	XP_011125672.1	88.476	1076	1	1075	1	1076	0	1926
DFL_000196	XP_011125671.1	82.077	597	1	594	1	597	0	1010
DFL_000197	XP_011125670.1	65.912	839	1	829	1	827	0	1007
DFL_000198	XP_011125669.1	97.321	336	1	336	1	336	0	671
DFL_000199	XP_011125668.1	96.196	184	1	184	1	184	2.55e-134	372
DFL_000200	XP_011125667.1	82.916	439	1	419	1	406	0	733
DFL_000201	XP_011125666.1	97.43	467	1	467	1	467	0	948
DFL_000202	XP_011125665.1	78.68	394	9	397	41	430	0	623
DFL_000203	XP_011125664.1	99.291	141	1	141	1	141	2.07e-97	275
DFL_000204	XP_011125663.1	100	136	1	136	1	136	3.59e-95	269
DFL_000206	XP_011125660.1	91.795	195	1	195	1	195	9.86e-128	357
DFL_000210	XP_011126812.1	39.739	536	38	523	21	510	2.59e-105	327
DFL_000211	XP_011118447.1	34.171	597	127	679	41	590	5.42e-93	300
DFL_000212	XP_011124993.1	91.004	478	1	478	1	478	0	870
DFL_000213	XP_011124994.1	72.868	258	8	265	8	265	1.36e-140	394
DFL_000215	XP_011124995.1	85.938	320	1	320	1	319	7.99e-172	478
DFL_000216	XP_011124996.1	93.836	292	1	292	1	292	0	540
DFL_000217	XP_011124998.1	93.445	656	1	655	1	656	0	1247
DFL_000218	XP_011124999.1	93.31	1166	1	1143	1	1158	0	2192
DFL_000219	XP_011125000.1	90.562	445	1	435	1	436	0	787
DFL_000220	XP_011125001.1	91.333	450	1	448	1	450	0	785
DFL_000221	XP_011125002.1	98.361	366	1	366	1	366	0	757
DFL_000222	XP_011125003.1	95.772	615	1	615	1	615	0	1228
DFL_000223	XP_011125004.1	82.796	279	1	279	1	276	1.54e-170	471
DFL_000224	XP_011125005.1	96.154	156	1	156	1	156	1.13e-106	300
DFL_000225	XP_011125006.1	86.617	538	1	531	1	537	0	877
DFL_000226	XP_011125007.1	91.96	398	50	447	1	398	0	737
DFL_000227	XP_011125010.1	98.361	122	1	122	68	189	9.82e-87	249
DFL_000228	XP_011125011.1	88.199	322	1	321	1	322	0	531
DFL_000229	XP_011125012.1	92.95	383	1	382	1	383	0	721
DFL_000230	XP_011125013.1	86.957	391	1	386	1	391	0	701
DFL_000231	XP_011125014.1	84.362	243	1	232	1	243	9.45e-151	418
DFL_000232	XP_011125015.1	82.979	329	42	369	1	329	0	556
DFL_000233	XP_011125016.1	97.294	776	24	799	2	777	0	1565
DFL_000234	XP_011125017.1	88.339	283	1	278	1	283	3.87e-164	457
DFL_000235	XP_011125018.1	82.083	240	1	234	1	240	6.63e-141	403
DFL_000236	XP_011125021.1	91.258	755	1	755	1	755	0	1433
DFL_000237	XP_011125022.1	92.793	111	1	111	1	111	2.31e-73	212
DFL_000238	XP_011125023.1	81.504	492	20	504	46	510	0	729
DFL_000239	XP_011125024.1	91.847	417	1	414	1	417	0	801
DFL_000241	XP_011125025.1	96.975	595	1	595	1	595	0	1190
DFL_000242	XP_011125026.1	89.498	438	1	437	1	438	0	816
DFL_000243	XP_011125027.1	91.396	523	1	523	1	518	0	903
DFL_000244	XP_011125028.1	90.323	155	1	155	32	186	3.87e-84	248
DFL_000245	XP_011125029.1	64.777	988	1	939	1	958	0	1140
DFL_000246	XP_011125030.1	89.13	368	1	357	1	368	0	591
DFL_000247	XP_011125031.1	74.59	488	6	471	9	495	0	717
DFL_000248	XP_011125032.1	91.136	361	1	361	1	357	0	580
DFL_000251	XP_011125033.1	83.526	346	1	312	1	346	0	574
DFL_000252	XP_011125034.1	95.915	612	1	612	1	610	0	1222
DFL_000253	XP_011125035.1	86.154	260	1	260	1	260	1.7e-167	462
DFL_000254	XP_011125036.1	93.433	335	1	335	1	335	0	612
DFL_000255	XP_011125037.1	82.653	98	1	93	159	256	7.99e-54	167
DFL_000256	XP_011125038.1	77.778	513	1	503	1	505	0	830
DFL_000257	XP_011125042.1	85.792	366	1	360	1	362	6.8e-177	494
DFL_000258	XP_011125043.1	89.686	223	1	222	1	220	1.86e-116	330
DFL_000259	XP_011125044.1	88.712	877	1	875	1	875	0	1498
DFL_000260	XP_011125049.1	96.659	449	1	449	1	449	0	881
DFL_000261	XP_011125050.1	86.667	135	1	135	1	135	1.6e-83	239
DFL_000262	XP_011125051.1	87.5	112	1	112	47	158	1.52e-70	206
DFL_000263	XP_011125052.1	84.848	33	117	149	49	81	1.63e-11	56.6
DFL_000264	XP_011125053.1	93.92	625	1	625	1	624	0	1196
DFL_000265	XP_011125054.1	89.296	355	56	410	1	353	0	665
DFL_000266	XP_011125055.1	88.889	171	21	191	21	191	2.28e-111	318
DFL_000267	XP_011125056.1	89.637	386	1	386	1	386	0	725
DFL_000268	XP_011125057.1	92.691	301	1	301	1	301	0	553
DFL_000269	XP_011125060.1	87.42	469	1	454	1	469	0	818
DFL_000270	XP_011125061.1	97.076	513	1	513	1	513	0	1022
DFL_000271	XP_011125062.1	88.009	467	1	457	1	445	0	829
DFL_000272	XP_011125063.1	98.028	355	1	355	1	354	0	702
DFL_000273	XP_011125064.1	77.542	236	1	231	1	235	9.14e-110	313
DFL_000274	XP_011125065.1	89.811	952	1	952	1	952	0	1774
DFL_000275	XP_011125069.1	87.382	317	1	316	1	315	6.77e-179	495
DFL_000276	XP_011125070.1	93.772	289	1	289	1	289	0	568
DFL_000277	XP_011125073.1	91.544	745	1	739	1	745	0	1272
DFL_000278	XP_011125075.1	51.724	145	1	142	1	143	4.87e-50	155
DFL_000279	XP_011125076.1	71.981	207	1	177	204	410	2.96e-92	275
DFL_000280	XP_011125078.1	91.627	1254	1	1246	1	1251	0	2188
DFL_000281	XP_011125079.1	63.506	907	57	888	410	1306	0	1003
DFL_000282	XP_011125080.1	90.411	73	1	73	1	73	5.4e-45	137
DFL_000283	XP_011125081.1	74.914	291	7	290	15	304	2.97e-135	384
DFL_000284	XP_011125082.1	86.032	315	1	310	1	315	0	538
DFL_000285	XP_011125083.1	95.659	668	1	668	1	666	0	1268
DFL_000286	XP_011125084.1	98.305	118	1	118	1	118	2.23e-82	235
DFL_000287	XP_011125086.1	88.922	334	2	335	3	336	0	632
DFL_000288	XP_011125087.1	94.884	821	1	821	1	819	0	1553
DFL_000289	XP_011125089.1	95.238	84	3	86	2	85	2.08e-47	144
DFL_000290	XP_011125090.1	47.917	240	17	221	150	385	3.97e-64	209
DFL_000291	XP_011125092.1	73.846	260	1	254	114	372	3.32e-129	377
DFL_000292	XP_011125093.1	88.663	344	1	344	1	344	0	640
DFL_000293	XP_011125094.1	86.748	981	1	981	1	981	0	1769
DFL_000294	XP_011125096.1	97.573	412	1	412	1	412	0	832
DFL_000295	XP_011125097.1	80.562	427	1	421	1	422	0	645
DFL_000296	XP_011125098.1	92.356	798	1	795	1	798	0	1549
DFL_000297	XP_011125099.1	72.561	164	1	156	1	159	9.87e-64	192
DFL_000298	XP_011125100.1	76.836	354	1	324	489	839	3.12e-180	518
DFL_000299	XP_011125101.1	96.757	771	1	771	1	771	0	1550
DFL_000300	XP_011125103.1	91.329	1234	1	1219	1	1232	0	2233
DFL_000301	XP_011118098.1	60.177	113	1	110	1	113	1.05e-38	132
DFL_000304	XP_011125104.1	89.436	691	1	676	1	690	0	1226
DFL_000305	XP_011125105.1	86.913	298	22	319	21	318	0	520
DFL_000306	XP_011125106.1	88.3	641	1	641	1	637	0	1130
DFL_000308	XP_011125107.1	95.524	983	56	1035	1	983	0	1849
DFL_000309	XP_011125108.1	98.687	457	1	457	1	457	0	928
DFL_000310	XP_011125109.1	95.897	195	1	195	1	195	4.57e-143	395
DFL_000311	XP_011125110.1	73.973	73	1	72	1	72	5.61e-31	109
DFL_000312	XP_011125111.1	96.529	461	1	461	1	461	0	936
DFL_000313	XP_011125112.1	96.398	472	3	474	2	473	0	909
DFL_000314	XP_011127189.1	35.252	278	1	214	1	257	1.27e-35	129
DFL_000316	XP_011125113.1	81.481	378	13	371	17	394	0	600
DFL_000317	XP_011125114.1	87.5	544	35	577	1	535	0	938
DFL_000318	XP_011125115.1	76.98	808	1	766	1	806	0	997
DFL_000319	XP_011125116.1	80	325	45	360	23	345	0	531
DFL_000320	XP_011125117.1	78.008	723	1	645	1	719	0	897
DFL_000321	XP_011125118.1	96.411	1254	2	1255	1	1254	0	2530
DFL_000322	XP_011125119.1	65.217	529	1	527	1	526	0	631
DFL_000323	XP_011120158.1	37.342	316	235	541	92	384	8.16e-54	188
DFL_000324	XP_011125120.1	72.222	504	1	481	1	501	0	677
DFL_000325	XP_011125122.1	88.298	658	400	1057	29	685	0	1189
DFL_000326	XP_011125123.1	96.44	309	1	309	1	309	0	577
DFL_000327	XP_011125124.1	98.883	179	1	179	1	179	4.61e-130	360
DFL_000328	XP_011125125.1	92.212	565	1	564	1	565	0	1035
DFL_000329	XP_011125126.1	89.785	186	1	186	1	186	2e-127	354
DFL_000330	XP_011125127.1	88.5	400	1	393	1	400	0	691
DFL_000331	XP_011125129.1	97.056	917	1	914	1	917	0	1874
DFL_000332	XP_011125130.1	64.103	312	1	303	1	311	6.03e-142	402
DFL_000334	XP_011121939.1	53.398	206	1	197	1	200	8.75e-62	208
DFL_000335	XP_011125133.1	65.944	969	1	922	1	948	0	1137
DFL_000336	XP_011125134.1	88.777	891	1	890	1	889	0	1633
DFL_000337	XP_011125135.1	95.982	448	1	448	1	448	0	876
DFL_000338	XP_011125136.1	96.424	867	1	867	1	867	0	1748
DFL_000339	XP_011125137.1	90.232	819	14	831	13	827	0	1488
DFL_000340	XP_011125138.1	94.457	866	1	857	1	864	0	1447
DFL_000341	XP_011125139.1	88.202	178	1	178	1	178	6.56e-115	322
DFL_000342	XP_011118998.1	35.294	221	1	220	92	291	8.61e-34	121
DFL_000343	XP_011125145.1	85.612	139	1	139	1	138	5.21e-86	246
DFL_000344	XP_011125146.1	99.714	350	1	350	1	350	0	730
DFL_000345	XP_011125147.1	63.412	891	48	901	4	886	0	1052
DFL_000347	XP_011125149.1	93.355	933	1	923	1	932	0	1708
DFL_000348	XP_011125150.1	99.608	255	1	255	1	255	0	520
DFL_000349	XP_011125151.1	47.064	1039	1	975	1	1011	0	804
DFL_000351	XP_011125152.1	97.315	298	1	298	1	298	0	607
DFL_000352	XP_011125153.1	92.343	431	1	426	1	431	0	735
DFL_000353	XP_011125155.1	85.87	920	1	886	1	920	0	1603
DFL_000354	XP_011125156.1	79.245	318	1	318	1	311	1.18e-155	449
DFL_000355	XP_011125159.1	91.716	169	1	168	1	169	3.04e-111	312
DFL_000356	XP_011125160.1	92.692	520	1	517	1	519	0	876
DFL_000357	XP_011125163.1	71.429	154	73	212	1	154	6.69e-69	211
DFL_000358	XP_011125165.1	95.585	453	143	594	1	452	0	866
DFL_000359	XP_011125166.1	86.074	1587	1	1587	1	1587	0	2774
DFL_000360	XP_011125167.1	97.371	1217	1	1217	1	1217	0	2491
DFL_000361	XP_011125169.1	87.113	194	1	193	1	194	2.04e-126	352
DFL_000362	XP_011125170.1	92.331	326	1	326	1	326	0	628
DFL_000363	XP_011125171.1	80.968	888	1	860	1	868	0	1109
DFL_000364	XP_011125172.1	82.5	480	1	472	1	479	0	672
DFL_000365	XP_011125173.1	82.857	315	1	314	1	315	3.77e-172	482
DFL_000366	XP_011125174.1	73.025	367	1	366	1	362	0	549
DFL_000368	XP_011125177.1	96.184	629	1	629	1	629	0	1194
DFL_000370	XP_011122562.1	40.088	227	107	330	40	246	1.43e-36	131
DFL_000371	XP_011122562.1	39.512	205	29	230	23	220	1.81e-41	142
DFL_000372	XP_011126295.1	30.986	71	38	108	51	118	9.48e-06	41.6
DFL_000373	XP_011125179.1	94.207	1053	738	1780	1	1052	0	1983
DFL_000374	XP_011125180.1	72.252	937	1	906	1	935	0	1422
DFL_000375	XP_011125181.1	41.634	257	249	483	10	264	4.05e-60	197
DFL_000376	XP_011125183.1	87.243	486	1	486	75	560	0	910
DFL_000377	XP_011125187.1	56.221	217	1	214	1	217	1.2e-74	224
DFL_000378	XP_011125192.1	67.647	272	10	281	16	285	2.43e-131	373
DFL_000379	XP_011125200.1	49	100	143	228	1	100	8.77e-25	95.1
DFL_000380	XP_011125203.1	48.529	204	59	258	9	212	2.04e-66	204
DFL_000381	XP_011125207.1	45.395	152	17	145	54	205	5.96e-40	137
DFL_000382	XP_011125208.1	46.245	253	1	252	1	249	3.53e-75	230
DFL_000383	XP_011125209.1	42.052	692	1	628	1	639	2.99e-146	439
DFL_000384	XP_011125212.1	50.292	171	11	148	39	205	3.94e-34	117
DFL_000385	XP_011125213.1	61.202	183	1	168	1	183	1.21e-78	231
DFL_000386	XP_011125214.1	91.252	503	1	502	1	503	0	943
DFL_000387	XP_011125216.1	72.067	537	49	573	1	535	0	761
DFL_000389	XP_011125223.1	85.052	194	18	211	53	246	5.84e-118	334
DFL_000390	XP_011125224.1	32.609	92	4	90	13	104	2.28e-12	59.3
DFL_000391	XP_011125226.1	74.769	325	1	325	1	324	2.26e-178	495
DFL_000392	XP_011125227.1	39.924	263	1	199	1	260	5.46e-48	160
DFL_000393	XP_011122370.1	23.504	234	224	452	162	366	3.99e-07	50.8
DFL_000394	XP_011125228.1	86.364	572	1	570	1	572	0	1016
DFL_000395	XP_011124233.1	24.586	423	1	398	1	361	2.24e-26	107
DFL_000396	XP_011125233.1	52.752	218	14	231	2	219	2.48e-85	252
DFL_000397	XP_011125234.1	86.509	719	1	719	1	718	0	1296
DFL_000399	XP_011125237.1	72.174	230	1	227	1	230	1.39e-111	318
DFL_000400	XP_011125239.1	63.025	357	1	353	1	349	4.47e-166	466
DFL_000401	XP_011125240.1	87.546	273	1	273	1	273	0	504
DFL_000402	XP_011125241.1	75.441	623	1	623	1	622	0	975
DFL_000403	XP_011125243.1	82.184	174	1	174	1	174	1.47e-103	293
DFL_000404	XP_011125539.1	33.846	65	11	75	11	75	3.78e-07	43.1
DFL_000405	XP_011125245.1	71.223	139	1	139	1	139	1.29e-71	211
DFL_000406	XP_011125246.1	52.328	1267	102	1345	12	1129	0	1090
DFL_000407	XP_011125250.1	72.358	123	39	161	1	123	3.73e-64	191
DFL_000408	XP_011125251.1	82.824	262	1	262	1	262	2.86e-158	439
DFL_000409	XP_011125253.1	56.338	213	1	175	1	213	1.65e-55	173
DFL_000410	XP_011120691.1	54.023	261	1	259	5	262	1.2e-95	281
DFL_000411	XP_011118161.1	60.467	1070	24	1087	437	1499	0	1202
DFL_000413	XP_011125254.1	50.4	625	7	609	6	623	0	572
DFL_000414	XP_011125256.1	83.294	1281	1	1281	1	1278	0	2262
DFL_000416	XP_011125258.1	40.481	499	303	786	1503	1976	7.93e-75	265
DFL_000417	XP_011125259.1	52.093	215	21	219	194	405	5.24e-53	175
DFL_000418	XP_011125259.1	63.265	49	1	49	1	49	1.92e-17	74.3
DFL_000419	XP_011125261.1	54.032	248	1	238	383	625	9.92e-81	253
DFL_000420	XP_011121990.1	39.167	360	31	370	164	513	7.88e-64	219
DFL_000421	XP_011121990.1	48.092	131	1	131	751	881	4.16e-36	129
DFL_000422	XP_011125263.1	49.057	53	52	104	72	124	1.7e-10	55.5
DFL_000423	XP_011125264.1	58.023	617	1	564	1	580	0	602
DFL_000424	XP_011119468.1	78.205	78	1	78	1	78	9.49e-40	128
DFL_000425	XP_011125266.1	83.146	89	1	89	1	89	4.72e-54	161
DFL_000427	XP_011125267.1	51.282	195	1	189	208	399	5.9e-58	189
DFL_000428	XP_011125268.1	56.168	762	1	735	1	756	0	852
DFL_000429	XP_011125271.1	87.805	246	29	274	34	279	2.25e-163	453
DFL_000430	XP_011125270.1	67.028	1198	1	1128	1	1198	0	1635
DFL_000431	XP_011125269.1	79.012	486	3	488	14	499	0	821
DFL_000432	XP_011125274.1	61.905	126	34	159	110	235	6.24e-49	159
DFL_000433	XP_011125275.1	46.502	486	1	455	907	1372	5.11e-116	369
DFL_000434	XP_011125275.1	72.295	841	1	819	1	836	0	1237
DFL_000435	XP_011125276.1	92.394	355	1	355	1	347	0	643
DFL_000436	XP_011125277.1	87.156	109	1	109	1	109	9.14e-70	202
DFL_000437	XP_011125278.1	49.367	79	39	106	124	202	7.93e-15	67
DFL_000438	XP_011125279.1	90.476	168	1	168	14	180	2.13e-113	319
DFL_000439	XP_011125280.1	63.731	193	16	202	2	192	4.32e-71	213
DFL_000440	XP_011125281.1	81.633	343	1	339	1	343	0	551
DFL_000441	XP_011125282.1	87.662	154	18	171	118	271	5.15e-98	285
DFL_000442	XP_011125283.1	94.576	295	1	295	1	295	0	565
DFL_000443	XP_011125285.1	95.745	423	1	423	1	423	0	832
DFL_000444	XP_011125286.1	75.267	469	24	428	19	487	0	710
DFL_000445	XP_011125287.1	85.849	954	1	927	1	948	0	1542
DFL_000446	XP_011125290.1	82.378	715	1	712	1	714	0	1213
DFL_000447	XP_011125292.1	73.78	164	1	145	1	164	3.17e-64	192
DFL_000448	XP_011125296.1	81.696	224	1	224	1	224	2.6e-142	397
DFL_000449	XP_011123112.1	36.975	119	1	115	1	80	1.2e-07	48.5
DFL_000450	XP_011125299.1	77.349	415	1	388	1	406	0	645
DFL_000451	XP_011125300.1	94.412	340	1	340	1	340	0	654
DFL_000452	XP_011125301.1	80.822	365	1	362	1	362	0	531
DFL_000453	XP_011125302.1	90.407	615	1	615	1	615	0	1166
DFL_000454	XP_011125303.1	47.473	653	643	1283	1	642	0	567
DFL_000455	XP_011125305.1	87.153	288	1	287	1	287	6.5e-167	462
DFL_000456	XP_011125307.1	94.433	503	1	503	1	503	0	939
DFL_000457	XP_011125308.1	91.987	312	1	306	1	312	0	528
DFL_000458	XP_011125309.1	65.541	1628	1	1604	1	1586	0	2128
DFL_000459	XP_011125310.1	81.481	270	2	263	1	269	6.34e-142	398
DFL_000460	XP_011125311.1	85.941	505	1	502	1	504	0	901
DFL_000461	XP_011125314.1	89.023	993	1	992	1	993	0	1680
DFL_000462	XP_011125316.1	83.608	970	1	961	9	978	0	1618
DFL_000463	XP_011125317.1	80.392	255	1	251	1	255	6.29e-145	404
DFL_000464	XP_011121995.1	57.387	1286	1	1258	1	1280	0	1483
DFL_000467	XP_011127083.1	44.541	229	1	201	20	246	6.91e-62	191
DFL_000468	XP_011125321.1	92.13	216	113	328	1	216	1.25e-147	413
DFL_000469	XP_011125322.1	59.016	305	1	286	1	291	1.05e-95	282
DFL_000470	XP_011125323.1	89.459	2220	1	2209	1	2217	0	4118
DFL_000471	XP_011118166.1	65.79	3157	78	3223	1	3141	0	4273
DFL_000472	XP_011125325.1	82.166	157	1	157	1	156	1.14e-58	178
DFL_000473	XP_011125326.1	84.6	500	86	582	8	506	0	874
DFL_000474	XP_011125328.1	45.455	99	1	81	1	99	1.5e-19	75.5
DFL_000475	XP_011127756.1	54.678	481	64	498	4	478	5.38e-180	513
DFL_000476	XP_011125331.1	78.7	554	10	563	4	557	0	906
DFL_000477	XP_011125332.1	95.264	1119	1	1119	1	1119	0	2150
DFL_000478	XP_011127451.1	34.146	123	42	142	175	291	1.15e-08	53.9
DFL_000479	XP_011121516.1	40.476	84	22	98	33	116	3.16e-11	58.5
DFL_000480	XP_011128336.1	38.028	284	42	306	25	306	1.04e-50	169
DFL_000481	XP_011127496.1	79.528	508	1	505	1	495	0	587
DFL_000482	XP_011127493.1	76.696	575	1	561	15	587	0	737
DFL_000483	XP_011118975.1	73.171	41	154	191	287	327	5.37e-12	62
DFL_000484	XP_011127492.1	95.671	693	1	693	1	693	0	1279
DFL_000485	XP_011123151.1	38.855	332	14	340	7	329	1.44e-58	199
DFL_000486	XP_011127491.1	65.546	119	4	114	22	140	4.62e-51	157
DFL_000487	XP_011127490.1	93.803	355	1	355	1	355	0	696
DFL_000488	XP_011127489.1	70.051	197	1	196	1	174	3.24e-82	240
DFL_000489	XP_011127488.1	85.401	411	84	492	1	411	0	694
DFL_000490	XP_011127486.1	92.216	167	1	167	1	167	5.01e-109	314
DFL_000492	XP_011127484.1	91.892	185	193	377	1	185	1.35e-126	360
DFL_000493	XP_011127483.1	88.925	307	1	302	1	307	0	514
DFL_000494	XP_011120186.1	88.889	36	22	57	96	131	5.79e-18	74.3
DFL_000495	XP_011127479.1	80	440	3	410	5	444	0	731
DFL_000496	XP_011127478.1	95.169	207	17	223	17	223	3e-147	407
DFL_000497	XP_011127477.1	81.633	441	1	436	1	441	0	747
DFL_000499	XP_011127476.1	88.866	1437	75	1510	1	1433	0	2585
DFL_000500	XP_011127475.1	78.245	1094	2	1095	5	1096	0	1775
DFL_000501	XP_011127473.1	80.518	657	184	838	112	768	0	1115
DFL_000502	XP_011127472.1	74.242	132	104	234	316	447	6.26e-50	168
DFL_000503	XP_011127471.1	71.31	481	130	594	1	470	0	688
DFL_000504	XP_011127470.1	97.923	626	1	626	1	626	0	1278
DFL_000505	XP_011127469.1	94.093	474	194	666	1	474	0	919
DFL_000506	XP_011127467.1	81.765	170	1	170	1	170	6.65e-95	271
DFL_000507	XP_011127466.1	70.43	186	1	184	1	186	2.92e-100	286
DFL_000508	XP_011127464.1	88.808	411	192	600	1	411	0	730
DFL_000509	XP_011127463.1	88.617	1309	1	1300	1	1308	0	2288
DFL_000510	XP_011127462.1	84.17	518	12	514	16	530	0	839
DFL_000511	XP_011127461.1	83.42	386	1	383	1	386	0	591
DFL_000512	XP_011127460.1	77.239	268	1	266	1	266	3.28e-155	431
DFL_000513	XP_011127459.1	89.699	864	1	860	1	864	0	1493
DFL_000514	XP_011127458.1	95.297	404	1	404	1	404	0	800
DFL_000515	XP_011127457.1	90.795	478	1	476	1	478	0	676
DFL_000519	XP_011118189.1	69.231	325	1	323	3	326	9.38e-160	448
DFL_000520	XP_011127454.1	81.59	239	1	237	1	239	8.49e-147	408
DFL_000521	XP_011127453.1	84.173	278	1	278	1	276	3.72e-168	465
DFL_000522	XP_011119333.1	54.847	392	4	391	10	387	2.98e-123	361
DFL_000523	XP_011121738.1	23.455	955	63	914	370	1241	9.3e-40	160
DFL_000524	XP_011127452.1	92.352	523	7	526	4	526	0	942
DFL_000525	XP_011127449.1	93.333	240	1	240	1	240	1.27e-165	464
DFL_000526	XP_011127448.1	96.364	495	1	495	1	495	0	967
DFL_000527	XP_011127447.1	89.046	922	1	918	1	922	0	1706
DFL_000528	XP_011127445.1	95.913	416	1	416	1	416	0	723
DFL_000529	XP_011127991.1	42.529	87	53	126	22	108	4.89e-11	60.1
DFL_000530	XP_011127442.1	67.361	144	1	133	1	144	1.26e-58	187
DFL_000531	XP_011127441.1	80.818	391	1	385	1	387	0	595
DFL_000532	XP_011127440.1	96.726	672	1	672	1	672	0	1325
DFL_000533	XP_011127439.1	93.19	279	1	279	29	307	1.24e-180	498
DFL_000534	XP_011127438.1	91.318	311	1	310	1	311	0	578
DFL_000535	XP_011127437.1	71.528	144	6	138	192	335	1.49e-63	202
DFL_000536	XP_011127436.1	98.675	151	1	151	74	223	4.33e-105	298
DFL_000537	XP_011127435.1	89.309	608	125	713	17	623	0	1119
DFL_000538	XP_011127432.1	81.143	350	1	347	1	350	0	593
DFL_000539	XP_011127431.1	65.123	367	1	305	699	1065	5.05e-161	475
DFL_000540	XP_011127431.1	64.775	599	14	522	78	672	0	755
DFL_000541	XP_011127430.1	86.444	1195	1	1187	1	1191	0	1916
DFL_000542	XP_011127429.1	89.539	803	1	802	1	797	0	1170
DFL_000543	XP_011127428.1	72.408	627	325	944	410	1036	0	920
DFL_000544	XP_011126769.1	33.333	81	8	85	140	218	3.33e-07	45.1
DFL_000545	XP_011127422.1	93.171	205	1	205	1	205	3.48e-119	335
DFL_000546	XP_011127420.1	72.065	247	1	246	1	240	1.41e-88	261
DFL_000548	XP_011127418.1	76.667	90	20	109	16	105	2.27e-36	119
DFL_000549	XP_011127417.1	77.15	407	3	385	2	408	0	601
DFL_000550	XP_011127416.1	65.535	383	1	369	1	381	6.8e-177	495
DFL_000551	XP_011127413.1	79.925	533	1	485	1	531	0	828
DFL_000552	XP_011127412.1	60.408	245	1	237	1	242	1.57e-102	297
DFL_000553	XP_011127411.1	95.082	305	1	305	1	304	0	562
DFL_000555	XP_011127407.1	72.043	744	70	808	1	736	0	1107
DFL_000556	XP_011127406.1	56.866	1136	7	1130	76	1121	0	1169
DFL_000557	XP_011127405.1	83.192	589	1	586	21	609	0	951
DFL_000558	XP_011127404.1	90.53	528	1	528	1	506	0	974
DFL_000559	XP_011127403.1	92.664	518	1	516	1	518	0	962
DFL_000560	XP_011127402.1	88.848	538	1	538	1	538	0	1013
DFL_000561	XP_011127401.1	78.955	727	1	721	30	755	0	1200
DFL_000562	XP_011127398.1	72.762	782	1	693	1	763	0	954
DFL_000563	XP_011127397.1	79.478	1072	1	1061	1	1070	0	1706
DFL_000564	XP_011127396.1	56.8	125	1	118	1	124	1.47e-41	133
DFL_000565	XP_011127395.1	92.245	735	1	733	1	735	0	1262
DFL_000566	XP_011118412.1	34.764	233	30	250	24	211	9.63e-13	67.8
DFL_000567	XP_011127392.1	96.339	874	1	869	187	1060	0	1747
DFL_000568	XP_011127391.1	88.628	554	1	542	1	554	0	851
DFL_000570	XP_011127387.1	94.715	246	1	244	1	246	1.04e-172	484
DFL_000571	XP_011127386.1	86.01	193	1	193	1	191	5.05e-123	344
DFL_000572	XP_011127385.1	46	200	1	163	1	196	3.03e-47	166
DFL_000573	XP_011127384.1	86.691	834	1	821	1	825	0	1280
DFL_000574	XP_011127383.1	93.113	697	1	696	1	694	0	1305
DFL_000575	XP_011118175.1	88.806	134	1	134	1	134	7.4e-84	246
DFL_000576	XP_011127382.1	95.189	582	1	580	1	582	0	1115
DFL_000577	XP_011127380.1	81.343	536	23	552	1	523	0	799
DFL_000578	XP_011127379.1	81.957	460	1	460	1	457	0	788
DFL_000579	XP_011127376.1	42.994	314	14	221	19	326	2e-61	194
DFL_000580	XP_011127375.1	74.273	447	1	422	1	447	0	690
DFL_000581	XP_011127374.1	90.361	166	1	164	1	166	3.68e-107	303
DFL_000582	XP_011127373.1	89.628	887	31	883	2	888	0	1518
DFL_000583	XP_011117374.1	56.742	178	91	263	7	183	1.45e-61	192
DFL_000584	XP_011127372.1	88.817	617	1	617	1	617	0	1159
DFL_000586	XP_011127367.1	77.68	1138	1	1130	1	1124	0	1715
DFL_000587	XP_011127366.1	91.624	394	1	394	1	394	0	769
DFL_000588	XP_011127365.1	70.913	526	1	522	1	517	0	765
DFL_000589	XP_011127363.1	95.385	130	1	130	1	130	6.5e-93	263
DFL_000590	XP_011127361.1	93.75	544	1	544	1	544	0	963
DFL_000591	XP_011127360.1	92.058	277	1	277	1	277	0	548
DFL_000592	XP_011127358.1	81.522	368	1	365	1	368	0	608
DFL_000593	XP_011127357.1	97.094	413	1	413	1	413	0	836
DFL_000594	XP_011127355.1	62.54	622	49	655	16	635	0	815
DFL_000595	XP_011127354.1	85.393	89	1	89	1	89	5.97e-55	164
DFL_000596	XP_011127352.1	74.286	350	1	337	1	350	0	551
DFL_000597	XP_011127351.1	85.775	710	1	705	1	708	0	1132
DFL_000599	XP_011127350.1	93.711	477	1	476	1	477	0	882
DFL_000600	XP_011127347.1	95.759	448	323	769	1	448	0	832
DFL_000601	XP_011127346.1	89.696	1019	1	1009	1	1017	0	1538
DFL_000602	XP_011127345.1	88.813	1314	1	1312	1	1302	0	2292
DFL_000603	XP_011127344.1	91.443	596	153	734	175	770	0	1091
DFL_000604	XP_011127343.1	96.594	646	4	646	3	648	0	1288
DFL_000605	XP_011127342.1	49.742	969	1	957	1	949	0	902
DFL_000606	XP_011117570.1	50.789	317	2	311	52	358	6.53e-107	314
DFL_000607	XP_011127339.1	96.223	503	297	799	104	606	0	987
DFL_000608	XP_011127338.1	90.805	435	1	435	1	429	0	800
DFL_000610	XP_011117871.1	73.367	199	1	198	1	199	4.77e-112	317
DFL_000611	XP_011127336.1	78.358	268	1	266	1	263	2.35e-127	361
DFL_000612	XP_011127332.1	80.592	304	1	291	1	304	8.83e-151	430
DFL_000613	XP_011127333.1	81.695	956	7	930	14	914	0	1525
DFL_000614	XP_011127334.1	82.203	708	1	707	1	705	0	1226
DFL_000615	XP_011119078.1	34.353	719	76	774	19	573	4.74e-108	342
DFL_000616	XP_011127314.1	59.459	74	1	74	92	163	6.43e-25	94.7
DFL_000617	XP_011117134.1	61.972	71	2	70	302	372	9.35e-23	90.9
DFL_000618	XP_011127312.1	87.042	355	1	354	1	351	0	609
DFL_000619	XP_011127308.1	72.748	444	1	444	1	443	0	656
DFL_000620	XP_011127307.1	82.732	637	1	634	1	636	0	1092
DFL_000621	XP_011127306.1	58.712	1475	1	1389	1	1465	0	1619
DFL_000622	XP_011127302.1	68.342	199	1	198	1	194	2.04e-98	282
DFL_000627	XP_011124037.1	39.906	213	6	198	8	163	5.58e-44	143
DFL_000630	XP_011127294.1	54.237	413	77	488	3	374	3.29e-143	414
DFL_000632	XP_011127293.1	62.791	430	1	420	1	424	8.11e-139	402
DFL_000633	XP_011127292.1	67.661	436	1	436	1	436	0	637
DFL_000634	XP_011122495.1	48.225	338	1	333	1	332	2.72e-105	313
DFL_000635	XP_011127288.1	40.952	105	1	83	390	494	3.82e-10	53.1
DFL_000636	XP_011127287.1	88.889	225	1	225	1	225	8.34e-141	392
DFL_000637	XP_011127285.1	62.671	292	1	283	1	287	7.29e-129	367
DFL_000638	XP_011127284.1	82.834	868	1	867	1	863	0	1427
DFL_000639	XP_011127283.1	53.968	63	110	172	33	94	2.92e-13	64.7
DFL_000640	XP_011127278.1	76.246	341	1	338	1	339	0	539
DFL_000641	XP_011127278.1	58.696	184	1	179	620	803	2.04e-65	213
DFL_000642	XP_011127277.1	78.481	237	1	237	1	236	8.14e-141	392
DFL_000643	XP_011127276.1	65.314	493	1	439	1	493	0	655
DFL_000644	XP_011127274.1	86.064	531	1	524	1	531	0	953
DFL_000645	XP_011127273.1	90.605	926	1	925	1	926	0	1784
DFL_000646	XP_011127272.1	93.265	490	1	490	1	488	0	889
DFL_000647	XP_011127271.1	85.355	437	1	435	1	436	0	699
DFL_000648	XP_011127267.1	93.013	873	12	883	12	884	0	1672
DFL_000649	XP_011127266.1	94.37	1119	1	1116	1	1119	0	2144
DFL_000650	XP_011127265.1	97.007	568	1	568	1	568	0	1121
DFL_000652	XP_011127264.1	92.774	429	1	429	1	429	0	818
DFL_000653	XP_011127262.1	91.907	729	13	741	13	739	0	1373
DFL_000654	XP_011127261.1	91.771	401	1	401	1	401	0	766
DFL_000655	XP_011127260.1	95.745	470	1	470	1	470	0	934
DFL_000656	XP_011118355.1	39.098	133	12	110	436	568	6.01e-23	93.2
DFL_000657	XP_011126702.1	43.046	151	64	214	214	360	8.24e-32	120
DFL_000658	XP_011127259.1	76.061	330	1	330	1	329	0	522
DFL_000659	XP_011127258.1	91.716	1171	1	1171	1	1159	0	2108
DFL_000660	XP_011127256.1	38.539	397	430	779	3	388	1.39e-70	235
DFL_000661	XP_011127254.1	45.378	119	1	84	64	175	1.14e-09	52.4
DFL_000662	XP_011127251.1	88.961	308	1	308	232	539	0	588
DFL_000663	XP_011127251.1	83.432	169	3	171	2	170	8.91e-93	279
DFL_000664	XP_011127248.1	90.123	81	77	157	84	164	1.11e-17	76.3
DFL_000665	XP_011127247.1	60.536	261	47	259	625	885	2.55e-82	263
DFL_000666	XP_011127247.1	76.771	353	1	311	167	519	0	555
DFL_000667	XP_011127246.1	76.471	731	1	731	1	730	0	1204
DFL_000668	XP_011127245.1	87.141	1011	1	1004	1	1008	0	1709
DFL_000669	XP_011127244.1	94.752	343	1	343	1	343	0	634
DFL_000670	XP_011127243.1	93.918	707	1	707	1	704	0	1329
DFL_000671	XP_011127242.1	76.829	164	1	151	1	164	2.66e-82	238
DFL_000672	XP_011127241.1	77.632	380	1	365	1	378	1.4e-140	403
DFL_000673	XP_011127240.1	92.803	264	12	275	17	280	3.14e-180	496
DFL_000674	XP_011127239.1	95.455	374	1	374	1	374	0	733
DFL_000675	XP_011127235.1	97.156	1055	1	1055	8	1062	0	2132
DFL_000676	XP_011127232.1	59.091	66	50	115	83	141	1.99e-17	75.5
DFL_000677	XP_011127230.1	67.391	46	21	63	29	74	1.65e-14	70.1
DFL_000678	XP_011127229.1	73.272	217	1	195	1	217	9.44e-111	314
DFL_000679	XP_011127228.1	77.348	181	1	181	1	181	1.23e-100	286
DFL_000680	XP_011127227.1	21.628	430	9	400	58	463	1.02e-12	68.2
DFL_000681	XP_011127226.1	93.285	417	1	417	1	417	0	792
DFL_000682	XP_011127225.1	84.545	330	96	410	1	330	0	552
DFL_000684	XP_011127224.1	90.263	647	44	689	1	608	0	1134
DFL_000685	XP_011127223.1	94.937	237	1	237	2	238	1.11e-162	453
DFL_000686	XP_011127222.1	82.667	150	1	150	1	148	2.01e-87	250
DFL_000687	XP_011127221.1	80.791	354	1	352	1	348	2.86e-150	426
DFL_000688	XP_011127219.1	74.349	269	1	267	7	271	9.62e-139	390
DFL_000690	XP_011127217.1	89.84	374	1	372	1	374	0	609
DFL_000691	XP_011127216.1	51.178	467	1	439	1	407	2.64e-117	348
DFL_000692	XP_011127215.1	90.698	645	55	684	1	645	0	1102
DFL_000693	XP_011127214.1	89.724	798	1	771	5	802	0	1459
DFL_000694	XP_011127213.1	85.68	412	1	412	1	412	0	747
DFL_000695	XP_011127211.1	42.693	349	674	962	1	349	1.55e-70	237
DFL_000697	XP_011127209.1	95.718	397	1	397	1	397	0	779
DFL_000698	XP_011127208.1	54.545	77	1	75	1	76	5.09e-20	74.7
DFL_000699	XP_011127207.1	92.78	277	1	277	1	277	8.34e-153	427
DFL_000700	XP_011127206.1	69.697	66	1	66	197	262	1.86e-26	99.4
DFL_000701	XP_011127205.1	72.727	99	1	97	481	579	3.47e-44	149
DFL_000702	XP_011127204.1	94.134	716	47	762	118	833	0	1383
DFL_000703	XP_011127203.1	98.061	619	1	619	1	619	0	1260
DFL_000704	XP_011127202.1	88.318	642	1	612	1	640	0	1059
DFL_000705	XP_011127201.1	86.831	691	3	677	1	690	0	1214
DFL_000706	XP_011127200.1	38.462	117	1	73	466	582	9.87e-17	71.6
DFL_000707	XP_011127199.1	99.31	145	1	145	1	145	3.17e-100	282
DFL_000708	XP_011127198.1	50.635	630	1	589	1	629	0	602
DFL_000709	XP_011127197.1	79.281	473	1	473	1	470	0	786
DFL_000710	XP_011127196.1	68.707	147	1	147	1	143	2.31e-70	207
DFL_000711	XP_011127195.1	91.039	558	1	558	1	556	0	983
DFL_000712	XP_011127194.1	87.455	279	1	279	1	278	0	507
DFL_000713	XP_011125802.1	44.444	63	125	186	313	374	7.87e-12	62
DFL_000714	XP_011126708.1	42.593	54	206	259	949	1002	2.73e-08	53.1
DFL_000716	XP_011127581.1	35.731	431	50	473	123	519	1.79e-65	221
DFL_000717	XP_011118109.1	64.201	1095	6	1026	2	1095	0	1379
DFL_000719	XP_011125602.1	39.773	88	2	89	8	85	6.71e-12	62
DFL_000721	XP_011118452.1	53.472	288	21	303	23	309	2.55e-73	227
DFL_000722	XP_011126055.1	66.942	121	1	117	1	116	1.04e-44	150
DFL_000723	XP_011125756.1	58.073	1090	1	1023	5	1066	0	1182
DFL_000725	XP_011127168.1	83.673	147	16	161	20	166	1.22e-60	184
DFL_000727	XP_011127167.1	89.499	419	1	412	1	418	0	613
DFL_000728	XP_011127166.1	89.712	243	1	243	1	243	1.87e-170	468
DFL_000730	XP_011121754.1	36.335	322	12	325	12	309	4.2e-54	179
DFL_000731	XP_011127161.1	92.555	497	1	497	1	497	0	968
DFL_000732	XP_011127160.1	95.339	236	2	237	69	304	1.01e-169	468
DFL_000733	XP_011127159.1	81.128	514	5	510	2	515	0	843
DFL_000734	XP_011127158.1	76.309	363	1	355	1	362	3.52e-166	467
DFL_000735	XP_011127157.1	83.673	343	1	342	1	343	0	571
DFL_000736	XP_011127156.1	92.308	1378	1	1375	1	1378	0	2502
DFL_000737	XP_011127155.1	84.109	623	1	609	20	640	0	998
DFL_000739	XP_011127154.1	80.833	360	1	356	51	409	0	598
DFL_000740	XP_011127153.1	74.479	192	1	185	1	190	2.99e-97	278
DFL_000741	XP_011127152.1	91.365	359	69	425	70	428	0	668
DFL_000742	XP_011127151.1	88.506	87	1	87	1	87	1.99e-56	167
DFL_000743	XP_011127150.1	90.261	421	1	421	1	420	0	747
DFL_000744	XP_011127148.1	38.559	236	20	196	250	482	7.65e-47	161
DFL_000745	XP_011127147.1	75.783	351	1	307	1	351	0	537
DFL_000746	XP_011127146.1	88.403	457	1	455	1	457	0	768
DFL_000747	XP_011127145.1	76.004	946	134	1055	50	990	0	1424
DFL_000748	XP_011127144.1	81.78	1191	1	1143	1	1190	0	1856
DFL_000749	XP_011127143.1	92.982	171	19	189	21	191	8.8e-106	300
DFL_000750	XP_011127142.1	96.305	1732	1	1731	1	1730	0	3481
DFL_000751	XP_011127141.1	95.833	1824	1	1824	1	1823	0	3596
DFL_000753	XP_011127140.1	83.784	111	1	111	1	111	2.64e-68	199
DFL_000754	XP_011127139.1	74.286	105	30	132	1	105	2.27e-55	168
DFL_000755	XP_011127138.1	90.966	321	1	321	1	321	0	589
DFL_000756	XP_011127137.1	91.72	785	1	783	1	785	0	1484
DFL_000757	XP_011127136.1	89.13	644	1	638	1	642	0	1073
DFL_000758	XP_011127134.1	85.495	455	1	422	1	453	0	776
DFL_000759	XP_011127133.1	90.701	613	92	703	1	612	0	1147
DFL_000760	XP_011127132.1	81.065	169	1	169	1	169	1.77e-99	282
DFL_000761	XP_011127130.1	94.638	373	1	373	57	428	0	694
DFL_000762	XP_011127129.1	78.358	134	1	134	114	247	1.22e-65	215
DFL_000763	XP_011127128.1	88.499	713	1	699	1	711	0	1145
DFL_000764	XP_011127127.1	82.311	424	1	420	1	424	0	578
DFL_000765	XP_011127126.1	91.395	674	1	668	1	672	0	1206
DFL_000766	XP_011127125.1	83.871	124	1	123	1	124	4.33e-73	212
DFL_000767	XP_011127124.1	95.27	148	1	148	1	148	2.73e-101	285
DFL_000768	XP_011127123.1	65.323	248	1	237	1	247	2.88e-117	336
DFL_000769	XP_011127122.1	50	106	1	102	1	106	5.47e-21	79
DFL_000770	XP_011127121.1	80.816	245	1	230	1	245	7.47e-135	377
DFL_000771	XP_011127120.1	78.421	380	1	378	1	380	0	614
DFL_000772	XP_011127119.1	94.656	131	1	131	1	131	1.21e-81	234
DFL_000773	XP_011127118.1	90.992	1199	1	1175	1	1199	0	2096
DFL_000774	XP_011127117.1	96.089	767	1	767	1	765	0	1518
DFL_000775	XP_011127116.1	98.201	278	92	368	6	283	0	550
DFL_000776	XP_011127115.1	94.728	588	1	588	1	588	0	1115
DFL_000777	XP_011127114.1	98.413	126	47	172	10	135	6.51e-90	257
DFL_000778	XP_011127113.1	84.13	586	1	576	1	586	0	944
DFL_000779	XP_011127112.1	85	160	1	160	1	159	1.18e-102	290
DFL_000780	XP_011127111.1	69.565	69	1	69	1	69	1.72e-31	103
DFL_000781	XP_011127110.1	95.21	1190	1	1190	1	1188	0	2145
DFL_000782	XP_011127108.1	95.012	421	276	696	1	421	0	820
DFL_000783	XP_011127107.1	56.693	254	1	229	1	254	3.75e-80	240
DFL_000784	XP_011127105.1	90.29	1483	1	1462	1	1483	0	2820
DFL_000785	XP_011124786.1	89.928	1112	34	1140	26	1137	0	2086
DFL_000786	XP_011124787.1	91.528	602	1	602	1	602	0	1145
DFL_000787	XP_011124788.1	98.592	284	1	284	1	283	0	563
DFL_000788	XP_011124789.1	87.709	179	1	179	1	177	1.25e-109	309
DFL_000789	XP_011124790.1	99.677	310	1	310	1	310	0	630
DFL_000790	XP_011124791.1	90.773	401	1	398	1	401	0	691
DFL_000791	XP_011124792.1	87.94	597	1	597	1	597	0	1118
DFL_000792	XP_011124793.1	91.938	645	1	645	1	642	0	1223
DFL_000793	XP_011124794.1	98.189	1049	1	1049	1	1048	0	2130
DFL_000794	XP_011124796.1	81.695	956	1	923	1	941	0	1198
DFL_000795	XP_011124797.1	92.528	629	1	619	1	627	0	1107
DFL_000796	XP_011124798.1	85.978	271	1	271	4	274	3.56e-177	488
DFL_000799	XP_011124799.1	95.258	1223	1	1221	1	1223	0	2306
DFL_000800	XP_011124800.1	96.796	874	1	874	1	874	0	1759
DFL_000801	XP_011124802.1	98.034	356	1	356	1	356	0	735
DFL_000802	XP_011124803.1	84.337	166	1	156	1	166	1.55e-87	251
DFL_000803	XP_011124804.1	67.294	425	1	400	1	418	0	516
DFL_000804	XP_011119264.1	50.685	219	406	594	105	323	8.96e-47	166
DFL_000805	XP_011126201.1	29.064	203	40	227	5	200	7.87e-16	72.4
DFL_000806	XP_011124806.1	98.571	350	70	419	1	350	0	720
DFL_000807	XP_011124807.1	98.287	467	1	466	1	467	0	965
DFL_000808	XP_011124810.1	92.352	693	1	693	4	696	0	1259
DFL_000809	XP_011124811.1	94.695	377	1	377	1	377	0	709
DFL_000811	XP_011124812.1	98.442	770	1	770	1	770	0	1579
DFL_000812	XP_011124813.1	97.656	384	1	384	1	384	0	774
DFL_000813	XP_011124814.1	76.522	345	1	334	1	344	2.17e-180	503
DFL_000814	XP_011124815.1	90.975	277	1	269	1	275	2.43e-125	356
DFL_000815	XP_011124816.1	94.222	675	1	675	1	674	0	1106
DFL_000816	XP_011124817.1	78.399	787	1	764	1	787	0	1119
DFL_000817	XP_011124818.1	96.612	1033	1	1033	1	1033	0	2074
DFL_000818	XP_011124819.1	46.715	137	11	136	15	151	1.06e-24	92.8
DFL_000819	XP_011124820.1	94	200	35	233	1	200	8.68e-140	389
DFL_000820	XP_011124821.1	91.813	513	1	510	1	512	0	893
DFL_000821	XP_011124822.1	76.62	432	1	432	1	427	9.53e-179	504
DFL_000823	XP_011124824.1	87.895	380	1	379	1	380	0	694
DFL_000824	XP_011124825.1	92.015	526	12	534	136	660	0	872
DFL_000825	XP_011122113.1	57.962	157	1	155	1	157	1.11e-51	171
DFL_000826	XP_011122113.1	46.311	244	1	244	222	458	9.82e-67	214
DFL_000827	XP_011124826.1	77.062	388	1	369	1	387	0	616
DFL_000828	XP_011124827.1	96.082	536	1	535	1	536	0	1084
DFL_000829	XP_011124828.1	94.312	879	1	878	1	877	0	1637
DFL_000830	XP_011124829.1	51.195	293	2	290	229	507	1.54e-67	224
DFL_000831	XP_011124829.1	65.06	249	1	248	647	891	1.6e-106	327
DFL_000832	XP_011124830.1	94.415	376	1	376	1	376	0	742
DFL_000833	XP_011124831.1	58.993	278	1	234	1	275	6.59e-101	293
DFL_000834	XP_011124832.1	96.503	143	1	143	1	143	1.33e-97	276
DFL_000835	XP_011124834.1	92.85	965	1	965	32	989	0	1818
DFL_000836	XP_011124835.1	78.075	374	1	347	1	374	8.32e-159	448
DFL_000837	XP_011124836.1	97.389	651	1	649	1	651	0	1329
DFL_000838	XP_011124837.1	87.77	556	1	556	1	555	0	1033
DFL_000839	XP_011124838.1	92.92	904	1	904	1	903	0	1693
DFL_000840	XP_011124839.1	95.634	481	1	481	1	481	0	978
DFL_000841	XP_011124840.1	91.649	467	1	465	1	467	0	821
DFL_000842	XP_011124842.1	93.569	622	307	928	1	622	0	1222
DFL_000843	XP_011124843.1	94.805	77	1	77	1	77	1.02e-49	151
DFL_000844	XP_011124844.1	94.837	368	1	368	1	368	0	729
DFL_000845	XP_011124845.1	93.636	110	1	110	1	110	2.29e-74	214
DFL_000846	XP_011124846.1	93.137	408	1	407	1	408	0	754
DFL_000847	XP_011124848.1	74.498	498	6	500	53	550	0	695
DFL_000849	XP_011124849.1	62.454	269	1	241	1	266	2.64e-55	177
DFL_000850	XP_011124850.1	69.556	450	1	450	1	450	0	675
DFL_000851	XP_011124851.1	95.011	441	1	439	1	441	0	867
DFL_000852	XP_011124852.1	84.63	514	1	499	1	504	0	810
DFL_000853	XP_011124853.1	55.607	1284	1	1135	1	1272	0	1285
DFL_000854	XP_011124856.1	91.892	370	1	370	1	368	0	661
DFL_000855	XP_011124858.1	70.779	616	1	603	1	616	0	885
DFL_000856	XP_011124859.1	84.707	837	1	800	1	836	0	1281
DFL_000857	XP_011124860.1	89.991	1099	1	1097	1	1084	0	1602
DFL_000858	XP_011124861.1	77.482	413	1	377	1	412	0	511
DFL_000859	XP_011124862.1	93.44	625	16	638	41	664	0	1186
DFL_000860	XP_011124863.1	86.534	453	5	456	1	453	0	816
DFL_000861	XP_011124864.1	89.429	1296	1	1296	1	1295	0	2372
DFL_000862	XP_011124865.1	93.583	374	1	374	1	373	0	687
DFL_000863	XP_011124866.1	80	400	1	394	1	398	0	617
DFL_000865	XP_011124867.1	94.909	275	1	275	1	275	0	542
DFL_000866	XP_011124868.1	94	650	1	649	1	649	0	1146
DFL_000867	XP_011124869.1	85.354	594	1	583	1	592	0	954
DFL_000868	XP_011124870.1	97.717	876	1	876	1	876	0	1778
DFL_000869	XP_011124871.1	81.443	388	1	388	1	346	0	645
DFL_000870	XP_011124872.1	92.702	507	1	507	1	507	0	972
DFL_000871	XP_011124873.1	85.207	507	1	503	1	507	0	886
DFL_000872	XP_011124874.1	91.102	708	1	705	1	707	0	1272
DFL_000873	XP_011124875.1	97.262	694	1	694	7	699	0	1392
DFL_000874	XP_011124876.1	94	250	18	264	19	268	2.45e-135	382
DFL_000875	XP_011124877.1	96.118	541	1	541	1	541	0	1059
DFL_000876	XP_011124879.1	96.814	408	1	408	1	408	0	794
DFL_000877	XP_011124880.1	96.532	346	1	346	1	346	0	678
DFL_000878	XP_011124881.1	93.805	339	1	339	1	339	0	656
DFL_000879	XP_011124882.1	96	175	1	175	1	175	1.57e-125	349
DFL_000880	XP_011124883.1	89.062	192	2	193	4	195	1.49e-127	355
DFL_000881	XP_011124888.1	91.675	997	89	1058	1	997	0	1855
DFL_000882	XP_011124889.1	93.168	161	1	161	1	161	3.08e-112	316
DFL_000883	XP_011124890.1	73.921	533	1	527	1	532	0	826
DFL_000884	XP_011124892.1	93.648	614	20	633	20	633	0	1157
DFL_000885	XP_011124893.1	97.468	790	1	790	1	790	0	1591
DFL_000886	XP_011124894.1	83.83	470	1	468	1	470	0	792
DFL_000887	XP_011124895.1	95.616	365	1	365	1	365	0	726
DFL_000888	XP_011124896.1	74.286	385	1	359	1	384	0	541
DFL_000889	XP_011124897.1	91.736	363	1	363	1	362	0	640
DFL_000890	XP_011124898.1	81.558	385	1	385	1	360	0	622
DFL_000891	XP_011124899.1	95.668	808	1	808	1	808	0	1578
DFL_000892	XP_011124900.1	77.875	574	1	550	1	570	0	753
DFL_000893	XP_011124901.1	98.052	154	1	154	1	154	1.07e-109	307
DFL_000894	XP_011124902.1	96.923	195	1	195	1	195	5.36e-140	387
DFL_000895	XP_011124903.1	89.317	1039	1	1039	1	1032	0	1800
DFL_000896	XP_011122951.1	28.477	151	29	177	12	151	2.79e-09	55.8
DFL_000897	XP_011124904.1	92.714	549	1	529	1	549	0	1024
DFL_000898	XP_011124905.1	87.344	719	1	718	1	716	0	1289
DFL_000899	XP_011124906.1	95.771	402	1	402	1	399	0	758
DFL_000900	XP_011124907.1	75.455	330	1	315	1	328	9.32e-149	420
DFL_000901	XP_011124908.1	91.431	1132	1	1128	1	1110	0	2097
DFL_000902	XP_011124909.1	92.913	635	1	635	234	865	0	1179
DFL_000903	XP_011124910.1	96.661	569	1	569	1	569	0	1127
DFL_000904	XP_011124911.1	94.536	366	1	366	1	366	0	725
DFL_000906	XP_011124913.1	97.368	152	1	152	1	152	6.27e-104	292
DFL_000907	XP_011124914.1	92.047	679	1	679	1	679	0	1199
DFL_000908	XP_011124915.1	89.464	522	1	522	1	522	0	998
DFL_000909	XP_011124916.1	95.51	735	1	732	1	734	0	1417
DFL_000910	XP_011124917.1	92.814	1002	1	992	6	1006	0	1625
DFL_000911	XP_011124918.1	89.186	749	1	740	1	749	0	1371
DFL_000912	XP_011124920.1	80.631	697	1	686	1	679	0	993
DFL_000913	XP_011124921.1	67.347	294	69	359	37	330	7.03e-95	285
DFL_000914	XP_011124922.1	91.86	602	1	598	1	597	0	1078
DFL_000915	XP_011124923.1	90	230	30	259	30	259	9.58e-158	437
DFL_000916	XP_011124924.1	83.8	821	810	1629	49	866	0	1449
DFL_000917	XP_011124926.1	90.816	294	1	294	1	294	0	557
DFL_000918	XP_011124928.1	80.233	258	9	266	46	303	8.18e-154	432
DFL_000919	XP_011124929.1	91.558	462	1	462	1	462	0	885
DFL_000920	XP_011124930.1	90.132	152	55	206	1	152	2.21e-102	291
DFL_000921	XP_011124931.1	92.265	362	1	361	1	361	0	617
DFL_000922	XP_011124932.1	92.278	259	1	259	1	259	0	504
DFL_000923	XP_011124933.1	98.138	537	1	536	1	537	0	1076
DFL_000924	XP_011124934.1	90.476	210	1	209	1	210	8.17e-113	320
DFL_000925	XP_011124935.1	87.742	155	1	155	1	155	1.98e-94	268
DFL_000926	XP_011124936.1	95.117	471	1	467	1	471	0	903
DFL_000927	XP_011124937.1	87.007	1216	1	1214	1	1216	0	2154
DFL_000928	XP_011124938.1	90.909	341	1	335	1	341	0	619
DFL_000929	XP_011124939.1	84.669	574	1	555	1	574	0	999
DFL_000930	XP_011124940.1	89.954	438	1	437	1	438	0	686
DFL_000931	XP_011124941.1	93.346	511	4	514	1	511	0	936
DFL_000932	XP_011124942.1	85.549	1121	1	1109	1	1119	0	1858
DFL_000933	XP_011124943.1	88.596	114	1	113	1	114	8.1e-68	198
DFL_000934	XP_011124944.1	98.421	190	1	190	587	776	3.08e-129	380
DFL_000935	XP_011124944.1	93.874	555	1	552	1	555	0	1064
DFL_000936	XP_011124945.1	96.361	1319	1	1319	1	1319	0	2639
DFL_000937	XP_011124946.1	85.548	429	1	408	1	429	0	731
DFL_000938	XP_011124947.1	80.779	770	1	767	1	756	0	1281
DFL_000939	XP_011124948.1	89.667	1142	1	1136	1	1142	0	2074
DFL_000940	XP_011124949.1	63.574	291	1	275	1	287	4.39e-108	313
DFL_000941	XP_011124950.1	94.706	340	1	340	1	339	0	657
DFL_000942	XP_011124951.1	87.368	190	1	190	1	186	4.59e-120	336
DFL_000943	XP_011124952.1	96.181	419	1	419	1	419	0	822
DFL_000944	XP_011124953.1	95.793	523	1	523	1	523	0	1047
DFL_000945	XP_011124954.1	99.259	135	1	135	1	135	1.68e-96	272
DFL_000946	XP_011124955.1	85.521	1699	1	1670	1	1687	0	2848
DFL_000947	XP_011124956.1	94.875	839	1	837	1	838	0	1625
DFL_000948	XP_011124957.1	97.098	448	1	448	1	448	0	911
DFL_000949	XP_011124958.1	85.161	155	6	160	3	151	1.97e-95	271
DFL_000950	XP_011124959.1	85.55	609	1	609	1	609	0	1068
DFL_000951	XP_011124960.1	94.663	356	1	356	1	356	0	659
DFL_000952	XP_011124961.1	98.091	419	1	419	1	419	0	848
DFL_000953	XP_011124962.1	93.458	107	1	107	1	107	1.59e-70	204
DFL_000954	XP_011124963.1	94.34	265	1	265	1	260	0	509
DFL_000955	XP_011124964.1	89.806	206	1	206	1	206	2.17e-140	389
DFL_000956	XP_011124965.1	67.507	1031	1	1027	1	1020	0	1323
DFL_000957	XP_011124966.1	81.457	302	1	275	1	302	0	513
DFL_000958	XP_011124967.1	89.805	1589	1	1579	1	1585	0	2751
DFL_000959	XP_011124968.1	96.362	907	1	907	1	906	0	1793
DFL_000960	XP_011124969.1	83.415	410	1	389	1	408	6.69e-177	497
DFL_000961	XP_011124970.1	97.931	435	1	435	1	435	0	875
DFL_000962	XP_011124971.1	83.551	535	1	534	37	570	0	896
DFL_000963	XP_011124972.1	91.445	339	9	347	1	339	0	642
DFL_000964	XP_011124973.1	92.748	524	1	505	1	524	0	891
DFL_000965	XP_011124974.1	88.525	244	1	244	1	243	5.83e-151	419
DFL_000966	XP_011124975.1	99.346	306	1	306	1	306	0	620
DFL_000967	XP_011124976.1	75.968	1265	1	1234	1	1248	0	1753
DFL_000968	XP_011124977.1	83.102	361	12	372	24	384	0	621
DFL_000969	XP_011124978.1	84.733	131	10	140	1	131	1.04e-70	207
DFL_000970	XP_011124979.1	87.143	490	1	484	1	488	0	755
DFL_000971	XP_011124981.1	82.175	662	1	633	1	658	0	1060
DFL_000972	XP_011124982.1	77.86	271	1	263	1	271	2.39e-150	419
DFL_000974	XP_011124983.1	92.832	279	1	279	1	279	0	540
DFL_000975	XP_011124984.1	92.549	1020	1	1020	1	986	0	1933
DFL_000976	XP_011124985.1	87.795	254	1	254	1	254	3.69e-170	474
DFL_000977	XP_011124986.1	83.945	953	1	948	1	951	0	1608
DFL_000978	XP_011124987.1	92.642	299	1	297	1	299	0	534
DFL_000979	XP_011124988.1	97.772	359	1	359	47	405	0	729
DFL_000980	XP_011124989.1	95.322	171	1	171	1	171	1.54e-123	343
DFL_000981	XP_011124991.1	82.4	500	1	495	1	497	0	721
DFL_000982	XP_011124992.1	90.184	326	1	326	1	326	0	625
DFL_000983	XP_011122178.1	86.957	437	3	439	4	439	0	791
DFL_000984	XP_011122179.1	97.571	247	1	247	1	247	2.02e-179	491
DFL_000985	XP_011122180.1	85.907	1412	1	1411	1	1393	0	2460
DFL_000986	XP_011122181.1	89.819	609	1	609	1	608	0	1135
DFL_000987	XP_011122182.1	91.39	813	97	909	866	1670	0	1522
DFL_000988	XP_011122182.1	87.585	733	1	731	1	732	0	1261
DFL_000989	XP_011122183.1	79.532	171	1	170	1	171	5.82e-82	238
DFL_000990	XP_011122185.1	98.678	227	1	227	1	227	3.31e-164	458
DFL_000991	XP_011122186.1	97.278	551	1	551	1	551	0	1112
DFL_000992	XP_011122187.1	92.857	868	1	868	1	868	0	1624
DFL_000993	XP_011122188.1	84.507	426	1	426	1	425	0	707
DFL_000994	XP_011122189.1	95.854	1182	1	1182	1	1182	0	2256
DFL_000995	XP_011122190.1	98.95	476	316	791	1	476	0	971
DFL_000996	XP_011122192.1	95.37	108	1	108	1	108	5.96e-75	216
DFL_000997	XP_011122193.1	93.246	533	56	588	1	517	0	951
DFL_000998	XP_011122194.1	97.614	461	1	461	1	461	0	940
DFL_000999	XP_011122195.1	87.523	537	1	534	74	610	0	887
DFL_001001	XP_011122196.1	77.612	201	1	201	1	195	1.58e-107	305
DFL_001002	XP_011122197.1	89.003	391	1	380	1	389	0	677
DFL_001003	XP_011122198.1	98.765	243	1	243	1	243	4.75e-180	492
DFL_001004	XP_011122199.1	94.477	688	1	688	1	688	0	1332
DFL_001005	XP_011122200.1	98.561	139	2	140	7	145	1.36e-98	278
DFL_001006	XP_011122201.1	68.142	226	14	213	5	230	6.05e-90	263
DFL_001007	XP_011122202.1	92.208	385	1	385	1	385	0	756
DFL_001008	XP_011122203.1	92.76	442	1	442	1	442	0	834
DFL_001009	XP_011122204.1	56.818	264	52	312	21	265	3.12e-84	253
DFL_001010	XP_011122205.1	92.199	141	1	141	1	141	3.55e-96	272
DFL_001011	XP_011122206.1	98.592	71	1	71	1	71	7.26e-48	144
DFL_001012	XP_011122207.1	89.035	228	1	228	1	228	6.74e-148	410
DFL_001013	XP_011122208.1	95.328	1006	53	1052	136	1140	0	1927
DFL_001014	XP_011122209.1	86.207	551	1	544	77	592	0	981
DFL_001015	XP_011122210.1	80.26	922	1	911	1	910	0	1155
DFL_001016	XP_011122211.1	90.654	107	1	107	1	107	4.35e-67	196
DFL_001017	XP_011122212.1	96.305	406	1	406	1	406	0	824
DFL_001018	XP_011122213.1	96.575	146	1	146	1	146	5.6e-105	295
DFL_001019	XP_011122214.1	98.442	706	1	706	1	706	0	1431
DFL_001020	XP_011122215.1	93.785	177	1	176	1	177	6.85e-119	332
DFL_001021	XP_011122217.1	76.377	690	166	841	1	689	0	1041
DFL_001022	XP_011122218.1	81.707	410	178	574	286	695	0	598
DFL_001023	XP_011122220.1	84.561	421	1	385	1	421	0	704
DFL_001024	XP_011122221.1	90.169	590	1	585	1	590	0	1071
DFL_001025	XP_011122222.1	97.303	519	1	518	1	519	0	1032
DFL_001026	XP_011122223.1	80.286	350	92	430	392	741	0	580
DFL_001027	XP_011122225.1	88.166	507	214	720	1	503	0	924
DFL_001028	XP_011122226.1	87.826	575	1	575	1	570	0	986
DFL_001029	XP_011122227.1	81.439	264	1	261	1	264	2.3e-157	436
DFL_001030	XP_011122228.1	98.133	857	1	857	1	855	0	1737
DFL_001031	XP_011122229.1	80.531	565	1	565	1	517	0	872
DFL_001032	XP_011122230.1	94.925	670	1	670	1	670	0	1291
DFL_001033	XP_011122231.1	94.426	305	1	305	1	304	0	597
DFL_001034	XP_011122232.1	98.131	321	1	321	1	321	0	642
DFL_001036	XP_011122233.1	84.943	352	1	350	1	352	0	506
DFL_001037	XP_011122234.1	79.493	2170	1	2131	1	2137	0	3130
DFL_001038	XP_011122235.1	90.998	611	1	611	1	611	0	1152
DFL_001039	XP_011122236.1	84.463	605	1	600	1	604	0	1028
DFL_001040	XP_011122151.1	85.614	285	1	285	1	282	3.11e-169	473
DFL_001041	XP_011122239.1	89.94	994	1	989	1	982	0	1806
DFL_001042	XP_011122240.1	91.026	78	1	78	1	78	8.54e-44	135
DFL_001043	XP_011122241.1	94.128	579	1	579	1	577	0	1101
DFL_001044	XP_011122242.1	98.131	428	1	428	1	428	0	865
DFL_001045	XP_011122243.1	83.047	1398	61	1437	79	1475	0	2388
DFL_001046	XP_011122244.1	91.667	588	1	560	1	588	0	1108
DFL_001047	XP_011122245.1	98.324	358	1	358	1	358	0	730
DFL_001048	XP_011122246.1	97.674	258	1	258	1	258	0	518
DFL_001049	XP_011122247.1	73.397	312	1	283	93	399	1.44e-156	441
DFL_001050	XP_011122248.1	92.531	241	181	420	4	244	5.83e-134	385
DFL_001051	XP_011122249.1	83.168	202	1	188	1	197	2.99e-93	270
DFL_001052	XP_011122250.1	85.714	203	1	198	1	202	1.31e-123	346
DFL_001053	XP_011122251.1	91.627	418	1	405	1	418	0	676
DFL_001054	XP_011122252.1	53.799	816	121	846	146	934	0	780
DFL_001055	XP_011122253.1	91.576	368	1	368	1	368	0	693
DFL_001056	XP_011122254.1	91.258	652	1	643	1	652	0	1179
DFL_001057	XP_011122255.1	70.588	357	1	328	1	356	1.01e-168	472
DFL_001058	XP_011122256.1	93.61	579	1	574	1	576	0	1069
DFL_001059	XP_011122258.1	87.179	780	33	806	21	800	0	1338
DFL_001060	XP_011122259.1	72.826	276	1	264	1	270	4.17e-125	355
DFL_001061	XP_011122260.1	82.205	753	218	917	1	753	0	988
DFL_001062	XP_011122261.1	93.359	512	1	508	1	512	0	874
DFL_001063	XP_011122262.1	80.292	274	1	265	1	273	1.12e-141	397
DFL_001064	XP_011122263.1	71.292	209	3	197	4	212	4.75e-90	261
DFL_001065	XP_011122264.1	94.492	236	1	236	1	236	1.36e-170	468
DFL_001066	XP_011122265.1	88.09	974	104	1068	1	972	0	1684
DFL_001067	XP_011122267.1	90.941	287	1	287	1	286	0	543
DFL_001068	XP_011122269.1	85.749	828	98	912	33	854	0	1468
DFL_001069	XP_011122270.1	94.425	574	1	574	1	574	0	1083
DFL_001070	XP_011122271.1	87.684	885	1	858	1	885	0	1411
DFL_001071	XP_011122272.1	90.35	715	1	711	1	713	0	1291
DFL_001072	XP_011122273.1	98.469	196	1	196	1	196	3.41e-147	405
DFL_001073	XP_011122274.1	98.571	70	1	70	1	70	7.5e-47	142
DFL_001074	XP_011122275.1	87.419	310	1	300	1	309	7.29e-177	501
DFL_001075	XP_011122276.1	65.693	137	1	131	1	137	1.79e-46	157
DFL_001076	XP_011122277.1	96.748	123	42	164	5	127	2.15e-86	248
DFL_001077	XP_011122278.1	83.688	564	31	570	1	561	0	953
DFL_001078	XP_011122280.1	39.712	695	68	602	1	673	8.15e-98	313
DFL_001079	XP_011122281.1	95.745	705	1	704	1	705	0	1293
DFL_001080	XP_011122284.1	92.625	339	1	338	1	339	0	592
DFL_001081	XP_011122286.1	95	120	1	120	1	120	4.52e-83	237
DFL_001082	XP_011122287.1	87.465	359	1	339	1	359	0	650
DFL_001083	XP_011122288.1	83.333	444	1	419	1	444	0	766
DFL_001084	XP_011122289.1	91.882	271	1	271	1	271	0	511
DFL_001085	XP_011122290.1	90.607	1533	1	1506	1	1532	0	2663
DFL_001086	XP_011122294.1	95.42	131	1	131	1	131	3.49e-61	182
DFL_001087	XP_011122295.1	92.969	128	1	128	1	128	2.76e-88	251
DFL_001089	XP_011122296.1	93.893	393	1	393	1	392	0	705
DFL_001090	XP_011122297.1	96.875	160	1	160	1	160	2.2e-113	317
DFL_001091	XP_011122298.1	98.438	192	1	192	1	192	1.01e-136	379
DFL_001092	XP_011122299.1	99.01	101	1	101	1	101	2.9e-70	203
DFL_001093	XP_011122300.1	86.517	178	1	175	1	177	1.22e-98	281
DFL_001094	XP_011122301.1	95.116	778	1	778	1	778	0	1560
DFL_001095	XP_011122302.1	85.185	108	1	108	1	108	5.15e-56	168
DFL_001096	XP_011122303.1	85.268	448	1	443	1	442	0	591
DFL_001097	XP_011122304.1	94.764	191	1	191	1	191	2.33e-137	380
DFL_001098	XP_011122306.1	88.35	309	1	308	1	309	0	537
DFL_001099	XP_011122307.1	98.611	144	1	144	1	144	4.22e-105	295
DFL_001100	XP_011122308.1	95.059	425	1	425	1	425	0	831
DFL_001101	XP_011122309.1	43.284	67	39	100	344	410	3.61e-10	54.7
DFL_001102	XP_011122310.1	86.057	667	1	659	1	664	0	1154
DFL_001103	XP_011122312.1	79.353	402	1	400	1	401	0	681
DFL_001106	XP_011127504.1	27.778	126	3	125	492	610	3.03e-08	50.8
DFL_001108	XP_011122314.1	87.621	517	1	514	1	517	0	929
DFL_001109	XP_011122315.1	89.663	445	1	443	1	445	0	807
DFL_001110	XP_011122316.1	94.737	304	1	304	1	304	0	561
DFL_001111	XP_011122317.1	82.523	555	1	555	71	625	0	916
DFL_001112	XP_011122318.1	95.252	337	1	337	1	337	0	630
DFL_001113	XP_011122319.1	95.13	1232	1	1231	1	1227	0	2217
DFL_001114	XP_011122320.1	95.918	98	1	98	1	98	1.3e-63	189
DFL_001115	XP_011122321.1	92.78	277	61	337	1	277	8.76e-176	487
DFL_001116	XP_011122323.1	90.942	1634	9	1635	2	1633	0	3070
DFL_001117	XP_011122324.1	77.35	468	1	455	1	462	0	612
DFL_001118	XP_011122326.1	69.528	233	7	234	6	235	4.15e-110	333
DFL_001119	XP_011122327.1	94.737	114	1	114	86	199	2.02e-76	223
DFL_001120	XP_011122328.1	70.47	149	1	145	454	602	6.49e-65	206
DFL_001121	XP_011122329.1	97.739	575	1	575	1	575	0	1159
DFL_001122	XP_011122330.1	91.304	207	1	207	1	207	8.54e-143	395
DFL_001123	XP_011122332.1	91.775	231	1	231	1	231	6.36e-153	424
DFL_001126	XP_011122333.1	89.939	1143	1	1131	1	1143	0	1795
DFL_001127	XP_011122334.1	87.692	65	1	65	1	65	3.32e-37	117
DFL_001128	XP_011122336.1	75.252	497	25	512	45	539	0	738
DFL_001129	XP_011122338.1	97.655	469	1	469	1	469	0	951
DFL_001130	XP_011122339.1	99.507	203	1	203	1	203	1.69e-152	419
DFL_001131	XP_011122340.1	81.589	516	2	500	59	574	0	828
DFL_001132	XP_011122341.1	91.971	274	1	274	102	373	0	518
DFL_001133	XP_011122342.1	92.053	302	1	302	1	293	0	560
DFL_001134	XP_011122343.1	97.458	236	1	236	1	236	3.21e-175	479
DFL_001135	XP_011122344.1	93.631	157	1	155	1	156	8.5e-71	209
DFL_001136	XP_011122345.1	90.329	517	1	514	1	508	0	910
DFL_001137	XP_011122346.1	85.531	622	1	618	1	620	0	989
DFL_001138	XP_011122347.1	63.919	1383	1	1303	3	1378	0	1779
DFL_001139	XP_011122348.1	97.382	191	5	195	74	264	3.99e-137	382
DFL_001140	XP_011122349.1	71.892	370	1	340	1	363	2.79e-128	370
DFL_001141	XP_011122350.1	83.799	537	1	505	1	537	0	821
DFL_001142	XP_011122353.1	94.393	107	75	181	1	107	7.7e-72	211
DFL_001143	XP_011122354.1	91.071	112	1	112	1	112	3.73e-60	179
DFL_001145	XP_011122355.1	92.987	1597	1	1590	1	1596	0	3049
DFL_001146	XP_011122356.1	89.815	324	16	330	20	342	0	555
DFL_001147	XP_011122357.1	90.365	602	1	600	1	600	0	991
DFL_001148	XP_011122358.1	89.394	330	1	330	1	322	0	561
DFL_001149	XP_011122359.1	95.139	288	1	288	1	288	0	575
DFL_001150	XP_011122360.1	91.728	544	1	542	1	531	0	922
DFL_001151	XP_011122361.1	86.293	321	1	306	1	321	0	570
DFL_001152	XP_011122362.1	93.548	124	4	126	8	131	8.28e-74	221
DFL_001153	XP_011122363.1	97.74	1062	1	1062	1	1062	0	2146
DFL_001154	XP_011122364.1	96.212	1452	1	1450	1	1451	0	2910
DFL_001155	XP_011122365.1	99.138	116	1	116	1	116	1.35e-82	235
DFL_001156	XP_011122366.1	81.707	164	1	164	150	313	3.57e-101	292
DFL_001157	XP_011122367.1	81.979	283	225	506	5	285	8.82e-168	474
DFL_001158	XP_011122368.1	55.025	398	1	365	1	394	7.93e-96	289
DFL_001159	XP_011122370.1	91.912	408	1	408	1	406	0	719
DFL_001160	XP_011122371.1	69.704	439	16	443	16	452	0	597
DFL_001161	XP_011122372.1	99.275	276	1	276	1	276	0	569
DFL_001162	XP_011122373.1	91.587	523	1	515	1	523	0	924
DFL_001163	XP_011122374.1	84.906	530	1	513	1	530	0	817
DFL_001164	XP_011122375.1	96.248	693	1	692	1	693	0	1361
DFL_001165	XP_011122376.1	96.552	522	1	521	1	522	0	1033
DFL_001166	XP_011122377.1	40.305	459	2	376	8	454	3.74e-68	221
DFL_001167	XP_011122378.1	70	150	1	150	1	147	1.82e-65	203
DFL_001168	XP_011122379.1	78.125	640	1	634	1	636	0	935
DFL_001169	XP_011122380.1	87.025	447	421	863	1	446	0	709
DFL_001170	XP_011122382.1	75.152	165	1	163	1	165	6.82e-82	238
DFL_001171	XP_011122384.1	95.359	237	1	237	1	237	1.5e-171	470
DFL_001172	XP_011122385.1	75.748	301	1	301	1	301	1.93e-171	475
DFL_001173	XP_011122386.1	88.152	920	1	908	1	915	0	1558
DFL_001174	XP_011122387.1	72.222	270	1	269	1	270	5.55e-135	380
DFL_001175	XP_011122388.1	97.124	452	1	452	1	452	0	893
DFL_001176	XP_011122389.1	94.4	125	1	125	1	125	9.15e-86	244
DFL_001177	XP_011122392.1	91.413	757	1	744	1	757	0	1193
DFL_001178	XP_011122393.1	95.195	437	1	437	1	437	0	869
DFL_001179	XP_011122394.1	33.696	184	1	162	1	177	4.15e-17	75.9
DFL_001180	XP_011122395.1	76.873	307	1	304	1	307	4.51e-177	490
DFL_001182	XP_011122398.1	85.13	269	1	269	1	260	1.46e-41	143
DFL_001183	XP_011122400.1	80.882	136	1	135	1	135	8.07e-63	187
DFL_001184	XP_011122403.1	80.229	349	1	348	1	349	0	561
DFL_001185	XP_011122404.1	94.393	214	1	213	1	214	2.45e-150	415
DFL_001186	XP_011122405.1	91.597	357	1	353	1	357	0	624
DFL_001187	XP_011122406.1	42.529	261	4	262	119	377	7.49e-63	204
DFL_001188	XP_011117093.1	57.812	576	13	570	19	558	0	603
DFL_001189	XP_011122408.1	74.045	628	25	602	33	658	0	858
DFL_001190	XP_011122409.1	91.068	1030	1	1025	1	1021	0	1825
DFL_001191	XP_011122410.1	76.9	987	3	936	1	980	0	1414
DFL_001192	XP_011122411.1	98.176	329	1	329	1	329	0	667
DFL_001193	XP_011122412.1	85.338	266	1	257	1	266	5.23e-131	371
DFL_001194	XP_011122413.1	94.386	570	1	568	1	570	0	1061
DFL_001195	XP_011122414.1	85.577	416	1	414	1	413	0	686
DFL_001196	XP_011122416.1	28.488	172	134	289	75	237	1.17e-11	62.4
DFL_001197	XP_011122415.1	93.378	1042	1	1042	1	1042	0	1982
DFL_001198	XP_011122416.1	73.745	259	1	254	1	258	1.32e-131	371
DFL_001199	XP_011122417.1	96.78	559	1	559	1	559	0	1112
DFL_001200	XP_011122418.1	77.376	526	48	571	1	525	0	810
DFL_001201	XP_011122419.1	60.433	1433	1	1293	96	1492	0	1568
DFL_001202	XP_011122424.1	74.375	160	1	160	1	160	2.96e-83	241
DFL_001203	XP_011122426.1	87.059	340	1	338	1	340	0	590
DFL_001204	XP_011122427.1	96.61	413	1	413	1	413	0	837
DFL_001205	XP_011122428.1	63.869	703	1	669	1	686	0	720
DFL_001206	XP_011122428.1	69.631	461	1	441	731	1171	2.57e-179	531
DFL_001207	XP_011122429.1	96.448	929	1	929	1	925	0	1856
DFL_001208	XP_011122430.1	89.773	176	4	174	2	177	4.59e-105	304
DFL_001209	XP_011122430.1	91.358	81	1	81	228	308	3.51e-51	160
DFL_001210	XP_011122431.1	99.441	358	112	469	1	358	0	749
DFL_001211	XP_011122432.1	87.566	571	4	573	11	581	0	1049
DFL_001212	XP_011122433.1	63.672	256	1	241	1	244	4.03e-62	193
DFL_001213	XP_011122434.1	96.403	278	1	278	1	278	0	555
DFL_001214	XP_011122435.1	100	82	1	82	1	82	1.49e-57	169
DFL_001216	XP_011122436.1	73.504	117	1	114	1	117	4.3e-44	139
DFL_001217	XP_011122437.1	93.471	628	17	642	1	628	0	1060
DFL_001218	XP_011122439.1	89.205	176	1	175	1	175	3.33e-98	280
DFL_001219	XP_011122441.1	48.315	178	1	142	1	177	7.1e-39	130
DFL_001220	XP_011122443.1	89.764	381	1	374	1	381	0	697
DFL_001221	XP_011122444.1	85.425	247	1	245	1	247	9.95e-151	438
DFL_001222	XP_011122445.1	82.486	708	1	680	1	697	0	1177
DFL_001223	XP_011122447.1	59.044	481	45	503	122	579	2.04e-151	456
DFL_001224	XP_011122448.1	91.39	1719	148	1848	174	1892	0	2857
DFL_001225	XP_011122449.1	75.975	487	1	464	1	482	0	628
DFL_001226	XP_011122450.1	90.303	495	1	493	1	492	0	768
DFL_001227	XP_011122451.1	90.441	680	1	670	1	679	0	1153
DFL_001228	XP_011122452.1	68.868	318	1	286	1	318	4.78e-131	373
DFL_001229	XP_011122453.1	96.404	445	1	445	1	445	0	902
DFL_001230	XP_011122454.1	42.424	99	84	182	1433	1521	6.91e-19	82.8
DFL_001231	XP_011122457.1	80.208	96	1	92	1	95	9.97e-47	143
DFL_001232	XP_011122458.1	93.159	687	1	680	1	683	0	1204
DFL_001233	XP_011122459.1	93.997	583	1	583	1	583	0	1073
DFL_001234	XP_011122465.1	67.704	257	83	339	2	254	1.72e-99	296
DFL_001235	XP_011122466.1	88.496	991	1	968	1	980	0	1606
DFL_001236	XP_011122467.1	95.385	130	1	130	1	130	8.78e-89	252
DFL_001237	XP_011122468.1	97.771	314	78	391	1	314	0	632
DFL_001238	XP_011122469.1	84.906	530	1	527	1	530	0	915
DFL_001239	XP_011122471.1	95.349	688	1	673	1	686	0	1343
DFL_001241	XP_011122472.1	95.543	516	1	515	1	516	0	1014
DFL_001242	XP_011122473.1	94.488	254	1	254	1	254	2.7e-180	494
DFL_001243	XP_011122474.1	91.892	185	1	185	1	185	3.44e-106	301
DFL_001244	XP_011122475.1	71.744	453	1	453	1	447	0	672
DFL_001245	XP_011122476.1	67.5	80	1	77	1	80	4.53e-19	84.3
DFL_001246	XP_011122477.1	95.298	319	2	319	1	318	0	566
DFL_001247	XP_011122478.1	83.077	845	1	815	1	841	0	1412
DFL_001248	XP_011122479.1	78.78	377	1	369	1	367	0	541
DFL_001249	XP_011122480.1	91.943	422	1	422	1	421	0	781
DFL_001250	XP_011122481.1	87.311	662	1	661	1	661	0	1089
DFL_001251	XP_011122482.1	94.837	1530	1	1529	1	1530	0	2938
DFL_001252	XP_011122483.1	100	127	1	127	1	127	1.08e-94	267
DFL_001253	XP_011122484.1	97.297	37	39	75	287	323	5.94e-20	81.6
DFL_001254	XP_011122484.1	74.684	316	7	317	415	724	2.26e-142	417
DFL_001255	XP_011122485.1	65.163	399	1	359	1	397	1.53e-176	494
DFL_001256	XP_011122486.1	68.872	257	1	252	1	249	5.3e-103	298
DFL_001257	XP_011122487.1	91.758	182	1	181	1	182	2.24e-124	346
DFL_001258	XP_011122488.1	85	140	1	139	1	140	1.63e-88	252
DFL_001259	XP_011122489.1	73.152	257	1	257	1	254	2.73e-104	301
DFL_001260	XP_011122490.1	80.342	117	1	115	1	117	2.55e-47	146
DFL_001261	XP_011122491.1	93.043	345	70	414	1	345	0	655
DFL_001262	XP_011122494.1	60.227	176	1	172	1369	1544	9.22e-60	200
DFL_001263	XP_011122496.1	94.074	405	1	402	1	405	0	703
DFL_001264	XP_011122497.1	93.558	326	1	326	1	325	0	620
DFL_001265	XP_011122498.1	95.332	407	1	402	1	407	0	778
DFL_001266	XP_011122499.1	88.406	483	2	482	121	602	0	762
DFL_001267	XP_011122500.1	75.573	131	19	136	80	206	4.5e-57	194
DFL_001268	XP_011122501.1	97.529	526	1	526	1	525	0	1066
DFL_001269	XP_011122502.1	94.194	155	141	295	12	166	5.64e-107	306
DFL_001270	XP_011122503.1	99.187	246	1	246	1	246	0	497
DFL_001271	XP_011122504.1	78.242	933	12	929	1	927	0	1257
DFL_001272	XP_011122505.1	98.75	160	1	160	1	160	3.38e-115	322
DFL_001273	XP_011122507.1	88.443	822	1	785	1	821	0	1348
DFL_001274	XP_011122511.1	95.77	331	7	337	1	331	0	633
DFL_001275	XP_011122512.1	74.242	66	1	66	1	66	2.13e-34	110
DFL_001276	XP_011122513.1	96.117	103	1	101	1	103	2e-61	181
DFL_001277	XP_011122514.1	80.8	125	1	125	118	242	6.48e-73	216
DFL_001279	XP_011122516.1	84.517	549	1	542	1	548	0	944
DFL_001280	XP_011122517.1	87.49	1231	1	1222	1	1227	0	2103
DFL_001281	XP_011122518.1	94.118	68	53	120	1	68	5.04e-45	140
DFL_001282	XP_011122519.1	97.582	455	1	454	1	453	0	904
DFL_001283	XP_011122520.1	88.767	454	1	452	1	454	0	829
DFL_001284	XP_011122521.1	90.952	210	1	210	1	210	4.29e-147	406
DFL_001285	XP_011122523.1	72.826	184	1	176	1	184	4.04e-91	271
DFL_001286	XP_011122523.1	80.214	187	1	187	243	429	1.44e-110	321
DFL_001287	XP_011122525.1	95.072	345	1	343	1	345	0	646
DFL_001288	XP_011122526.1	57.286	199	1	188	275	472	1.97e-62	201
DFL_001289	XP_011122526.1	60.976	164	5	164	60	221	6.6e-60	192
DFL_001290	XP_011122527.1	77.982	327	1	323	1	298	2.72e-173	481
DFL_001291	XP_011122528.1	91.943	211	1	211	1	211	8.74e-120	337
DFL_001293	XP_011122529.1	88.722	931	1	923	1	927	0	1494
DFL_001294	XP_011122530.1	96.384	636	1	636	1	636	0	1277
DFL_001295	XP_011122531.1	94.118	697	1	697	1	697	0	1383
DFL_001296	XP_011122532.1	54.416	702	1	645	1	692	0	656
DFL_001297	XP_011122533.1	92.903	310	1	310	1	310	0	585
DFL_001298	XP_011122534.1	78.635	337	1	315	1	332	3.85e-170	474
DFL_001300	XP_011122535.1	44.7	217	14	217	208	404	2.73e-40	145
DFL_001301	XP_011122536.1	93.215	619	1	617	1	619	0	1212
DFL_001302	XP_011122538.1	96.281	484	1	484	1	484	0	979
DFL_001303	XP_011122539.1	86.232	276	1	276	1	276	5.45e-170	469
DFL_001304	XP_011122540.1	93.443	671	1	669	1	670	0	1278
DFL_001305	XP_011122541.1	90.432	324	26	349	14	337	0	610
DFL_001306	XP_011122542.1	79.003	762	1	762	1	762	0	1275
DFL_001307	XP_011122543.1	80.62	129	1	129	38	166	4.4e-80	231
DFL_001308	XP_011122544.1	82.609	759	1	719	1	755	0	1145
DFL_001309	XP_011122545.1	96.094	640	1	640	1	640	0	1274
DFL_001310	XP_011122546.1	81.065	169	309	471	334	502	7.48e-84	267
DFL_001312	XP_011122549.1	57.569	469	1	443	1	469	0	535
DFL_001313	XP_011122551.1	48.967	484	57	534	1	473	2.06e-151	441
DFL_001314	XP_011122552.1	78.161	174	22	190	1	172	1.25e-86	252
DFL_001315	XP_011122553.1	99.33	448	1	448	1	448	0	904
DFL_001316	XP_011122556.1	68.063	2339	43	2337	11	2290	0	2992
DFL_001317	XP_011122557.1	93.172	454	1	454	1	454	0	856
DFL_001319	XP_011122559.1	80.083	241	1	206	1	241	4.99e-112	318
DFL_001320	XP_011122560.1	81.949	626	1	612	1	624	0	991
DFL_001321	XP_011122563.1	77.898	647	1	636	16	659	0	1058
DFL_001322	XP_011122564.1	92.201	359	1	359	1	359	0	670
DFL_001323	XP_011122565.1	95.082	122	22	142	78	199	6.97e-83	240
DFL_001324	XP_011122566.1	89.734	828	1	826	1	826	0	1511
DFL_001325	XP_011122567.1	56.25	160	3	160	44	203	1.46e-58	184
DFL_001326	XP_011122569.1	56.966	323	1	318	1	322	1.24e-125	361
DFL_001327	XP_011122570.1	30.403	273	89	318	33	298	1.2e-20	89.4
DFL_001328	XP_011122571.1	31.818	88	150	236	408	490	1.4e-07	50.8
DFL_001329	XP_011122571.1	81.633	588	1	588	1	574	0	988
DFL_001330	XP_011122572.1	61.691	556	9	556	8	561	0	694
DFL_001331	XP_011122573.1	86.927	589	1	589	1	584	0	1023
DFL_001332	XP_011122574.1	89.435	407	1	403	1	406	0	715
DFL_001333	XP_011122575.1	76.351	296	1	289	1	295	1.54e-152	427
DFL_001335	XP_011122579.1	89.067	375	1	375	1	375	0	682
DFL_001336	XP_011120642.1	41.876	597	31	600	39	625	1.73e-144	434
DFL_001337	XP_011122582.1	88.017	242	1	242	1	242	1.83e-160	442
DFL_001338	XP_011122583.1	92.079	404	1	403	1150	1553	0	758
DFL_001339	XP_011122584.1	88.835	206	4	209	408	613	3.08e-134	388
DFL_001340	XP_011122585.1	63.571	140	1	118	1	140	9.37e-55	166
DFL_001342	XP_011122586.1	81.016	374	1	352	1	372	2.3e-173	485
DFL_001343	XP_011122587.1	40.693	231	7	193	8	238	3.79e-55	174
DFL_001344	XP_011122588.1	47.561	410	3	350	2	408	8.17e-116	342
DFL_001345	XP_011122591.1	51.351	185	3	182	617	785	5.16e-51	174
DFL_001346	XP_011122591.1	30	180	156	298	213	392	9.11e-07	49.3
DFL_001347	XP_011122592.1	87.571	177	1	177	1	177	5.5e-117	327
DFL_001348	XP_011122593.1	67.308	156	1	156	1	155	9.7e-72	211
DFL_001349	XP_011122597.1	52.651	547	1	530	1	531	5.84e-174	502
DFL_001350	XP_011122600.1	71.579	380	1	374	1	375	0	540
DFL_001351	XP_011122601.1	67.206	247	112	355	1	247	7.3e-123	352
DFL_001352	XP_011122604.1	32.603	365	35	322	130	492	1.6e-29	124
DFL_001353	XP_011122605.1	85.953	299	301	595	298	592	2.25e-172	503
DFL_001354	XP_011122606.1	89.5	400	1	397	1	400	0	647
DFL_001356	XP_011122608.1	85.324	293	1	287	1	290	2.63e-118	340
DFL_001357	XP_011122609.1	80.759	369	1	345	1	369	0	561
DFL_001358	XP_011122610.1	86.07	402	14	415	21	419	0	702
DFL_001359	XP_011122611.1	43.147	197	133	310	584	779	8.44e-36	135
DFL_001361	XP_011122615.1	41.423	239	64	301	119	328	2.01e-45	155
DFL_001362	XP_011120334.1	45.714	140	55	188	132	266	5.29e-32	117
DFL_001363	XP_011126048.1	49.565	115	2	115	1174	1288	5.81e-31	114
DFL_001364	XP_011121002.1	26.879	346	12	315	61	394	1.39e-19	88.2
DFL_001365	XP_011122622.1	88.571	245	1	245	1	245	2.74e-168	463
DFL_001366	XP_011122623.1	86.223	842	108	938	1	841	0	1427
DFL_001367	XP_011122624.1	96.51	917	1	916	1	916	0	1838
DFL_001368	XP_011122625.1	88.608	158	1	158	1	158	9.44e-103	290
DFL_001369	XP_011122626.1	97.465	868	1	868	1	867	0	1761
DFL_001370	XP_011122629.1	94.991	539	1	538	1	539	0	1055
DFL_001371	XP_011122630.1	95.761	637	1	637	1	637	0	1237
DFL_001372	XP_011118635.1	35.833	240	82	317	62	271	2.28e-32	125
DFL_001373	XP_011122632.1	91.515	1096	1	1093	1	1094	0	1961
DFL_001374	XP_011122633.1	78.81	840	1	797	1	835	0	1164
DFL_001375	XP_011122634.1	78.714	451	1	442	1	446	0	687
DFL_001376	XP_011122635.1	59.524	336	1	329	1	333	1.54e-100	298
DFL_001377	XP_011122639.1	87.748	302	14	311	11	312	0	533
DFL_001379	XP_011122642.1	82.059	1059	1	1059	1	1059	0	1746
DFL_001380	XP_011122643.1	84.805	487	1	461	1	487	0	828
DFL_001381	XP_011122644.1	94.577	461	1	459	1	460	0	888
DFL_001382	XP_011122645.1	94.492	1162	1	1157	1	1161	0	2217
DFL_001383	XP_011122647.1	76.886	835	1	823	1	813	0	1223
DFL_001384	XP_011122648.1	92.146	522	1	522	1	522	0	976
DFL_001385	XP_011122649.1	91.129	124	1	124	1	124	3.54e-81	241
DFL_001386	XP_011122650.1	87.273	55	1	55	1	55	2.16e-29	102
DFL_001387	XP_011122653.1	89.474	494	1	476	1	494	0	825
DFL_001388	XP_011122654.1	46.914	162	1	144	139	300	5.26e-40	141
DFL_001389	XP_011122655.1	80.347	173	1	173	1	171	3.41e-98	280
DFL_001390	XP_011122656.1	92	300	1	299	1	299	0	584
DFL_001391	XP_011122657.1	77.962	422	1	421	1	422	0	689
DFL_001392	XP_011122658.1	89.655	348	1	348	1	348	0	647
DFL_001393	XP_011122659.1	79.83	352	1	341	1	347	5.6e-175	488
DFL_001394	XP_011122660.1	92.318	755	1	746	1	752	0	1389
DFL_001395	XP_011122661.1	88.723	470	1	470	1	441	0	847
DFL_001396	XP_011122662.1	94.708	737	1	737	1	737	0	1357
DFL_001397	XP_011122663.1	78.131	1006	1	986	1	996	0	1597
DFL_001398	XP_011122665.1	90.023	431	91	515	1	431	0	817
DFL_001399	XP_011122666.1	89.13	460	1	460	1	460	0	858
DFL_001400	XP_011122667.1	94.126	715	1	714	1	715	0	1313
DFL_001401	XP_011122668.1	91.7	253	1	253	46	298	9.88e-167	461
DFL_001402	XP_011122670.1	89.337	347	1	347	1	347	0	647
DFL_001403	XP_011122671.1	91.279	344	1	344	1	344	0	657
DFL_001404	XP_011122672.1	84.357	1905	1	1892	1	1893	0	3169
DFL_001405	XP_011122673.1	83.094	278	1	276	1988	2265	2.92e-153	471
DFL_001406	XP_011125553.1	45.192	104	2	105	712	812	1.6e-22	89.7
DFL_001407	XP_011125553.1	50	100	7	100	8	107	1.12e-22	93.2
DFL_001408	XP_011125554.1	82.264	265	1	264	1	265	2.11e-133	376
DFL_001409	XP_011127175.1	74.39	164	1	162	19	182	6.42e-76	243
DFL_001410	XP_011127176.1	90.714	140	1	140	1	140	2.36e-98	277
DFL_001411	XP_011127177.1	77.922	462	1	436	1	462	0	754
DFL_001412	XP_011125552.1	88.782	624	1	623	1	624	0	1156
DFL_001413	XP_011126104.1	65.957	235	6	239	16	250	2.4e-109	315
DFL_001414	XP_011121043.1	74.118	340	5	342	7	346	0	521
DFL_001416	XP_011120612.1	23.461	1202	394	1522	64	1162	3.49e-54	206
DFL_001418	XP_011120612.1	23.461	1202	394	1522	64	1162	3.77e-54	206
DFL_001421	XP_011120612.1	23.108	1229	368	1522	37	1162	6.31e-54	206
DFL_001422	XP_011123018.1	68.468	333	1	311	1	331	5.45e-139	399
DFL_001426	XP_011118345.1	81.818	539	1	539	30	563	0	883
DFL_001427	XP_011118344.1	75.776	1321	1	1301	1	1302	0	2015
DFL_001428	XP_011118343.1	75.676	148	1	148	1	148	2.11e-80	235
DFL_001429	XP_011125553.1	39.904	208	12	216	377	584	3.79e-25	101
DFL_001430	XP_011125554.1	77.778	54	118	171	212	265	5.08e-23	90.9
DFL_001431	XP_011125557.1	90.476	399	1	380	1	399	0	734
DFL_001432	XP_011125558.1	83.054	537	1	534	1	527	0	902
DFL_001433	XP_011125559.1	88.738	515	44	514	1	515	0	916
DFL_001434	XP_011125560.1	91.64	634	1	634	1	634	0	1204
DFL_001435	XP_011119007.1	44.086	186	1	170	1	180	6.29e-31	109
DFL_001437	XP_011119008.1	51.821	604	34	630	215	818	0	607
DFL_001439	XP_011125563.1	70.154	325	5	329	7	324	3.09e-167	472
DFL_001440	XP_011125566.1	90.619	533	1	531	1	533	0	957
DFL_001441	XP_011125568.1	85.714	238	1	238	1	238	2.22e-111	318
DFL_001442	XP_011125569.1	92.399	592	1	591	1	590	0	1131
DFL_001443	XP_011125572.1	75.862	58	51	108	22	79	3.52e-27	95.9
DFL_001444	XP_011125573.1	89.764	508	1	508	1	504	0	952
DFL_001445	XP_011125574.1	78.261	161	1	161	1	161	1.71e-94	269
DFL_001446	XP_011125576.1	89.349	338	3	340	1	338	0	639
DFL_001447	XP_011125577.1	86.987	1268	1	1258	1	1264	0	2069
DFL_001448	XP_011125578.1	80.975	636	1	633	33	668	0	1074
DFL_001450	XP_011125580.1	90.391	281	1	281	1	280	0	529
DFL_001451	XP_011125581.1	81.206	282	1	270	1	282	2.17e-159	443
DFL_001452	XP_011125582.1	75.564	266	44	294	459	721	1.52e-98	303
DFL_001453	XP_011125582.1	88.651	467	1	466	1	467	0	836
DFL_001454	XP_011125583.1	92.15	293	61	352	1	293	0	525
DFL_001455	XP_011125587.1	67.632	380	1	380	1	359	2.33e-121	354
DFL_001456	XP_011125588.1	85.825	515	41	555	112	626	0	929
DFL_001457	XP_011125589.1	88.832	582	1	562	1	582	0	1077
DFL_001458	XP_011125590.1	55.709	289	1	284	1	273	2.84e-87	261
DFL_001459	XP_011125591.1	94.249	313	1	313	1	313	0	610
DFL_001460	XP_011125592.1	84.225	355	1	320	1	355	0	592
DFL_001461	XP_011125593.1	96.178	157	1	157	1	157	1.85e-108	304
DFL_001462	XP_011125594.1	60.333	421	1	420	4	419	0	530
DFL_001463	XP_011125595.1	50.949	316	8	268	71	386	2e-84	278
DFL_001464	XP_011125596.1	82.275	378	1	375	1	377	0	623
DFL_001466	XP_011125597.1	96.237	372	1	372	1	372	0	742
DFL_001467	XP_011125598.1	62.847	541	5	528	1	535	0	622
DFL_001468	XP_011125600.1	75.694	288	44	329	20	307	2.8e-168	469
DFL_001469	XP_011125602.1	41.801	311	3	276	9	312	1.94e-75	231
DFL_001470	XP_011125604.1	85.255	373	1	370	1	372	0	626
DFL_001471	XP_011125605.1	95.939	911	1	908	1	911	0	1716
DFL_001472	XP_011125606.1	86.571	417	1	412	1	417	0	672
DFL_001473	XP_011125607.1	70.166	181	10	190	289	469	2.68e-86	265
DFL_001474	XP_011125608.1	81.871	342	1	339	1	342	0	589
DFL_001475	XP_011125609.1	80.761	473	1	467	1	472	0	685
DFL_001476	XP_011125610.1	87.179	390	1	386	42	431	0	688
DFL_001477	XP_011125611.1	55.949	395	1	316	1	390	1.35e-103	307
DFL_001478	XP_011125612.1	92.771	249	1	249	1	249	5.22e-153	425
DFL_001479	XP_011125613.1	81.619	457	1	446	1	454	0	727
DFL_001481	XP_011125614.1	74.958	1198	1	1145	1	1184	0	1376
DFL_001482	XP_011125615.1	87.255	204	1	203	1	201	2.91e-127	355
DFL_001483	XP_011125617.1	92.125	546	8	552	6	551	0	1038
DFL_001484	XP_011125618.1	82.828	495	1	469	1	493	0	649
DFL_001485	XP_011125628.1	93.197	441	1	437	1	441	0	819
DFL_001486	XP_011125629.1	78.488	344	1	326	1	342	4.54e-175	487
DFL_001487	XP_011125630.1	82.137	599	1	598	1	598	0	989
DFL_001488	XP_011125637.1	85.484	558	1	558	1	556	0	907
DFL_001489	XP_011125638.1	87.786	655	3	645	1	655	0	1121
DFL_001490	XP_011125639.1	45	400	1	336	1	383	1.81e-84	262
DFL_001491	XP_011125640.1	65.986	441	1	432	27	466	0	579
DFL_001492	XP_011125641.1	46.108	167	1	163	1	167	4.52e-36	123
DFL_001493	XP_011125642.1	99.111	225	43	267	1	225	8.62e-172	472
DFL_001494	XP_011125643.1	91.904	457	1	457	1	456	0	820
DFL_001495	XP_011125644.1	57.803	173	1	170	1	173	1.14e-50	172
DFL_001496	XP_011125646.1	85.079	630	1	626	1	630	0	1108
DFL_001497	XP_011125647.1	88.817	617	1	598	1	616	0	935
DFL_001498	XP_011117298.1	83.8	500	1	494	1	499	0	877
DFL_001499	XP_011127688.1	78.383	606	1	603	1	590	0	899
DFL_001500	XP_011126486.1	96.691	967	1	967	1	967	0	1913
DFL_001502	XP_011126485.1	87.426	843	1	822	1	840	0	1477
DFL_001503	XP_011126480.1	88.403	457	1	457	1	457	0	843
DFL_001504	XP_011126481.1	84.55	589	1	586	1	589	0	1053
DFL_001505	XP_011124429.1	93.605	516	1	515	1	516	0	1018
DFL_001506	XP_011124430.1	87.873	536	1	536	1	535	0	968
DFL_001507	XP_011124431.1	96.246	293	1	292	1	293	0	573
DFL_001508	XP_011124432.1	98.077	156	1	156	1	156	8.8e-113	315
DFL_001509	XP_011124433.1	95.463	551	1	551	1	551	0	1065
DFL_001510	XP_011124434.1	80.905	199	85	282	1	199	1.46e-116	350
DFL_001511	XP_011124435.1	59.524	210	1	208	1	206	5.47e-68	219
DFL_001512	XP_011124436.1	88.69	168	2	169	3	170	9.36e-112	313
DFL_001513	XP_011124439.1	94.152	342	1	341	69	410	0	669
DFL_001514	XP_011124440.1	75.581	430	1	415	1	421	1.73e-153	439
DFL_001515	XP_011124443.1	65.789	760	1	688	1	758	0	849
DFL_001516	XP_011124444.1	95.062	405	1	405	1	405	0	778
DFL_001517	XP_011124445.1	94.728	607	1	607	1	607	0	1173
DFL_001518	XP_011124447.1	70.386	233	35	221	581	813	4.46e-108	330
DFL_001519	XP_011124448.1	81.426	603	1	603	113	712	0	917
DFL_001520	XP_011124449.1	53.986	439	1	403	1	428	1.05e-140	407
DFL_001521	XP_011124450.1	52.841	176	1	173	1	176	7.46e-51	160
DFL_001522	XP_011124451.1	96.53	317	1	317	1	316	0	609
DFL_001523	XP_011123421.1	22.212	1112	25	930	311	1381	3.94e-43	171
DFL_001524	XP_011124452.1	93.134	335	1	334	29	363	0	621
DFL_001525	XP_011124454.1	91.176	238	59	296	1	238	6.43e-163	451
DFL_001526	XP_011124456.1	75.84	1577	17	1577	18	1520	0	2103
DFL_001527	XP_011124541.1	29.596	223	2	203	7	196	1.15e-10	62
DFL_001528	XP_011124458.1	77.627	295	1	295	1	292	6.43e-173	478
DFL_001529	XP_011124459.1	91.501	553	1	551	1	553	0	1014
DFL_001530	XP_011124460.1	83.538	407	4	403	59	465	0	676
DFL_001531	XP_011124462.1	64.762	210	1	194	1	205	1.45e-41	138
DFL_001532	XP_011124463.1	91.343	335	1	335	1	334	0	635
DFL_001533	XP_011124464.1	89.866	523	1	523	1	523	0	986
DFL_001534	XP_011124465.1	86.848	844	1	842	1	843	0	1543
DFL_001535	XP_011124466.1	79.508	366	1	364	1	366	0	550
DFL_001536	XP_011124467.1	79.545	88	1	88	100	187	3.65e-46	149
DFL_001537	XP_011124469.1	73.62	326	1	321	1	325	3.32e-173	482
DFL_001538	XP_011124470.1	98.636	220	1	220	1	220	2e-159	438
DFL_001539	XP_011124471.1	97.387	421	1	421	1	421	0	856
DFL_001540	XP_011124473.1	91.765	85	3	87	70	154	5.63e-54	163
DFL_001541	XP_011124474.1	76.245	522	1	519	1	516	0	804
DFL_001542	XP_011124475.1	85.714	581	1	581	16	591	0	1005
DFL_001543	XP_011124476.1	71.29	620	16	616	61	675	0	895
DFL_001544	XP_011124476.1	92.787	610	4	590	685	1291	0	1166
DFL_001545	XP_011124481.1	95.977	348	1	348	1	348	0	676
DFL_001546	XP_011124482.1	96.552	580	1	580	1	580	0	1166
DFL_001547	XP_011124483.1	88.156	667	1	667	1	667	0	1133
DFL_001548	XP_011124484.1	96.767	464	1	459	1	464	0	934
DFL_001549	XP_011124486.1	58.434	332	1	332	52	359	1.14e-115	353
DFL_001550	XP_011124489.1	92.707	617	1	600	1	617	0	1191
DFL_001551	XP_011124490.1	51.958	383	1	374	896	1263	5.06e-93	301
DFL_001552	XP_011124490.1	63.84	849	1	841	1	821	0	1053
DFL_001554	XP_011124491.1	94.887	841	1	833	1	831	0	1572
DFL_001555	XP_011124492.1	89.374	527	400	920	404	926	0	920
DFL_001556	XP_011124494.1	63.158	209	1	199	1	208	5.45e-92	266
DFL_001557	XP_011124495.1	85.473	592	1	587	1	591	0	984
DFL_001558	XP_011124496.1	96.703	546	1	546	1	546	0	1067
DFL_001559	XP_011124499.1	91.75	1297	2	1297	3	1298	0	2405
DFL_001560	XP_011124500.1	98.605	215	1	215	1	215	6.74e-160	439
DFL_001561	XP_011124501.1	93.575	607	78	684	22	619	0	1186
DFL_001562	XP_011124502.1	92.804	403	1	403	1	402	0	684
DFL_001563	XP_011124505.1	97.908	478	1	478	1	478	0	967
DFL_001564	XP_011124506.1	91.209	182	1	182	1	181	8.23e-107	302
DFL_001565	XP_011124507.1	89.71	379	1	372	5	383	0	714
DFL_001566	XP_011124508.1	48.387	93	1	92	372	464	3.7e-25	96.7
DFL_001567	XP_011124509.1	70.312	320	101	420	1	318	5.64e-165	466
DFL_001568	XP_011124511.1	77.976	336	14	349	155	490	0	555
DFL_001569	XP_011124513.1	93.68	538	3	539	456	992	0	976
DFL_001570	XP_011124514.1	46.923	130	35	161	626	752	4.4e-25	99.4
DFL_001571	XP_011124515.1	65.517	87	1	87	1	84	2.74e-30	102
DFL_001572	XP_011124516.1	90.27	370	1	370	1	370	0	672
DFL_001573	XP_011124517.1	93.143	700	1	699	1	700	0	1284
DFL_001574	XP_011124518.1	64.493	138	4	141	689	825	7.34e-39	138
DFL_001575	XP_011124520.1	93.204	206	1	206	1	206	1.51e-147	407
DFL_001576	XP_011124521.1	71.963	214	1	204	1	213	1.11e-95	277
DFL_001577	XP_011124522.1	82.972	323	1	312	1	320	0	527
DFL_001578	XP_011124523.1	76.474	1509	2	1484	1	1440	0	2180
DFL_001579	XP_011124524.1	81.505	319	1	309	1	318	1.04e-122	353
DFL_001580	XP_011124530.1	75	156	1	149	1	156	5.75e-84	242
DFL_001581	XP_011124533.1	87.97	133	1	133	1	133	3.12e-80	231
DFL_001582	XP_011124534.1	96.882	417	1	417	1	417	0	838
DFL_001583	XP_011124535.1	87.352	253	1	253	1	242	3.65e-152	424
DFL_001584	XP_011124536.1	89.286	336	1	334	1	336	0	627
DFL_001585	XP_011124537.1	87.838	296	1	294	1	296	2.45e-177	490
DFL_001586	XP_011124538.1	77.863	131	5	134	284	414	7.68e-63	197
DFL_001587	XP_011124539.1	70.455	88	1	88	126	213	1.18e-35	124
DFL_001588	XP_011124539.1	79.787	188	1	185	296	483	4.61e-100	298
DFL_001589	XP_011124540.1	99.357	311	1	311	1	311	0	644
DFL_001590	XP_011124541.1	97.132	523	1	523	1	522	0	1068
DFL_001591	XP_011124542.1	91.913	2399	1	2390	1	2390	0	3695
DFL_001592	XP_011124543.1	95.991	449	1	449	1	449	0	900
DFL_001593	XP_011124544.1	80.612	392	1	392	1	390	0	614
DFL_001594	XP_011124545.1	99.194	248	85	332	77	324	0	507
DFL_001595	XP_011124546.1	97.312	186	2	187	20	205	6.92e-136	377
DFL_001596	XP_011124547.1	93.548	279	27	295	26	304	0	515
DFL_001597	XP_011124548.1	96.761	741	1	741	1	741	0	1469
DFL_001598	XP_011124549.1	95.542	1189	1	1189	1	1185	0	2302
DFL_001599	XP_011124550.1	96.11	617	1	616	1	617	0	1244
DFL_001600	XP_011124552.1	79.412	102	1	101	1	101	4.54e-51	155
DFL_001601	XP_011124553.1	82.861	671	1	666	1	668	0	1041
DFL_001602	XP_011124559.1	93.514	555	1	555	1	555	0	1059
DFL_001603	XP_011124560.1	96.078	561	1	561	1	561	0	1117
DFL_001604	XP_011124561.1	94.585	554	1	554	1	554	0	1057
DFL_001605	XP_011124562.1	100	143	1	143	1	143	5.32e-105	294
DFL_001606	XP_011124563.1	84.456	386	1	382	1	386	0	611
DFL_001607	XP_011124564.1	84.713	471	1	471	1	468	0	845
DFL_001608	XP_011124565.1	90.639	438	1	438	1	437	0	740
DFL_001609	XP_011124566.1	100	151	1	151	1	151	7.83e-109	305
DFL_001610	XP_011124567.1	84.985	333	1	333	61	393	0	586
DFL_001611	XP_011124568.1	89.144	479	1	479	1	479	0	844
DFL_001612	XP_011124569.1	81.651	218	53	270	16	233	9.67e-135	379
DFL_001613	XP_011124570.1	91.667	312	1	312	1	312	0	596
DFL_001614	XP_011124571.1	81.25	112	1	112	1	112	4.72e-66	193
DFL_001615	XP_011124572.1	69.317	717	5	721	2	716	0	1001
DFL_001616	XP_011124573.1	80.716	726	1	700	1	720	0	1059
DFL_001617	XP_011124575.1	82.131	582	1	581	1	581	0	996
DFL_001618	XP_011124576.1	95.209	1315	1	1312	1	1314	0	2474
DFL_001619	XP_011124577.1	89.813	697	1	692	1	692	0	1265
DFL_001622	XP_011124578.1	88.419	639	1	619	1	639	0	1032
DFL_001623	XP_011124580.1	92.229	682	1	678	1	682	0	1255
DFL_001624	XP_011124581.1	59.42	276	27	269	1	276	8.14e-112	322
DFL_001625	XP_011124582.1	90.123	162	1	162	1	162	3.11e-107	301
DFL_001626	XP_011124583.1	95.947	913	1	913	1	913	0	1759
DFL_001627	XP_011124584.1	74.297	498	1	476	1	496	0	644
DFL_001628	XP_011124585.1	92.543	979	1	971	1	977	0	1788
DFL_001629	XP_011124586.1	83.055	897	3	882	5	900	0	1501
DFL_001630	XP_011124587.1	90.576	902	1	899	1	902	0	1619
DFL_001631	XP_011124588.1	99.231	130	1	130	1	130	1.03e-94	267
DFL_001633	XP_011124589.1	93.897	934	1	934	1	933	0	1822
DFL_001634	XP_011124590.1	92.393	1814	1	1796	1	1814	0	3342
DFL_001635	XP_011124591.1	75.936	881	1	878	1	879	0	1391
DFL_001636	XP_011124592.1	79.255	188	78	264	5	192	3.2e-106	305
DFL_001637	XP_011124593.1	94.583	240	1	240	1	239	1.45e-169	465
DFL_001638	XP_011124594.1	93.096	449	63	511	2	447	0	864
DFL_001639	XP_011124595.1	97.904	1193	2	1194	116	1308	0	2422
DFL_001640	XP_011124596.1	98.044	869	1	869	1	869	0	1771
DFL_001641	XP_011124597.1	94.335	865	1	864	1	864	0	1687
DFL_001642	XP_011124598.1	86.751	868	1	850	1	864	0	1432
DFL_001643	XP_011124599.1	88.69	168	1	165	1	168	7.14e-81	235
DFL_001644	XP_011124600.1	85.366	164	1	160	1	164	5.31e-97	288
DFL_001645	XP_011124600.1	64.563	206	1	169	306	511	4.27e-86	260
DFL_001646	XP_011124601.1	86.885	732	1	731	165	894	0	1178
DFL_001648	XP_011124603.1	95.118	676	1	676	1	676	0	1278
DFL_001649	XP_011124605.1	88.472	1093	1	1077	1	1083	0	1736
DFL_001650	XP_011124606.1	96.055	507	1	507	81	587	0	1004
DFL_001651	XP_011124607.1	55.724	725	13	691	15	721	0	662
DFL_001652	XP_011124608.1	72.351	387	1	361	1	387	0	546
DFL_001653	XP_011124609.1	90.551	508	1	501	1	507	0	868
DFL_001654	XP_011124610.1	60.148	271	3	245	4	269	7.55e-94	275
DFL_001655	XP_011124612.1	86.311	862	1	835	1	854	0	1313
DFL_001656	XP_011124613.1	55.2	375	1	363	1	348	9.18e-119	347
DFL_001657	XP_011124614.1	64.706	646	1	633	1	625	0	749
DFL_001658	XP_011120841.1	44.848	165	12	175	15	178	1.9e-49	157
DFL_001659	XP_011124616.1	88.136	1593	1	1539	1	1589	0	2710
DFL_001660	XP_011124617.1	67.944	287	1	283	1	273	2.23e-97	286
DFL_001661	XP_011124619.1	96.721	488	1	488	1	483	0	964
DFL_001662	XP_011124620.1	88.932	1039	134	1171	140	1176	0	1918
DFL_001663	XP_011124621.1	67.403	181	1	178	1	175	2.32e-76	224
DFL_001664	XP_011124622.1	93.226	1934	1	1923	1	1927	0	3587
DFL_001665	XP_011124623.1	88.679	477	1	468	1	476	0	845
DFL_001666	XP_011124624.1	97.024	336	54	389	25	360	0	665
DFL_001667	XP_011124625.1	95.577	520	1	520	1	520	0	1028
DFL_001668	XP_011124626.1	78.963	1041	1	981	1	1033	0	1372
DFL_001669	XP_011124628.1	91.156	882	1	879	1	880	0	1632
DFL_001670	XP_011124629.1	82.931	662	1	661	1	661	0	1071
DFL_001671	XP_011124630.1	91.949	857	1	852	1	851	0	951
DFL_001672	XP_011124631.1	85.971	278	1	278	9	286	0	506
DFL_001673	XP_011124632.1	92.725	701	1	698	1	701	0	1241
DFL_001674	XP_011124634.1	78.154	325	1	316	1	322	6.3e-155	435
DFL_001675	XP_011124637.1	93.921	329	1	328	1	329	0	588
DFL_001676	XP_011124638.1	96.169	783	1	781	1	782	0	1564
DFL_001677	XP_011124639.1	93.443	488	1	488	1	488	0	919
DFL_001678	XP_011124640.1	95.879	364	1	364	1	364	0	715
DFL_001679	XP_011124641.1	83.333	54	22	75	351	404	2.54e-17	72.8
DFL_001680	XP_011124641.1	85.838	346	1	340	1	345	0	535
DFL_001681	XP_011124642.1	89.375	160	1	160	1	160	1.09e-108	305
DFL_001682	XP_011124643.1	85.714	469	17	483	17	481	0	805
DFL_001683	XP_011124644.1	96.46	678	1	678	1	678	0	1377
DFL_001684	XP_011124645.1	96.247	373	1	373	1	373	0	753
DFL_001685	XP_011124646.1	93.072	332	1	332	1	332	0	638
DFL_001686	XP_011124647.1	96.03	529	1	529	1	529	0	1073
DFL_001687	XP_011124648.1	87.171	1255	1	1250	78	1283	0	2211
DFL_001688	XP_011124649.1	92.188	320	1	320	1	320	0	582
DFL_001689	XP_011124650.1	97.472	791	1	791	1	791	0	1604
DFL_001690	XP_011124651.1	91.622	752	1	752	1	751	0	1450
DFL_001691	XP_011124652.1	67.133	286	31	314	10	284	4e-99	292
DFL_001692	XP_011124653.1	54.911	448	1	424	19	444	2.38e-119	353
DFL_001693	XP_011124654.1	84.528	530	1	515	1	530	0	831
DFL_001694	XP_011124655.1	94.474	380	30	409	35	414	0	664
DFL_001695	XP_011124656.1	96.813	251	1	251	1	251	0	505
DFL_001696	XP_011124657.1	87.614	767	1	764	1	755	0	1272
DFL_001697	XP_011124658.1	85.326	920	1	913	1	884	0	1249
DFL_001698	XP_011124659.1	58.268	127	1	125	1	125	1.28e-38	127
DFL_001699	XP_011124660.1	65.827	278	57	324	44	317	1.76e-122	353
DFL_001700	XP_011124661.1	94.898	294	1	293	1	294	0	515
DFL_001701	XP_011124662.1	96.66	479	5	483	83	561	0	954
DFL_001702	XP_011124663.1	90.21	143	1	143	1	143	7.07e-89	253
DFL_001703	XP_011124664.1	84.433	379	1	377	1	379	0	652
DFL_001704	XP_011124665.1	89.547	287	1	287	1	287	0	541
DFL_001705	XP_011124666.1	90.361	332	1	329	1	330	0	519
DFL_001706	XP_011124667.1	85.537	242	1	242	1	242	2.51e-159	440
DFL_001707	XP_011124668.1	94.062	741	1	739	1	739	0	1122
DFL_001708	XP_011124669.1	92.045	88	1	88	1	88	3.06e-53	159
DFL_001709	XP_011124670.1	84.685	222	1	211	1	222	3.58e-136	379
DFL_001710	XP_011124671.1	92.659	504	1	502	1	503	0	946
DFL_001712	XP_011124673.1	96.866	351	1	351	1	351	0	715
DFL_001713	XP_011124674.1	90.95	221	1	221	1	221	3.08e-155	427
DFL_001714	XP_011124675.1	95.699	279	1	279	1	279	0	510
DFL_001715	XP_011124676.1	65.138	218	1	215	1	165	3.43e-88	256
DFL_001716	XP_011124677.1	97.254	692	1	692	1	691	0	1412
DFL_001717	XP_011124678.1	88.934	244	195	438	299	541	7.85e-141	412
DFL_001718	XP_011124679.1	92.07	454	1	453	1	454	0	778
DFL_001719	XP_011124680.1	88.858	359	1	356	1	359	0	607
DFL_001720	XP_011124681.1	82.353	221	3	223	21	234	1.47e-131	369
DFL_001721	XP_011124682.1	90.132	304	1	304	1	304	0	561
DFL_001722	XP_011124683.1	71.111	315	1	315	1	309	4.58e-165	473
DFL_001723	XP_011124684.1	96.394	416	1	416	1	416	0	845
DFL_001724	XP_011124685.1	95.455	242	1	242	1	242	1.98e-176	483
DFL_001725	XP_011124686.1	94.958	476	1	476	1	476	0	953
DFL_001726	XP_011127421.1	28.38	673	15	602	15	623	5.9e-46	179
DFL_001727	XP_011124688.1	88.703	239	1	239	1	239	6.08e-165	454
DFL_001728	XP_011127310.1	44.186	86	5	88	239	322	2.05e-12	62.4
DFL_001729	XP_011124691.1	95.116	430	1	430	1	430	0	867
DFL_001730	XP_011124692.1	84.52	323	1	302	1	323	0	552
DFL_001731	XP_011124693.1	63.077	130	89	189	227	356	3.78e-37	132
DFL_001733	XP_011124695.1	96.305	433	54	486	52	484	0	848
DFL_001734	XP_011124696.1	89.926	407	1	405	1	407	0	711
DFL_001735	XP_011124697.1	97.861	374	1	374	1	374	0	749
DFL_001736	XP_011124700.1	96.509	487	1	487	1	487	0	982
DFL_001737	XP_011124701.1	95.349	731	1	731	1	731	0	1421
DFL_001738	XP_011124702.1	75.521	384	132	480	159	519	1.75e-78	257
DFL_001739	XP_011124703.1	92.029	414	79	492	594	1007	0	786
DFL_001740	XP_011124703.1	97.811	594	1	593	1	594	0	1210
DFL_001741	XP_011124704.1	84.369	499	127	616	25	519	0	816
DFL_001742	XP_011124707.1	67.126	870	1	816	1	868	0	1018
DFL_001743	XP_011124708.1	85	140	1	140	1	140	1.39e-76	223
DFL_001744	XP_011124709.1	89.517	1326	1	1321	1	1319	0	2202
DFL_001745	XP_011124711.1	82.342	555	1	537	1	549	0	910
DFL_001746	XP_011124712.1	69.186	516	4	507	17	524	0	674
DFL_001747	XP_011124713.1	86.235	1591	53	1601	100	1686	0	2654
DFL_001748	XP_011124714.1	92.287	752	1	752	1	750	0	1453
DFL_001749	XP_011124715.1	89.474	988	1	987	1	987	0	1792
DFL_001750	XP_011124716.1	85.714	504	1	499	1	503	0	872
DFL_001751	XP_011124717.1	97.778	270	1	270	1	270	0	536
DFL_001752	XP_011124718.1	88.673	565	1	555	1	559	0	1003
DFL_001753	XP_011124719.1	96.066	305	1	305	1	305	0	617
DFL_001754	XP_011124720.1	95.263	570	1	569	1	570	0	1078
DFL_001755	XP_011124721.1	93.878	98	1	98	1	98	6.08e-65	191
DFL_001756	XP_011124722.1	93.478	230	1	230	1	230	6.97e-140	390
DFL_001757	XP_011124723.1	78.149	389	1	356	1	388	0	538
DFL_001758	XP_011124724.1	84.275	655	1	644	1	641	0	1093
DFL_001759	XP_011124725.1	90.457	744	1	743	1	743	0	1392
DFL_001760	XP_011124726.1	91.037	569	1	569	1	569	0	1097
DFL_001761	XP_011124727.1	97.183	71	1	71	1	71	4.08e-49	147
DFL_001762	XP_011124728.1	91.209	364	1	361	1	364	0	621
DFL_001763	XP_011124729.1	93.262	282	11	292	6	287	2.12e-176	487
DFL_001764	XP_011124730.1	94.393	214	1	214	1	214	2.26e-97	281
DFL_001765	XP_011124731.1	100	96	1	96	1	96	5.09e-65	189
DFL_001766	XP_011124732.1	90.498	221	1	221	1	221	1.17e-144	401
DFL_001767	XP_011124733.1	88.285	239	1	239	1	239	2.05e-149	414
DFL_001768	XP_011124734.1	90.256	1406	1	1380	1	1404	0	2542
DFL_001769	XP_011124735.1	85.851	629	1	623	1	629	0	1025
DFL_001770	XP_011124736.1	86.943	314	1	314	1	290	0	541
DFL_001771	XP_011124737.1	94.318	352	1	352	1	343	0	679
DFL_001773	XP_011124738.1	65.455	110	1	110	1	110	6.96e-41	131
DFL_001774	XP_011124739.1	92.932	948	1	931	1	948	0	1811
DFL_001775	XP_011124740.1	94.805	154	1	154	1	154	2.27e-98	278
DFL_001776	XP_011124741.1	92.424	462	1	461	1	462	0	834
DFL_001777	XP_011124743.1	85.526	380	107	480	1	379	0	674
DFL_001778	XP_011124745.1	82.979	517	15	496	1	517	0	864
DFL_001779	XP_011124746.1	82.841	711	52	736	1	711	0	1117
DFL_001780	XP_011124747.1	83.333	576	1	576	1	576	0	952
DFL_001781	XP_011124748.1	81.13	885	2	870	1	885	0	1411
DFL_001782	XP_011124749.1	95.312	320	1	318	1	320	0	638
DFL_001783	XP_011124751.1	82.421	603	1	599	1	602	0	1024
DFL_001784	XP_011124752.1	89.686	795	1	791	1	794	0	1315
DFL_001785	XP_011124753.1	69.321	427	1	379	1	426	2.6e-156	445
DFL_001786	XP_011124754.1	67.987	959	1	921	1	949	0	1246
DFL_001788	XP_011124755.1	95.833	504	1	504	1	504	0	984
DFL_001789	XP_011124756.1	84.404	109	1	109	442	550	1.65e-61	196
DFL_001790	XP_011124757.1	91.783	1363	1	1326	1	1348	0	2528
DFL_001791	XP_011124758.1	95.017	301	1	301	1	301	0	603
DFL_001792	XP_011124759.1	90	180	1	177	1	180	7.67e-119	332
DFL_001793	XP_011124760.1	83.417	199	43	241	7	205	7.77e-118	333
DFL_001795	XP_011124761.1	95.749	541	1	537	1	540	0	1052
DFL_001796	XP_011124762.1	89.516	248	1	244	1	248	1.52e-146	408
DFL_001797	XP_011124763.1	80.401	847	3	817	5	851	0	1366
DFL_001798	XP_011124764.1	91.06	302	1	302	1	301	0	571
DFL_001799	XP_011124765.1	89.51	143	1	142	1	143	8.67e-95	271
DFL_001800	XP_011124766.1	90.728	302	92	393	2	303	0	538
DFL_001801	XP_011124768.1	89.955	448	1	448	1	448	0	757
DFL_001802	XP_011124769.1	89.773	616	1	616	1	616	0	1071
DFL_001803	XP_011124770.1	91.724	435	1	435	1	435	0	808
DFL_001804	XP_011124771.1	90.476	168	1	165	1	168	1.25e-102	290
DFL_001805	XP_011124772.1	90.017	591	1	580	1	588	0	1007
DFL_001806	XP_011124773.1	92.354	824	626	1447	634	1453	0	1432
DFL_001807	XP_011124774.1	68.118	574	1	573	1	569	0	776
DFL_001808	XP_011124775.1	88.731	1411	1	1411	1	1409	0	2582
DFL_001809	XP_011124776.1	100	166	1	166	1	166	1.13e-120	337
DFL_001810	XP_011124777.1	97.664	214	1	214	1	214	3.81e-152	419
DFL_001811	XP_011124778.1	75.14	535	102	636	258	791	0	814
DFL_001813	XP_011124778.1	72.835	254	1	254	1	254	4.24e-124	370
DFL_001814	XP_011124779.1	79.864	735	28	738	1	733	0	1145
DFL_001815	XP_011124780.1	90.123	729	1	729	1	729	0	1369
DFL_001816	XP_011124781.1	74.654	217	4	220	1	217	1.83e-95	288
DFL_001817	XP_011124782.1	70.66	576	9	584	2	534	0	762
DFL_001818	XP_011124783.1	87.018	570	1	567	1	569	0	939
DFL_001820	XP_011125465.1	98.42	443	20	461	1	443	0	906
DFL_001821	XP_011125464.1	96.825	126	37	162	15	140	1.23e-82	238
DFL_001822	XP_011125463.1	100	149	1	149	1	149	2.94e-106	298
DFL_001824	XP_011125462.1	90	180	1	180	463	642	2.6e-118	347
DFL_001825	XP_011125462.1	88.235	306	1	300	1	305	1.8e-173	494
DFL_001826	XP_011125461.1	65.564	514	1	486	11	503	0	651
DFL_001827	XP_011125460.1	100	225	1	225	1	225	4.38e-170	466
DFL_001828	XP_011125459.1	89.455	569	1	562	108	676	0	1035
DFL_001829	XP_011125458.1	88.043	92	308	399	2	93	1.43e-43	146
DFL_001830	XP_011125457.1	92.92	226	1	226	1	226	8.42e-146	404
DFL_001831	XP_011125456.1	68.495	638	6	594	3	635	0	843
DFL_001832	XP_011125455.1	94.01	1369	1	1339	1	1369	0	2668
DFL_001833	XP_011125454.1	95.582	249	105	353	1	249	1.45e-173	482
DFL_001834	XP_011125453.1	97.74	177	1	177	1	177	1.01e-128	357
DFL_001835	XP_011125452.1	81.436	905	13	909	1	902	0	1506
DFL_001836	XP_011125451.1	92.946	241	1	241	1	241	5.87e-167	459
DFL_001837	XP_011125450.1	88.455	615	1	611	1	610	0	650
DFL_001838	XP_011125449.1	98.561	139	90	228	19	157	9.02e-98	280
DFL_001839	XP_011125448.1	96.581	117	1	117	1	117	1.56e-82	235
DFL_001841	XP_011125447.1	90.441	272	19	290	1	269	0	511
DFL_001842	XP_011125446.1	84.51	878	1	846	1	873	0	1423
DFL_001843	XP_011125445.1	95.161	124	1	124	1	124	1.04e-82	236
DFL_001844	XP_011125444.1	97.407	540	1	540	1	540	0	1103
DFL_001845	XP_011125443.1	89.087	843	2	843	1099	1941	0	1533
DFL_001846	XP_011125443.1	91.12	1036	1	1036	1	1036	0	1947
DFL_001847	XP_011125442.1	80	575	1	575	1	575	0	887
DFL_001848	XP_011125441.1	90.845	142	1	142	1	142	4.37e-96	271
DFL_001849	XP_011125440.1	90.185	703	1	703	1	700	0	1283
DFL_001850	XP_011125439.1	92.654	667	1	667	1	663	0	1228
DFL_001851	XP_011125438.1	97.297	222	1	222	1	220	2.6e-153	423
DFL_001852	XP_011125437.1	95.738	657	1	650	1	657	0	1312
DFL_001853	XP_011125436.1	73.829	726	1	726	1	726	0	1071
DFL_001854	XP_011125435.1	91.176	170	1	168	1	170	1.07e-104	296
DFL_001855	XP_011125432.1	97.163	141	1	141	1	141	6.77e-97	274
DFL_001856	XP_011125431.1	87.733	644	1	621	1	641	0	1168
DFL_001857	XP_011127782.1	27.044	477	32	478	103	544	7.27e-39	148
DFL_001858	XP_011123770.1	85.806	310	1	310	1	310	0	558
DFL_001859	XP_011123769.1	96.329	572	65	635	1	572	0	1150
DFL_001860	XP_011123768.1	95.842	457	1	457	1	457	0	871
DFL_001861	XP_011123767.1	98.148	108	1	107	1	108	3.13e-73	211
DFL_001862	XP_011123766.1	96.063	889	1	889	1	889	0	1765
DFL_001863	XP_011123765.1	92.1	481	11	489	159	639	0	805
DFL_001864	XP_011123763.1	83.355	757	1	747	1	756	0	1275
DFL_001865	XP_011123762.1	70.992	131	1	130	1	123	1.83e-37	122
DFL_001866	XP_011123761.1	96.817	597	3	599	4	600	0	1197
DFL_001867	XP_011123759.1	96.178	471	1	471	1	471	0	940
DFL_001868	XP_011123758.1	95.635	504	50	553	45	548	0	1014
DFL_001869	XP_011123756.1	95.607	774	1	774	1	774	0	1527
DFL_001870	XP_011123755.1	94.794	461	1	461	1	461	0	917
DFL_001871	XP_011123754.1	98.571	280	1	280	1	280	0	566
DFL_001872	XP_011123753.1	87.73	163	4	166	1	163	4.73e-92	263
DFL_001873	XP_011123752.1	90.438	251	1	251	1	251	7.99e-176	482
DFL_001874	XP_011123751.1	92.986	442	1	442	1	442	0	862
DFL_001876	XP_011123750.1	97.955	880	1	880	1	879	0	1788
DFL_001877	XP_011123749.1	91.925	161	1	161	204	364	1.71e-113	325
DFL_001878	XP_011123748.1	93.627	204	1	204	1	203	1.19e-138	384
DFL_001879	XP_011123746.1	65.781	301	1	300	1	299	2.12e-136	387
DFL_001880	XP_011123745.1	78.078	333	1	330	10	335	5.73e-177	492
DFL_001881	XP_011123744.1	93.721	653	1	652	1	653	0	1182
DFL_001882	XP_011123743.1	80.78	359	1	359	1	359	0	608
DFL_001883	XP_011123742.1	88.235	306	1	295	1	306	0	527
DFL_001884	XP_011123741.1	95.817	1506	1	1506	3	1508	0	2987
DFL_001885	XP_011123740.1	92.812	473	1	473	1	473	0	886
DFL_001886	XP_011123739.1	87.111	1831	1	1806	37	1861	0	2951
DFL_001887	XP_011123738.1	85.659	258	1	248	1	257	3.05e-144	402
DFL_001888	XP_011123737.1	77.5	520	79	552	4	523	0	723
DFL_001889	XP_011123736.1	87.218	532	1	532	1	531	0	948
DFL_001890	XP_011123732.1	90.02	511	1	511	81	591	0	970
DFL_001891	XP_011123731.1	60.526	114	1	114	1	114	1.24e-36	126
DFL_001892	XP_011123730.1	78.146	453	1	417	1	451	7.81e-174	492
DFL_001893	XP_011123729.1	54.936	233	1	229	37	269	1.28e-84	251
DFL_001894	XP_011123728.1	91.011	534	6	539	6	538	0	1008
DFL_001895	XP_011123727.1	79.695	197	10	203	13	209	4.23e-59	183
DFL_001896	XP_011123726.1	88.045	803	1	799	1	798	0	1344
DFL_001897	XP_011123725.1	46.193	591	563	1091	503	1079	1.04e-136	441
DFL_001898	XP_011123724.1	90.585	786	1	781	1	764	0	1229
DFL_001899	XP_011123723.1	97.63	211	1	211	1	211	2.45e-154	424
DFL_001900	XP_011123722.1	86.522	230	1	230	1	229	3.05e-139	388
DFL_001901	XP_011123721.1	94.755	286	1	286	1	286	0	571
DFL_001902	XP_011123720.1	93.427	213	1	213	1	213	5.32e-152	419
DFL_001903	XP_011123719.1	90.4	375	1	375	1	375	0	687
DFL_001904	XP_011123718.1	79.286	420	1	414	1	420	0	671
DFL_001905	XP_011123717.1	93.871	310	1	310	1	310	0	613
DFL_001906	XP_011123716.1	94.934	533	206	738	1	528	0	1049
DFL_001907	XP_011123714.1	92.18	1995	1	1994	91	2082	0	3698
DFL_001908	XP_011123713.1	88.52	331	1	328	1	331	0	579
DFL_001909	XP_011123712.1	94.896	529	1	529	1	529	0	1019
DFL_001910	XP_011123711.1	57.875	273	1	260	235	485	1.54e-81	251
DFL_001911	XP_011123710.1	96.094	256	1	256	1	256	0	506
DFL_001912	XP_011123709.1	89.427	1012	1	1008	1	1008	0	1699
DFL_001913	XP_011123708.1	92.464	345	1	345	1	345	0	631
DFL_001914	XP_011123707.1	98.765	81	10	90	1	81	4.38e-53	159
DFL_001915	XP_011123706.1	93.226	871	3	872	1	865	0	1334
DFL_001916	XP_011123705.1	98.191	387	1	387	1	384	0	782
DFL_001917	XP_011123704.1	94.615	260	1	260	1	260	0	506
DFL_001918	XP_011123703.1	91.376	603	12	614	12	614	0	1157
DFL_001919	XP_011123702.1	93.588	577	1	577	1	577	0	1132
DFL_001920	XP_011123701.1	77.09	646	5	644	4	642	0	1018
DFL_001921	XP_011123700.1	78.727	597	1	558	1	594	0	840
DFL_001922	XP_011123699.1	90.274	730	1	729	1	729	0	1336
DFL_001923	XP_011123698.1	91.897	506	1	499	1	506	0	946
DFL_001924	XP_011123697.1	92.455	1047	1	1032	1	1047	0	1722
DFL_001925	XP_011123696.1	93.039	431	131	561	19	446	0	689
DFL_001926	XP_011123695.1	38.532	109	81	189	1	102	1.14e-17	77.4
DFL_001927	XP_011123694.1	97.059	170	1	170	1	170	4.71e-122	340
DFL_001928	XP_011123693.1	96.641	387	1	387	1	387	0	775
DFL_001929	XP_011123691.1	92.153	1147	80	1220	14	1158	0	2011
DFL_001930	XP_011123689.1	90.157	1016	24	998	3	1018	0	1833
DFL_001931	XP_011123688.1	95.552	607	1	607	1	605	0	1092
DFL_001932	XP_011123687.1	97.059	714	1	713	48	761	0	1452
DFL_001934	XP_011123686.1	88.618	492	1	488	1	491	0	891
DFL_001935	XP_011123685.1	75.181	415	1	400	1	410	0	577
DFL_001936	XP_011123684.1	85.468	523	1	519	1	523	0	926
DFL_001937	XP_011123683.1	84.582	694	1	683	9	700	0	1001
DFL_001938	XP_011123682.1	72.149	377	5	369	3	379	0	518
DFL_001939	XP_011123681.1	96.008	501	1	501	1	501	0	986
DFL_001940	XP_011123679.1	99.254	536	1	536	1	536	0	1101
DFL_001941	XP_011123678.1	91.411	652	1	652	1	649	0	1124
DFL_001943	XP_011123677.1	98.214	112	1	111	1	112	3.72e-75	216
DFL_001944	XP_011123676.1	85.714	273	262	528	266	538	1.13e-123	372
DFL_001945	XP_011123675.1	60.563	355	4	314	6	355	1.26e-128	369
DFL_001946	XP_011123674.1	93.49	768	1	764	1	768	0	1367
DFL_001947	XP_011123673.1	81.496	508	1	507	1	508	0	823
DFL_001948	XP_011123672.1	90.281	391	1	391	1	391	0	740
DFL_001949	XP_011123670.1	98.371	307	1	307	1	307	0	620
DFL_001950	XP_011123669.1	92.822	613	1	612	1	612	0	1189
DFL_001951	XP_011123668.1	89.575	518	3	520	2	518	0	919
DFL_001953	XP_011123666.1	96.267	1259	1	1259	1	1259	0	2444
DFL_001954	XP_011123665.1	91.057	369	97	465	43	411	0	684
DFL_001955	XP_011123664.1	93.014	501	1	501	1	501	0	951
DFL_001956	XP_011123662.1	97.603	584	1	581	1	581	0	1164
DFL_001957	XP_011123661.1	80.844	308	1	285	1	308	1.93e-152	427
DFL_001958	XP_011123660.1	98.276	696	1	696	1	696	0	1395
DFL_001959	XP_011123659.1	87.071	874	49	922	1	873	0	1528
DFL_001960	XP_011123658.1	82.824	425	173	591	295	719	0	716
DFL_001961	XP_011123657.1	96.247	373	1	373	117	489	0	743
DFL_001962	XP_011123656.1	72.308	260	98	356	1	256	1.06e-126	362
DFL_001963	XP_011123655.1	91.277	321	1	321	1	321	0	612
DFL_001964	XP_011123654.1	85.87	368	1	330	1	368	0	636
DFL_001965	XP_011123653.1	91.584	202	1	202	1	202	7.71e-137	380
DFL_001966	XP_011123652.1	67.213	305	1	296	1	304	1.52e-113	346
DFL_001967	XP_011123651.1	98.962	771	1	771	1	771	0	1599
DFL_001968	XP_011123650.1	89.738	458	1	458	1	458	0	699
DFL_001969	XP_011123649.1	91.486	1198	1	1182	1	1186	0	1937
DFL_001970	XP_011125658.1	42.056	107	1	107	1	107	7.01e-28	100
DFL_001971	XP_011125658.1	45.679	81	1	80	146	226	1.49e-13	62
DFL_001972	XP_011123648.1	100	45	1	45	1	45	1.16e-26	94
DFL_001973	XP_011124850.1	29.167	72	21	91	27	98	5.66e-07	46.2
DFL_001974	XP_011123647.1	95.262	802	1	802	1	802	0	1376
DFL_001975	XP_011123646.1	85.372	376	1	374	1	375	0	656
DFL_001976	XP_011123645.1	100	304	168	471	1	304	0	636
DFL_001977	XP_011123644.1	95.455	220	1	220	1	220	5.16e-155	427
DFL_001978	XP_011123643.1	86.127	173	1	166	1	166	5.83e-104	294
DFL_001979	XP_011123642.1	85.279	197	1	193	1	178	1.11e-75	224
DFL_001980	XP_011123641.1	92.256	749	1	716	1	749	0	1431
DFL_001981	XP_011123640.1	91.137	959	1	958	1	956	0	1723
DFL_001982	XP_011123639.1	95.679	324	1	324	1	324	0	638
DFL_001983	XP_011123638.1	95.238	189	1	189	1	189	4.24e-137	379
DFL_001984	XP_011123637.1	70.194	567	122	623	1	567	0	799
DFL_001985	XP_011123636.1	58.193	476	1	424	19	435	2.92e-158	452
DFL_001986	XP_011123635.1	95.783	166	1	166	1	166	6.16e-116	324
DFL_001987	XP_011123634.1	97.633	169	1	169	1	169	1e-118	331
DFL_001988	XP_011123633.1	90.378	291	1	291	1	291	0	521
DFL_001989	XP_011123632.1	91.531	862	1	839	1	859	0	1562
DFL_001990	XP_011123631.1	87.879	66	1	66	1	66	9.26e-40	123
DFL_001991	XP_011123630.1	96.661	599	1	599	1	597	0	1174
DFL_001992	XP_011123629.1	95.679	486	1	486	1	483	0	948
DFL_001993	XP_011123628.1	92.453	265	1	265	1	265	0	502
DFL_001994	XP_011123627.1	96.648	179	1	179	1	179	8.19e-128	355
DFL_001995	XP_011123626.1	85.859	297	1	294	1	297	4.67e-177	491
DFL_001996	XP_011123625.1	93.399	409	1	405	1	409	0	734
DFL_001997	XP_011123624.1	81.013	474	1	454	1	474	0	729
DFL_001998	XP_011123623.1	95.758	165	1	165	1	165	1.85e-114	320
DFL_001999	XP_011123622.1	95.522	67	17	83	4	70	2.86e-42	130
DFL_002000	XP_011123621.1	93.892	1097	1	1097	1	1097	0	2120
DFL_002001	XP_011123620.1	89.381	113	1	113	1	113	8.62e-67	196
DFL_002002	XP_011123619.1	66.213	367	89	453	211	572	2.97e-158	459
DFL_002003	XP_011123618.1	93.151	438	1	438	1	438	0	848
DFL_002004	XP_011123617.1	95.072	345	1	345	1	345	0	657
DFL_002005	XP_011123616.1	75.777	772	1	762	1	768	0	1157
DFL_002007	XP_011123615.1	93.348	451	1	451	1	451	0	865
DFL_002008	XP_011123614.1	87.037	54	1	54	1	54	5.15e-27	97.1
DFL_002009	XP_011123612.1	66.048	377	1	341	1	371	6.74e-161	453
DFL_002010	XP_011123611.1	87.654	81	1	81	1	81	6.22e-46	140
DFL_002011	XP_011123609.1	83.607	61	60	118	1	61	2.57e-31	106
DFL_002012	XP_011123607.1	96.605	324	1	324	1	324	0	649
DFL_002013	XP_011123606.1	97.45	549	1	549	1	549	0	1083
DFL_002014	XP_011123605.1	92.965	398	1	398	1	398	0	760
DFL_002015	XP_011123604.1	94.149	376	1	376	42	417	0	729
DFL_002016	XP_011123603.1	73.152	257	1	257	1	254	7.57e-135	379
DFL_002017	XP_011123602.1	99.145	117	73	189	10	126	1.26e-82	239
DFL_002018	XP_011123601.1	42.74	365	1	343	1	355	2.36e-86	264
DFL_002019	XP_011123599.1	88.509	322	1	322	1	322	0	594
DFL_002020	XP_011123598.1	86.985	461	134	594	153	612	0	836
DFL_002021	XP_011123597.1	73.832	107	53	159	1	107	6.65e-45	142
DFL_002022	XP_011123596.1	100	98	1	98	1	98	2.32e-66	195
DFL_002023	XP_011123595.1	96.032	126	1	126	1	126	5.6e-88	250
DFL_002024	XP_011123594.1	91.275	149	1	148	1	149	2.26e-84	243
DFL_002025	XP_011123593.1	90.456	241	1	241	1	241	1.8e-164	452
DFL_002026	XP_011123592.1	95.904	415	1	415	1	415	0	842
DFL_002027	XP_011123591.1	86.643	569	1	559	1	541	0	1014
DFL_002028	XP_011123590.1	69.143	350	1	345	63	410	2.1e-174	489
DFL_002029	XP_011123589.1	86.107	1382	539	1906	548	1925	0	2001
DFL_002030	XP_011123588.1	80.269	223	1	217	1	222	5.02e-125	351
DFL_002031	XP_011123587.1	91.54	461	20	480	64	521	0	842
DFL_002032	XP_011123585.1	93.846	195	1	195	1	195	6.89e-122	341
DFL_002033	XP_011123583.1	83.734	1998	1	1966	1	1990	0	3244
DFL_002034	XP_011123582.1	93.459	688	1	688	1	688	0	1360
DFL_002036	XP_011118426.1	88.172	558	1	533	1	558	0	983
DFL_002037	XP_011118427.1	91.935	558	1	557	1	558	0	1062
DFL_002038	XP_011118428.1	96.817	377	1	377	1	377	0	759
DFL_002039	XP_011118430.1	95.506	178	1	178	1	178	3.06e-126	351
DFL_002040	XP_011118431.1	91.867	332	1	332	1	332	0	598
DFL_002041	XP_011118432.1	80.952	336	67	363	1	336	0	544
DFL_002043	XP_011118433.1	67.09	708	1	706	1	706	0	837
DFL_002044	XP_011118434.1	71.345	171	1	171	1	171	4.36e-89	256
DFL_002045	XP_011118435.1	82.867	572	1	569	1	571	0	970
DFL_002046	XP_011118436.1	81.804	643	1	626	1	643	0	1021
DFL_002047	XP_011118437.1	50.669	1121	1	1019	25	1109	0	998
DFL_002048	XP_011118438.1	83.876	645	1	642	1	644	0	1109
DFL_002049	XP_011118439.1	66.055	109	23	131	344	449	4.46e-33	120
DFL_002050	XP_011118440.1	82.353	765	77	831	1	763	0	1348
DFL_002051	XP_011118441.1	84.4	1000	13	997	34	1016	0	1588
DFL_002052	XP_011118442.1	81.208	149	1	148	1	149	2.38e-88	253
DFL_002053	XP_011118443.1	95.585	453	1	453	1	452	0	850
DFL_002054	XP_011118444.1	90.352	767	1	767	1	765	0	1360
DFL_002055	XP_011118445.1	55.048	941	34	921	1	919	0	915
DFL_002056	XP_011118446.1	93.729	606	1	606	1	606	0	1166
DFL_002058	XP_011118447.1	67.377	610	137	702	6	608	0	830
DFL_002059	XP_011118448.1	94.179	481	1	481	354	834	0	931
DFL_002060	XP_011118451.1	55.063	158	1	157	1	154	2.49e-49	154
DFL_002061	XP_011118452.1	79.592	147	2	148	56	202	9.37e-56	176
DFL_002062	XP_011118453.1	88.959	317	83	396	1	317	0	572
DFL_002063	XP_011118454.1	93.711	159	1	159	1	159	3.41e-113	316
DFL_002064	XP_011118456.1	87.906	554	1	554	1	553	0	1008
DFL_002065	XP_011118457.1	93.049	446	14	459	14	459	0	878
DFL_002067	XP_011118458.1	69.291	127	12	138	44	170	3.94e-48	162
DFL_002068	XP_011118463.1	84.08	402	13	412	235	635	0	583
DFL_002069	XP_011118464.1	91.401	314	1	314	1	314	0	584
DFL_002070	XP_011118465.1	93.119	218	1	218	1	218	8.39e-153	421
DFL_002073	XP_011118466.1	77.358	318	1	318	52	369	0	525
DFL_002074	XP_011118467.1	64.815	486	65	537	14	487	0	592
DFL_002075	XP_011118469.1	46.787	389	14	388	115	489	8.31e-99	301
DFL_002076	XP_011118470.1	88.372	86	1	86	1	86	1.43e-46	142
DFL_002077	XP_011118471.1	68.761	573	30	599	29	589	0	762
DFL_002078	XP_011118472.1	92.079	202	1	202	1	202	5.58e-134	383
DFL_002079	XP_011118472.1	95.745	188	1	188	250	437	8.63e-134	380
DFL_002080	XP_011118473.1	86.17	564	1	558	1	543	0	953
DFL_002081	XP_011118474.1	94.595	333	1	333	1	333	0	615
DFL_002082	XP_011118475.1	76.991	452	1	422	1	451	0	609
DFL_002083	XP_011118478.1	71.687	996	1	978	1	991	0	1442
DFL_002084	XP_011118479.1	85.254	590	1	586	1	590	0	816
DFL_002085	XP_011118480.1	73.702	289	1	289	1	289	4.33e-161	448
DFL_002086	XP_011118482.1	90.293	546	1	546	1	546	0	1060
DFL_002087	XP_011118483.1	87.963	324	6	329	7	330	0	596
DFL_002088	XP_011118484.1	91.765	935	1	933	1	934	0	1724
DFL_002089	XP_011118485.1	86.391	507	1	503	1	506	0	881
DFL_002090	XP_011118486.1	94.622	781	1	781	1	779	0	1368
DFL_002091	XP_011118487.1	91.015	601	1	601	1	601	0	1138
DFL_002092	XP_011118488.1	78.107	338	1	312	4	335	3.3e-168	473
DFL_002093	XP_011118490.1	92.672	1119	1	1118	1	1119	0	2131
DFL_002094	XP_011118493.1	94.761	439	1	436	1	439	0	862
DFL_002095	XP_011118494.1	95.973	447	1	447	1	447	0	890
DFL_002096	XP_011118495.1	85.425	247	1	247	1	247	1.51e-163	451
DFL_002097	XP_011118496.1	77.833	600	1	522	1	600	0	895
DFL_002098	XP_011118497.1	77.551	49	1	49	287	333	7.08e-11	55.8
DFL_002099	XP_011118498.1	80.399	301	1	284	1	301	0	498
DFL_002100	XP_011118499.1	85.522	594	1	558	1	594	0	1050
DFL_002101	XP_011118500.1	86.404	559	1	528	1	559	0	949
DFL_002102	XP_011118501.1	96.117	618	1	618	1	617	0	1214
DFL_002103	XP_011118502.1	69.129	677	1	674	38	711	0	931
DFL_002104	XP_011118503.1	95.185	540	1	540	1	540	0	1071
DFL_002105	XP_011118505.1	98.039	765	1	765	1	764	0	1551
DFL_002106	XP_011118506.1	78.736	174	1	173	1	165	5.71e-72	214
DFL_002107	XP_011118507.1	92.761	373	47	419	1	371	0	727
DFL_002108	XP_011118508.1	91.745	533	1	510	1	533	0	983
DFL_002109	XP_011118509.1	83.041	171	1	171	404	573	5.97e-95	293
DFL_002110	XP_011118510.1	84.409	372	1	372	1	372	0	656
DFL_002111	XP_011118511.1	82.373	590	1	588	1	589	0	968
DFL_002112	XP_011118512.1	93.766	385	1	385	1	384	0	741
DFL_002114	XP_011118513.1	91.129	992	1	978	1	992	0	1758
DFL_002115	XP_011118514.1	93.803	355	1	355	1	355	0	696
DFL_002116	XP_011118514.1	90.146	274	1	274	376	649	0	521
DFL_002117	XP_011118515.1	71.93	114	75	181	3	116	3.95e-54	167
DFL_002118	XP_011118517.1	84.173	139	128	261	1	138	3.24e-77	229
DFL_002120	XP_011118520.1	64.781	548	1	537	155	690	0	690
DFL_002121	XP_011118521.1	62.687	268	40	305	16	282	8.66e-109	316
DFL_002122	XP_011118523.1	69.197	461	1	450	1	459	0	584
DFL_002123	XP_011118525.1	92.308	338	1	337	1	338	0	593
DFL_002124	XP_011118528.1	84.416	308	31	315	3	310	0	535
DFL_002125	XP_011118530.1	68.545	426	1	413	1	408	3.84e-133	388
DFL_002126	XP_011118531.1	67.063	252	35	229	63	314	6.43e-78	237
DFL_002127	XP_011118532.1	93.7	873	1	872	1	873	0	1629
DFL_002128	XP_011118533.1	74.632	272	1	236	1	271	4.78e-110	346
DFL_002129	XP_011118533.1	86.18	1165	1	1163	472	1631	0	2052
DFL_002130	XP_011118534.1	51.775	338	7	338	55	389	1.37e-120	352
DFL_002131	XP_011118535.1	54.943	435	47	471	21	450	1.92e-157	453
DFL_002132	XP_011118536.1	93.253	578	69	646	1	578	0	1144
DFL_002133	XP_011118537.1	82.699	289	109	395	1	289	1.09e-159	449
DFL_002134	XP_011118538.1	93.421	152	1	152	1	152	3.13e-106	298
DFL_002135	XP_011118539.1	93.928	527	1	526	1	527	0	1031
DFL_002136	XP_011118541.1	69.492	236	3	234	28	263	3.57e-125	354
DFL_002137	XP_011118542.1	91.304	667	1	667	1	662	0	1202
[truncated: 7,338 more rows]
