# Supplementary material for: Intercellular communication is required for trap formation in the nematode-trapping fungus Duddingtonia flagrans
Source: PLoS Genet. 2019 Mar 27;15(3):e1008029. doi: 10.1371/journal.pgen.1008029 (PMC6453484; doi:10.1371/journal.pgen.1008029)
Supplement: S6 Table — Mitochrondrial proteins and their corresponding description in the InterProScan database. (XLS) [file pgen.1008029.s014.xls]

## Sheet: Table_S6_mitochondrial_genes
Table S6. D. flagrans mitochondrial genes and their annotation
Protein	Annotation
DFL_000233	Aconitate hydratase, mitochondrial
DFL_000254	Ubiquinone biosynthesis protein COQ4, mitochondrial
DFL_000812	Isocitrate dehydrogenase [NAD] subunit, mitochondrial
DFL_000870	NADPH:adrenodoxin oxidoreductase, mitochondrial
DFL_001076	Cytochrome c oxidase subunit 6A, mitochondrial
DFL_001100	Lipoyl synthase, mitochondrial
DFL_001638	Phosphatidylserine decarboxylase proenzyme 1, mitochondrial
DFL_001685	Probable mitochondrial transport protein
DFL_001834	ATP synthase subunit d, mitochondrial
DFL_002252	Succinate--CoA ligase [ADP-forming] subunit alpha, mitochondrial
DFL_002385	Amino-acid acetyltransferase, mitochondrial
DFL_002390	Lon protease homolog, mitochondrial
DFL_002744	2-methoxy-6-polyprenyl-1,4-benzoquinol methylase, mitochondrial
DFL_002984	GTP:AMP phosphotransferase, mitochondrial
DFL_003281	Cytochrome b-c1 complex subunit Rieske, mitochondrial
DFL_003291	Sensitive to high expression protein 9, mitochondrial
DFL_003560	Glutamyl-tRNA(Gln) amidotransferase subunit A, mitochondrial
DFL_003584	Succinate--CoA ligase [ADP-forming] subunit beta, mitochondrial
DFL_004570	Elongation factor G, mitochondrial
DFL_005137	COX assembly mitochondrial protein
DFL_005574	Altered inheritance of mitochondria protein 24, mitochondrial
DFL_005597	Succinate dehydrogenase assembly factor 2, mitochondrial
DFL_006299	Glutamyl-tRNA(Gln) amidotransferase subunit B, mitochondrial
DFL_007150	Succinate dehydrogenase [ubiquinone] flavoprotein subunit, mitochondrial
DFL_007299	Ubiquinone biosynthesis monooxygenase COQ6, mitochondrial
DFL_007722	Maintenance of mitochondrial morphology protein 1
DFL_008150	Isocitrate dehydrogenase [NAD] subunit, mitochondrial
DFL_008173	37S ribosomal protein S25, mitochondrial
DFL_008606	3-hydroxyisobutyryl-CoA hydrolase, mitochondrial
DFL_008663	Aconitate hydratase, mitochondrial
DFL_008691	COX assembly mitochondrial protein
DFL_008747	Altered inheritance of mitochondria protein 24, mitochondrial
DFL_008768	Cytochrome c oxidase protein 20, mitochondrial
DFL_008835	NADH dehydrogenase [ubiquinone] flavoprotein 1, mitochondrial
DFL_008846	Ubiquinone biosynthesis O-methyltransferase, mitochondrial
DFL_008871	Succinate dehydrogenase [ubiquinone] iron-sulfur subunit, mitochondrial
DFL_009139	4-hydroxybenzoate polyprenyltransferase, mitochondrial
DFL_009461	Translation factor GUF1, mitochondrial
DFL_009478	Ketol-acid reductoisomerase, mitochondrial
DFL_009694	Arginine biosynthesis bifunctional protein ArgJ, mitochondrial
DFL_009831	54S ribosomal protein L31, mitochondrial
