# Supplementary material for: Intercellular communication is required for trap formation in the nematode-trapping fungus Duddingtonia flagrans
Source: PLoS Genet. 2019 Mar 27;15(3):e1008029. doi: 10.1371/journal.pgen.1008029 (PMC6453484; doi:10.1371/journal.pgen.1008029)
Supplement: S7 Table — All D. flagrans proteins with Pfam or Interpro domains are depicted. Columns: proteins assigned with locus-tag, Pfam domain, description from Pfam database, E-value, Interpro domain, description from Interpo database. (XLS) [file pgen.1008029.s015.xls]

## Sheet: Table_S7_pfam_DF
Table S7. The Pfam annotations of D. flagrans proteome
Protein	Pfam	Descritpion	E-value	InterPro Entry	Descritpion
DFL_000001	PF05729	NACHT domain	2.9e-10	IPR007111	NACHT nucleoside triphosphatase
DFL_001001	PF02845	CUE domain	1.5e-05	IPR003892	Ubiquitin system component Cue
DFL_001002	PF00400	WD domain, G-beta repeat	8.3e-07	IPR001680	WD40 repeat
DFL_001003	PF00227	Proteasome subunit	1.8e-54	IPR001353	Proteasome, subunit alpha/beta
DFL_001004	PF01432	Peptidase family M3	1.1e-151	IPR001567	Peptidase M3A/M3B catalytic domain
DFL_001007	PF04389	Peptidase family M28	8.9e-28	IPR007484	Peptidase M28
DFL_000101	PF00646	F-box domain	0.00019	IPR001810	F-box domain
DFL_001010	PF13380	CoA binding domain	5.5e-34	IPR003781	CoA-binding
DFL_001011	PF11022	ATP synthase subunit K	2.3e-29	IPR021278	ATP synthase subunit K
DFL_001012	PF10558	Mitochondrial 18 KDa protein (MTP18)	4.7e-78	IPR019560	Mitochondrial 18kDa protein
DFL_001013	PF08407	Chitin synthase N-terminal	5.1e-27	IPR013616	Chitin synthase N-terminal
DFL_001014	PF03969	AFG1-like ATPase	8.9e-89	IPR005654	ATPase, AFG1-like
DFL_001016	PF00254	FKBP-type peptidyl-prolyl cis-trans isomerase	3.4e-36	IPR001179	FKBP-type peptidyl-prolyl cis-trans isomerase domain
DFL_001017	PF01702	Queuine tRNA-ribosyltransferase	1.7e-143	IPR002616	tRNA-guanine(15) transglycosylase-like
DFL_001018	PF00833	Ribosomal S17	1.3e-59	IPR001210	Ribosomal protein S17e
DFL_001019	PF01602	Adaptin N terminal region	3.1e-118	IPR002553	Clathrin/coatomer adaptor, adaptin-like, N-terminal
DFL_001020	PF06417	Protein of unknown function (DUF1077)	5e-49	IPR009445	TMEM85/ER membrane protein complex subunit 4
DFL_001021	PF03835	Rad4 transglutaminase-like domain	9.9e-28	IPR018325	Rad4/PNGase transglutaminase-like fold
DFL_001022	PF00638	RanBP1 domain	5.5e-11	IPR000156	Ran binding domain
DFL_001023	PF02492	CobW/HypB/UreG, nucleotide-binding domain	1.1e-47	IPR003495	CobW/HypB/UreG, nucleotide-binding domain
DFL_001024	PF11605	Vacuolar protein sorting protein 36 Vps36	4.8e-23	IPR021648	Vacuolar protein sorting protein 36, GLUE domain
DFL_001025	PF04515	Plasma-membrane choline transporter	4e-83	IPR007603	Choline transporter-like
DFL_001026	PF07250	Glyoxal oxidase N-terminus	1.1e-28	IPR009880	Glyoxal oxidase, N-terminal
DFL_001027	PF01585	G-patch domain	7.9e-12	IPR000467	G-patch domain
DFL_000103	PF03169	OPT oligopeptide transporter protein	4.5e-97	IPR004813	Oligopeptide transporter, OPT superfamily
DFL_001030	PF04053	Coatomer WD associated region	2e-168	IPR006692	Coatomer, WD associated region
DFL_001031	PF06432	Phosphatidylinositol N-acetylglucosaminyltransferase	1.7e-106	IPR009450	Phosphatidylinositol N-acetylglucosaminyltransferase subunit C
DFL_001032	PF03109	ABC1 family	4.3e-27	IPR004147	UbiB domain
DFL_001033	PF02630	SCO1/SenC	4e-48	IPR003782	Copper chaperone SCO1/SenC
DFL_001034	PF05739	SNARE domain	1.6e-13	IPR000727	Target SNARE coiled-coil homology domain
DFL_001039	PF00704	Glycosyl hydrolases family 18	2.6e-20	IPR001223	Glycoside hydrolase family 18, catalytic domain
DFL_001040	PF04616	Glycosyl hydrolases family 43	6.8e-34	IPR006710	Glycoside hydrolase, family 43
DFL_001041	PF10435	Beta-galactosidase, domain 2	4e-36	IPR018954	Beta-galactosidase, domain 2
DFL_001043	PF11951	Fungal specific transcription factor domain	9.8e-08	IPR021858	Fungal transcription factor
DFL_001044	PF00709	Adenylosuccinate synthetase	1.5e-167	IPR001114	Adenylosuccinate synthetase
DFL_001045	PF05183	RNA dependent RNA polymerase	3e-188	IPR007855	RNA-dependent RNA polymerase, eukaryotic-type
DFL_001046	PF02913	FAD linked oxidases, C-terminal domain	3.6e-32	IPR004113	FAD-linked oxidase, C-terminal
DFL_001047	PF01118	Semialdehyde dehydrogenase, NAD binding domain	1.3e-27	IPR000534	Semialdehyde dehydrogenase, NAD-binding
DFL_001048	PF00900	Ribosomal family S4e	1.2e-39	IPR013845	Ribosomal protein S4e, central region
DFL_001050	PF18388	Atg29 N-terminal domain	4.9e-26
DFL_001052	PF09811	Essential protein Yae1, N terminal	1e-11	IPR019191	Essential protein Yae1, N-terminal
DFL_001053	PF01169	Uncharacterized protein family UPF0016	6.9e-21	IPR001727	Gdt1 family
DFL_001054	PF00249	Myb-like DNA-binding domain	3.2e-07	IPR001005	SANT/Myb domain
DFL_001055	PF10343	Potential Queuosine, Q, salvage protein family	1.8e-126	IPR019438	Queuosine salvage protein family
DFL_001056	PF13000	Acetyl-coenzyme A transporter 1	1.3e-52	IPR024371	Acetyl-coenzyme A transporter 1-like
DFL_001057	PF09496	Cenp-O kinetochore centromere component	1.1e-22	IPR018464	Centromere protein O
DFL_001058	PF00270	DEAD/DEAH box helicase	1.5e-50	IPR011545	DEAD/DEAH box helicase domain
DFL_001059	PF01485	IBR domain, a half RING-finger domain	4.3e-08	IPR002867	IBR domain
DFL_001063	PF13376	Bacteriocin-protection, YdeI or OmpD-Associated	3.2e-12
DFL_001065	PF00857	Isochorismatase family	1.1e-29	IPR000868	Isochorismatase-like
DFL_001066	PF00850	Histone deacetylase domain	3.3e-54	IPR023801	Histone deacetylase domain
DFL_001067	PF08611	Fungal protein of unknown function (DUF1774)	1.6e-34	IPR013920	Protein of unknown function DUF1774, fungi
DFL_001068	PF00172	Fungal Zn(2)-Cys(6) binuclear cluster domain	2.9e-07	IPR001138	Zn(2)-C6 fungal-type DNA-binding domain
DFL_001069	PF00735	Septin	1.4e-08	IPR030379	Septin-type guanine nucleotide-binding (G) domain
DFL_001070	PF00191	Annexin	4.9e-13	IPR018502	Annexin repeat
DFL_001071	PF00400	WD domain, G-beta repeat	0.21	IPR001680	WD40 repeat
DFL_001072	PF00578	AhpC/TSA family	3.2e-35	IPR000866	Alkyl hydroperoxide reductase subunit C/ Thiol specific antioxidant
DFL_001073	PF00584	SecE/Sec61-gamma subunits of protein translocation complex	1.3e-15	IPR001901	Protein translocase complex, SecE/Sec61-gamma subunit
DFL_001074	PF00076	RNA recognition motif. (a.k.a. RRM, RBD, or RNP domain)	0.0002	IPR000504	RNA recognition motif domain
DFL_001076	PF02046	Cytochrome c oxidase subunit VIa	1.7e-47	IPR001349	Cytochrome c oxidase, subunit VIa
DFL_001077	PF03372	Endonuclease/Exonuclease/phosphatase family	1.7e-12	IPR005135	Endonuclease/exonuclease/phosphatase
DFL_001079	PF06428	GDP/GTP exchange factor Sec2p	8.7e-30	IPR009449	GDP/GTP exchange factor Sec2, N-terminal
DFL_001080	PF10259	Rogdi leucine zipper containing protein	2e-77	IPR028241	RAVE subunit 2/Rogdi
DFL_001081	PF00253	Ribosomal protein S14p/S29e	9.4e-21	IPR001209	Ribosomal protein S14
DFL_001082	PF00106	short chain dehydrogenase	3.5e-29	IPR002347	Short-chain dehydrogenase/reductase SDR
DFL_001083	PF00856	SET domain	2e-13	IPR001214	SET domain
DFL_001084	PF00069	Protein kinase domain	5.5e-08	IPR000719	Protein kinase domain
DFL_001085	PF01344	Kelch motif	5.6e-06	IPR006652	Kelch repeat type 1
DFL_001086	PF01984	Double-stranded DNA-binding domain	7.1e-36	IPR002836	PDCD5-like
DFL_001087	PF00903	Glyoxalase/Bleomycin resistance protein/Dioxygenase superfamily	8.3e-06	IPR004360	Glyoxalase/fosfomycin resistance/dioxygenase domain
DFL_001089	PF00153	Mitochondrial carrier protein	2e-22	IPR018108	Mitochondrial substrate/solute carrier
DFL_001090	PF01157	Ribosomal protein L21e	8.4e-44	IPR001147	Ribosomal protein L21e
DFL_001091	PF01479	S4 domain	8.6e-12	IPR002942	RNA-binding S4 domain
DFL_001092	PF01907	Ribosomal protein L37e	1.3e-27	IPR001569	Ribosomal protein L37e
DFL_001093	PF08287	Spc19	7.4e-38	IPR013251	DASH complex subunit Spc19
DFL_001094	PF12862	Anaphase-promoting complex subunit 5	7.7e-35	IPR026000	Anaphase-promoting complex subunit 5 domain
DFL_001095	PF10961	Selenoprotein SelK_SelG	2.2e-09	IPR024491	Selenoprotein SelK/SelG
DFL_001097	PF00226	DnaJ domain	6.3e-22	IPR001623	DnaJ domain
DFL_001099	PF00787	PX domain	4.1e-28	IPR001683	Phox homologous domain
DFL_000110	PF02417	Chromate transporter	3.6e-25	IPR003370	Chromate transporter
DFL_001100	PF04055	Radical SAM superfamily	2.8e-11	IPR007197	Radical SAM
DFL_001103	PF01544	CorA-like Mg2+ transporter protein	3e-07	IPR002523	Mg2+ transporter protein, CorA-like/Zinc transport protein ZntB
DFL_001106	PF17917	RNase H-like domain found in reverse transcriptase	3.6e-10
DFL_001108	PF00400	WD domain, G-beta repeat	0.014	IPR001680	WD40 repeat
DFL_001110	PF01507	Phosphoadenosine phosphosulfate reductase family	6.5e-38	IPR002500	Phosphoadenosine phosphosulphate reductase
DFL_001111	PF09743	E3 UFM1-protein ligase 1	2.7e-10	IPR018611	E3 UFM1-protein ligase 1
DFL_001112	PF12710	haloacid dehalogenase-like hydrolase	5.1e-21
DFL_001113	PF17907	AWS domain	3.1e-08
DFL_001116	PF03104	DNA polymerase family B, exonuclease domain	3.4e-14	IPR006133	DNA-directed DNA polymerase, family B, exonuclease domain
DFL_001119	PF05347	Complex 1 protein (LYR family)	1.1e-20	IPR008011	Complex 1 LYR protein
DFL_001121	PF01583	Adenylylsulphate kinase	2.2e-57
DFL_001122	PF13875	Domain of unknown function (DUF4202)	1.2e-50	IPR025255	Protein of unknown function DUF4202
DFL_001123	PF06687	SUR7/PalI family	1.9e-33	IPR009571	Membrane protein SUR7/Rim9-like, fungi
DFL_001126	PF10296	Maintenance of mitochondrial morphology protein 1	4.5e-06	IPR019411	MMM1 domain
DFL_001127	PF17112	Mitochondrial import receptor subunit Tom6, fungal	0.00014	IPR020266	Mitochondrial import receptor subunit Tom6
DFL_001128	PF10275	Peptidase C65 Otubain	1.9e-63	IPR019400	Peptidase C65, otubain
DFL_001129	PF01399	PCI domain	6.1e-22	IPR000717	Proteasome component (PCI) domain
DFL_001130	PF00071	Ras family	1.4e-55	IPR001806	Small GTPase
DFL_001131	PF14824	Sirohaem biosynthesis protein central	1.3e-08	IPR028281	Siroheme synthase, central domain
DFL_001132	PF01791	DeoC/LacD family aldolase	2.7e-15	IPR002915	DeoC/FbaB/ lacD aldolase
DFL_001133	PF01284	Membrane-associating domain	6.4e-19	IPR008253	Marvel domain
DFL_001136	PF00098	Zinc knuckle	0.0001	IPR001878	Zinc finger, CCHC-type
DFL_001137	PF00620	RhoGAP domain	6.4e-49	IPR000198	Rho GTPase-activating protein domain
DFL_001138	PF13424	Tetratricopeptide repeat	3.6e-07
DFL_001139	PF00071	Ras family	1.1e-53	IPR001806	Small GTPase
DFL_001141	PF00789	UBX domain	6.5e-09	IPR001012	UBX domain
DFL_001142	PF01253	Translation initiation factor SUI1	1.2e-26	IPR001950	SUI1 domain
DFL_001143	PF03669	Uncharacterised protein family (UPF0139)	2.9e-08	IPR005351	Uncharacterised protein family UPF0139
DFL_001145	PF09497	Transcription mediator complex subunit Med12	2.1e-23	IPR019035	Mediator complex, subunit Med12
DFL_001146	PF02104	SURF1 family	9.7e-44	IPR002994	Surfeit locus 1/Shy1
DFL_001147	PF15511	Centromere kinetochore component CENP-T histone fold	8.1e-30	IPR035425	CENP-T/Histone H4, histone fold
DFL_001148	PF14617	U3-containing 90S pre-ribosomal complex subunit	5.8e-69	IPR032704	Protein Cms1
DFL_001149	PF08547	Complex I intermediate-associated protein 30 (CIA30)	1.9e-33	IPR013857	NADH:ubiquinone oxidoreductase intermediate-associated protein 30
DFL_000115	PF14497	Glutathione S-transferase, C-terminal domain	3.2e-21	IPR004046	Glutathione S-transferase, C-terminal
DFL_001150	PF00474	Sodium:solute symporter family	5.2e-09	IPR001734	Sodium/solute symporter
DFL_001151	PF07961	MBA1-like protein	4.8e-09	IPR024621	Inner membrane mitoribosome receptor Mba1, mitochondrial
DFL_001152	PF12326	N-glycosylation protein	1.5e-15	IPR021100	N-glycosylation protein EOS1
DFL_001153	PF07651	ANTH domain	1.8e-77	IPR011417	AP180 N-terminal homology (ANTH) domain
DFL_001154	PF14538	Raptor N-terminal CASPase like domain	2.4e-68	IPR029347	Raptor, N-terminal CASPase-like domain
DFL_001156	PF09347	Domain of unknown function (DUF1989)	6.6e-22	IPR018959	Protein of unknown function DUF1989
DFL_000116	PF01124	MAPEG family	2.2e-20	IPR001129	Membrane-associated, eicosanoid/glutathione metabolism (MAPEG) protein
DFL_001161	PF07286	Protein of unknown function (DUF1445)	3.9e-55	IPR009906	D-glutamate cyclase
DFL_001164	PF01529	DHHC palmitoyltransferase	1.8e-34	IPR001594	Palmitoyltransferase, DHHC domain
DFL_001165	PF01805	Surp module	7.2e-20	IPR000061	SWAP/Surp
DFL_001168	PF04938	Survival motor neuron (SMN) interacting protein 1 (SIP1)	8.5e-05	IPR035426	Gemin2/Brr1
DFL_001169	PF13242	HAD-hyrolase-like	7.7e-18
DFL_001171	PF03211	Pectate lyase	2.3e-86	IPR004898	Pectate lyase PlyH/PlyE-like
DFL_001175	PF18098	26S proteasome regulatory subunit RPN5 C-terminal domain	3.6e-15
DFL_001176	PF10247	Reactive mitochondrial oxygen species modulator 1	1.7e-27	IPR018450	Romo1/Mgr2
DFL_001177	PF00498	FHA domain	5.7e-16	IPR000253	Forkhead-associated (FHA) domain
DFL_001178	PF01066	CDP-alcohol phosphatidyltransferase	2.9e-16	IPR000462	CDP-alcohol phosphatidyltransferase
DFL_001180	PF12937	F-box-like	1.8e-07	IPR001810	F-box domain
DFL_001183	PF00734	Fungal cellulose binding domain	1e-06	IPR000254	Cellulose-binding domain, fungal
DFL_001184	PF03099	Biotin/lipoate A/B protein ligase family	1.2e-15	IPR004143	Biotinyl protein ligase (BPL) and lipoyl protein ligase (LPL), catalytic domain
DFL_001185	PF01243	Pyridoxamine 5'-phosphate oxidase	1.9e-08	IPR011576	Pyridoxamine 5'-phosphate oxidase, putative
DFL_001186	PF07978	NIPSNAP	2.6e-06	IPR012577	NIPSNAP
DFL_001188	PF00651	BTB/POZ domain	0.00027	IPR000210	BTB/POZ domain
DFL_001190	PF02815	MIR domain	3.9e-41	IPR016093	MIR motif
DFL_001191	PF09243	Mitochondrial small ribosomal subunit Rsm22	2.8e-16	IPR015324	Ribosomal protein Rsm22-like
DFL_001192	PF04616	Glycosyl hydrolases family 43	2.6e-47	IPR006710	Glycoside hydrolase, family 43
DFL_001194	PF00012	Hsp70 protein	2.9e-87	IPR013126	Heat shock protein 70 family
DFL_001197	PF00122	E1-E2 ATPase	1.1e-31
DFL_001199	PF00152	tRNA synthetases class II (D, K and N)	8.8e-74	IPR004364	Aminoacyl-tRNA synthetase, class II (D/K/N)
DFL_000120	PF00248	Aldo/keto reductase family	5.2e-54	IPR023210	NADP-dependent oxidoreductase domain
DFL_001203	PF12937	F-box-like	1.7e-07	IPR001810	F-box domain
DFL_001204	PF00150	Cellulase (glycosyl hydrolase family 5)	9.6e-18	IPR001547	Glycoside hydrolase, family 5
DFL_001207	PF08752	Coatomer gamma subunit appendage platform subdomain	2.7e-55	IPR013040	Coatomer, gamma subunit, appendage, Ig-like subdomain
DFL_001209	PF15985	KH domain	8.5e-09	IPR004088	K Homology domain, type 1
DFL_000121	PF04928	Poly(A) polymerase central domain	4.9e-25	IPR007012	Poly(A) polymerase, central domain
DFL_001210	PF00069	Protein kinase domain	5.9e-26	IPR000719	Protein kinase domain
DFL_001211	PF00067	Cytochrome P450	2.4e-47	IPR001128	Cytochrome P450
DFL_001213	PF00170	bZIP transcription factor	2.2e-10	IPR004827	Basic-leucine zipper domain
DFL_001214	PF01667	Ribosomal protein S27	9.5e-28	IPR000592	Ribosomal protein S27e
DFL_001217	PF13639	Ring finger domain	3e-12	IPR001841	Zinc finger, RING-type
DFL_000122	PF00023	Ankyrin repeat	4e-06	IPR002110	Ankyrin repeat
DFL_001220	PF00650	CRAL/TRIO domain	3.1e-09	IPR001251	CRAL-TRIO lipid binding domain
DFL_001221	PF07690	Major Facilitator Superfamily	5.7e-36	IPR011701	Major facilitator superfamily
DFL_001222	PF00172	Fungal Zn(2)-Cys(6) binuclear cluster domain	5.7e-09	IPR001138	Zn(2)-C6 fungal-type DNA-binding domain
DFL_001224	PF00271	Helicase conserved C-terminal domain	1.1e-16	IPR001650	Helicase, C-terminal
DFL_001226	PF04180	Low temperature viability protein	1.4e-112	IPR007307	Low temperature viability protein
DFL_001227	PF01926	50S ribosome-binding GTPase	4.5e-15	IPR006073	GTP binding domain
DFL_001228	PF15375	Domain of unknown function (DUF4602)	2.5e-21	IPR027973	Protein of unknown function DUF4602
DFL_001229	PF02770	Acyl-CoA dehydrogenase, middle domain	9.3e-15	IPR006091	Acyl-CoA oxidase/dehydrogenase, central domain
DFL_000123	PF04389	Peptidase family M28	4.8e-35	IPR007484	Peptidase M28
DFL_001232	PF00999	Sodium/hydrogen exchanger family	1.5e-72	IPR006153	Cation/H+ exchanger
DFL_001233	PF13347	MFS/sugar transport protein	1.2e-07
DFL_001234	PF12937	F-box-like	9.4e-09	IPR001810	F-box domain
DFL_001235	PF08711	TFIIS helical bundle-like domain	4.7e-05	IPR017923	Transcription factor IIS, N-terminal
DFL_001236	PF05032	Spo12 family	5.2e-12	IPR007727	Spo12
DFL_001237	PF01680	SOR/SNZ family	9.8e-107	IPR033755	PdxS/SNZ N-terminal domain
DFL_001238	PF17184	Rit1 N-terminal domain	1.4e-100	IPR033449	Rit1, N-terminal domain
DFL_001239	PF00096	Zinc finger, C2H2 type	0.0002	IPR013087	Zinc finger C2H2-type
DFL_001241	PF00202	Aminotransferase class-III	6.5e-118	IPR005814	Aminotransferase class-III
DFL_001242	PF00977	Histidine biosynthesis protein	1.7e-34	IPR006062	Histidine biosynthesis
DFL_001243	PF08589	Fungal protein of unknown function (DUF1770)	9.7e-22	IPR013898	Protein of unknown function DUF1770, fungi
DFL_001246	PF00010	Helix-loop-helix DNA-binding domain	1.2e-12	IPR011598	Myc-type, basic helix-loop-helix (bHLH) domain
DFL_001248	PF00795	Carbon-nitrogen hydrolase	1.4e-07	IPR003010	Carbon-nitrogen hydrolase
DFL_000125	PF00226	DnaJ domain	1.6e-21	IPR001623	DnaJ domain
DFL_001250	PF11001	Protein of unknown function (DUF2841)	1.3e-37	IPR021264	Protein of unknown function DUF2841
DFL_001251	PF00664	ABC transporter transmembrane region	1.5e-37	IPR011527	ABC transporter type 1, transmembrane domain
DFL_001252	PF06093	Spt4/RpoE2 zinc finger	1.4e-26	IPR022800	Spt4/RpoE2 zinc finger
DFL_001258	PF00436	Single-strand binding protein family	3.6e-16	IPR000424	Primosome PriB/single-strand DNA-binding
DFL_001259	PF10342	Ser-Thr-rich glycosyl-phosphatidyl-inositol-anchored membrane family	3.3e-20	IPR018466	Kre9/Knh1 family
DFL_000126	PF07690	Major Facilitator Superfamily	1e-33	IPR011701	Major facilitator superfamily
DFL_001261	PF04909	Amidohydrolase	5.3e-52	IPR006680	Amidohydrolase-related
DFL_001263	PF05653	Magnesium transporter NIPA	2.7e-52	IPR008521	Magnesium transporter NIPA
DFL_001265	PF00240	Ubiquitin family	4.9e-18	IPR000626	Ubiquitin domain
DFL_001268	PF00069	Protein kinase domain	2.6e-55	IPR000719	Protein kinase domain
DFL_001270	PF01912	eIF-6 family	1.9e-80	IPR002769	Translation initiation factor IF6
DFL_001272	PF01466	Skp1 family, dimerisation domain	1.7e-28	IPR016072	SKP1 component, dimerisation
DFL_001273	PF13455	Meiotically up-regulated gene 113	9.8e-22
DFL_001274	PF00544	Pectate lyase	2.1e-22	IPR002022	Pectate lyase
DFL_001278	PF05162	Ribosomal protein L41	9e-09	IPR007836	Ribosomal protein L41
DFL_001279	PF03901	Alg9-like mannosyltransferase family	3.4e-63	IPR005599	GPI mannosyltransferase
DFL_000128	PF07690	Major Facilitator Superfamily	1.9e-17	IPR011701	Major facilitator superfamily
DFL_001280	PF13886	Domain of unknown function (DUF4203)	8.1e-52	IPR025256	Domain of unknown function DUF4203
DFL_001281	PF08122	NADH-ubiquinone oxidoreductase B12 subunit family	1.4e-24	IPR012576	NADH dehydrogenase [ubiquinone] 1 beta subcomplex subunit 3
DFL_001282	PF04857	CAF1 family ribonuclease	4.7e-11	IPR006941	Ribonuclease CAF1
DFL_001283	PF06870	A49-like RNA polymerase I associated factor	1.1e-80	IPR009668	RNA polymerase I associated factor, A49-like
DFL_001285	PF12937	F-box-like	2.5e-06	IPR001810	F-box domain
DFL_001287	PF10256	Golgin subfamily A member 7/ERF4 family	4.9e-33	IPR019383	Golgin subfamily A member 7/ERF4
DFL_000129	PF00293	NUDIX domain	2e-11	IPR000086	NUDIX hydrolase domain
DFL_001290	PF00170	bZIP transcription factor	3.2e-10	IPR004827	Basic-leucine zipper domain
DFL_001293	PF00169	PH domain	2.7e-09	IPR001849	Pleckstrin homology domain
DFL_001294	PF08726	Ca2+ insensitive EF hand	3.1e-22	IPR014837	EF-hand, Ca insensitive
DFL_001295	PF02727	Copper amine oxidase, N2 domain	6.7e-09	IPR015800	Copper amine oxidase, N2-terminal
DFL_001297	PF00106	short chain dehydrogenase	6.5e-20	IPR002347	Short-chain dehydrogenase/reductase SDR
DFL_001298	PF05730	CFEM domain	6.9e-11	IPR008427	Extracellular membrane protein, CFEM domain
DFL_000130	PF00305	Lipoxygenase	4e-25	IPR013819	Lipoxygenase, C-terminal
DFL_001301	PF12929	Stretch-activated Ca2+-permeable channel component	1.9e-146	IPR024338	Stretch-activated cation channel Mid1/Calcium influx-promoting protein Ehs1
DFL_001302	PF00285	Citrate synthase, C-terminal domain	1.8e-125	IPR002020	Citrate synthase
DFL_001303	PF00378	Enoyl-CoA hydratase/isomerase	4.5e-37	IPR001753	Enoyl-CoA hydratase/isomerase
DFL_001304	PF00155	Aminotransferase class I and II	9.3e-81	IPR004839	Aminotransferase, class I/classII
DFL_001305	PF00248	Aldo/keto reductase family	6.3e-55	IPR023210	NADP-dependent oxidoreductase domain
DFL_001307	PF00085	Thioredoxin	8.9e-20	IPR013766	Thioredoxin domain
DFL_001309	PF00149	Calcineurin-like phosphoesterase	8.1e-10	IPR004843	Calcineurin-like phosphoesterase domain, ApaH type
DFL_001314	PF16015	Promethin	3.2e-25
DFL_001315	PF00004	ATPase family associated with various cellular activities (AAA)	3.1e-41	IPR003959	ATPase, AAA-type, core
DFL_001316	PF00271	Helicase conserved C-terminal domain	1.3e-17	IPR001650	Helicase, C-terminal
DFL_001319	PF00179	Ubiquitin-conjugating enzyme	8.9e-15	IPR000608	Ubiquitin-conjugating enzyme E2
DFL_001320	PF03109	ABC1 family	5.7e-31	IPR004147	UbiB domain
DFL_001321	PF00145	C-5 cytosine-specific DNA methylase	2.6e-05	IPR001525	C-5 cytosine methyltransferase
DFL_001322	PF07859	alpha/beta hydrolase fold	4.1e-34	IPR013094	Alpha/beta hydrolase fold-3
DFL_001324	PF00069	Protein kinase domain	7.3e-13	IPR000719	Protein kinase domain
DFL_000133	PF01822	WSC domain	5.2e-13	IPR002889	Carbohydrate-binding WSC
DFL_001331	PF00400	WD domain, G-beta repeat	0.0019	IPR001680	WD40 repeat
DFL_001332	PF00134	Cyclin, N-terminal domain	1.5e-05	IPR006671	Cyclin, N-terminal
DFL_001335	PF01758	Sodium Bile acid symporter family	3.4e-47	IPR002657	Bile acid:sodium symporter/arsenical resistance protein Acr3
DFL_001338	PF01513	ATP-NAD kinase	5e-48	IPR002504	NAD kinase
DFL_000134	PF00722	Glycosyl hydrolases family 16	2.6e-16	IPR000757	Glycoside hydrolase family 16
DFL_001342	PF06058	Dcp1-like decapping family	2.3e-12	IPR010334	mRNA-decapping enzyme subunit 1
DFL_000135	PF13632	Glycosyl transferase family group 2	1.1e-45	IPR001173	Glycosyltransferase 2-like
DFL_001354	PF00734	Fungal cellulose binding domain	7.1e-12	IPR000254	Cellulose-binding domain, fungal
DFL_001355	PF17667	Fungal protein kinase	4.9e-18
DFL_001357	PF00734	Fungal cellulose binding domain	2e-13	IPR000254	Cellulose-binding domain, fungal
DFL_001358	PF05922	Peptidase inhibitor I9	7.4e-12	IPR010259	Peptidase S8 propeptide/proteinase inhibitor I9
DFL_001359	PF12796	Ankyrin repeats (3 copies)	2.4e-07	IPR020683	Ankyrin repeat-containing domain
DFL_001363	PF00400	WD domain, G-beta repeat	4.6e-10	IPR001680	WD40 repeat
DFL_001367	PF00172	Fungal Zn(2)-Cys(6) binuclear cluster domain	1e-07	IPR001138	Zn(2)-C6 fungal-type DNA-binding domain
DFL_001368	PF10451	Telomere regulation protein Stn1	8.5e-10	IPR018856	CST complex subunit Stn1, N-terminal
DFL_001369	PF04082	Fungal specific transcription factor domain	6.2e-16	IPR007219	Transcription factor domain, fungi
DFL_000137	PF12813	XPG domain containing	2.4e-20	IPR039436	Asteroid domain
DFL_001370	PF11710	G protein-coupled glucose receptor regulating Gpa2	1.2e-17	IPR023041	Glucose receptor Git3, N-terminal
DFL_001371	PF00005	ABC transporter	3e-21	IPR003439	ABC transporter-like
DFL_001374	PF08167	rRNA processing/ribosome biogenesis	3e-42	IPR012583	Pre-rRNA-processing protein RIX1, N-terminal
DFL_001375	PF04427	Brix domain	1.9e-22	IPR007109	Brix domain
DFL_001377	PF01975	Survival protein SurE	2.3e-34	IPR002828	Survival protein SurE-like phosphatase/nucleotidase
DFL_001378	PF09820	Predicted AAA-ATPase	3.2e-25	IPR018631	AAA-ATPase-like domain
DFL_001379	PF01822	WSC domain	7.6e-12	IPR002889	Carbohydrate-binding WSC
DFL_000138	PF00149	Calcineurin-like phosphoesterase	6.7e-15	IPR004843	Calcineurin-like phosphoesterase domain, ApaH type
DFL_001381	PF00190	Cupin	2.3e-14	IPR006045	Cupin 1
DFL_001382	PF13432	Tetratricopeptide repeat	0.00016
DFL_001387	PF01341	Glycosyl hydrolases family 6	1.2e-104	IPR016288	1, 4-beta cellobiohydrolase
DFL_001391	PF13813	Membrane bound O-acyl transferase family	1.4e-12	IPR032805	Wax synthase domain
DFL_001392	PF01370	NAD dependent epimerase/dehydratase family	4.5e-15	IPR001509	NAD-dependent epimerase/dehydratase
DFL_001394	PF00587	tRNA synthetase class II core domain (G, H, P, S and T)	8.1e-09	IPR002314	Aminoacyl-tRNA synthetase, class II (G/ P/ S/T)
DFL_001395	PF07690	Major Facilitator Superfamily	1.1e-21	IPR011701	Major facilitator superfamily
DFL_001396	PF00734	Fungal cellulose binding domain	5.2e-13	IPR000254	Cellulose-binding domain, fungal
DFL_001398	PF16076	Acyltransferase C-terminus	5.7e-13	IPR032098	Acyltransferase, C-terminal domain
DFL_001399	PF01937	Protein of unknown function DUF89	1.1e-118	IPR002791	Domain of unknown function DUF89
DFL_000014	PF05368	NmrA-like family	2.6e-18	IPR008030	NmrA-like domain
DFL_001401	PF00043	Glutathione S-transferase, C-terminal domain	2.9e-09	IPR004046	Glutathione S-transferase, C-terminal
DFL_001402	PF06101	Vacuolar protein sorting-associated protein 62	5.4e-13	IPR009291	Vacuolar protein sorting-associated protein 62
DFL_001404	PF12796	Ankyrin repeats (3 copies)	1.3e-07	IPR020683	Ankyrin repeat-containing domain
DFL_001405	PF08659	KR domain	9.3e-25	IPR013968	Polyketide synthase, ketoreductase domain
DFL_001409	PF00501	AMP-binding enzyme	2.4e-15	IPR000873	AMP-dependent synthetase/ligase
DFL_001410	PF07110	EthD domain	7.2e-15	IPR009799	EthD domain
DFL_001411	PF01565	FAD binding domain	8.4e-24	IPR006094	FAD linked oxidase, N-terminal
DFL_001412	PF00682	HMGL-like	1.3e-74	IPR000891	Pyruvate carboxyltransferase
DFL_001413	PF00106	short chain dehydrogenase	2.2e-30	IPR002347	Short-chain dehydrogenase/reductase SDR
DFL_001414	PF00069	Protein kinase domain	3e-09	IPR000719	Protein kinase domain
DFL_001415	PF00665	Integrase core domain	1.2e-13	IPR001584	Integrase, catalytic core
DFL_001416	PF12013	Orsellinic acid/F9775 biosynthesis cluster protein D	2.8e-08	IPR022698	Protein of unknown function DUF3505
DFL_001417	PF12511	Protein of unknown function (DUF3716)	3.8e-08	IPR022190	Protein of unknown function DUF3716
DFL_001418	PF00271	Helicase conserved C-terminal domain	3.9e-16	IPR001650	Helicase, C-terminal
DFL_001419	PF12511	Protein of unknown function (DUF3716)	3.2e-08	IPR022190	Protein of unknown function DUF3716
DFL_001420	PF12511	Protein of unknown function (DUF3716)	3.2e-08	IPR022190	Protein of unknown function DUF3716
DFL_001421	PF00271	Helicase conserved C-terminal domain	3.9e-16	IPR001650	Helicase, C-terminal
DFL_001423	PF07727	Reverse transcriptase (RNA-dependent DNA polymerase)	3.7e-08	IPR013103	Reverse transcriptase, RNA-dependent DNA polymerase
DFL_001426	PF01544	CorA-like Mg2+ transporter protein	2.4e-07	IPR002523	Mg2+ transporter protein, CorA-like/Zinc transport protein ZntB
DFL_001427	PF12796	Ankyrin repeats (3 copies)	1.1e-12	IPR020683	Ankyrin repeat-containing domain
DFL_000143	PF00753	Metallo-beta-lactamase superfamily	4e-06	IPR001279	Metallo-beta-lactamase
DFL_001431	PF00704	Glycosyl hydrolases family 18	4.3e-78	IPR001223	Glycoside hydrolase family 18, catalytic domain
DFL_001432	PF07690	Major Facilitator Superfamily	1.2e-27	IPR011701	Major facilitator superfamily
DFL_001433	PF00083	Sugar (and other) transporter	3.8e-38	IPR005828	Major facilitator, sugar transporter-like
DFL_001434	PF10022	Uncharacterized protein conserved in bacteria (DUF2264)	7.2e-140	IPR016624	Uncharacterised conserved protein UCP014753
DFL_001437	PF12796	Ankyrin repeats (3 copies)	1.1e-15	IPR020683	Ankyrin repeat-containing domain
DFL_001440	PF00646	F-box domain	0.00069	IPR001810	F-box domain
DFL_001442	PF00646	F-box domain	4.9e-06	IPR001810	F-box domain
DFL_001444	PF00082	Subtilase family	7.6e-30	IPR000209	Peptidase S8/S53 domain
DFL_001446	PF14226	non-haem dioxygenase in morphine synthesis N-terminal	1.1e-32	IPR026992	Non-haem dioxygenase N-terminal domain
DFL_001448	PF00144	Beta-lactamase	2.9e-27	IPR001466	Beta-lactamase-related
DFL_001450	PF00106	short chain dehydrogenase	6.1e-39	IPR002347	Short-chain dehydrogenase/reductase SDR
DFL_001451	PF13561	Enoyl-(Acyl carrier protein) reductase	8.7e-42
DFL_001453	PF07690	Major Facilitator Superfamily	6.8e-19	IPR011701	Major facilitator superfamily
DFL_001456	PF14033	Protein of unknown function (DUF4246)	1e-110	IPR025340	Protein of unknown function DUF4246
DFL_001457	PF13738	Pyridine nucleotide-disulphide oxidoreductase	3.2e-09
DFL_000146	PF13664	Domain of unknown function (DUF4149)	3.2e-25	IPR025423	Domain of unknown function DUF4149
DFL_001461	PF13588	Type I restriction enzyme R protein N terminus (HSDR_N)	1.5e-06	IPR029464	Type I restriction enzyme R protein, N-terminal domain
DFL_001464	PF00264	Common central domain of tyrosinase	4.2e-45	IPR002227	Tyrosinase copper-binding domain
DFL_001468	PF00646	F-box domain	1.5e-06	IPR001810	F-box domain
DFL_001469	PF00646	F-box domain	1.8e-05	IPR001810	F-box domain
DFL_001470	PF00578	AhpC/TSA family	5.2e-08	IPR000866	Alkyl hydroperoxide reductase subunit C/ Thiol specific antioxidant
DFL_001471	PF04082	Fungal specific transcription factor domain	3.1e-06	IPR007219	Transcription factor domain, fungi
DFL_001472	PF00331	Glycosyl hydrolase family 10	4.3e-105	IPR001000	Glycoside hydrolase family 10 domain
DFL_001473	PF07687	Peptidase dimerisation domain	9e-08	IPR011650	Peptidase M20, dimerisation domain
DFL_001474	PF02574	Homocysteine S-methyltransferase	6.3e-55	IPR003726	Homocysteine-binding domain
DFL_001478	PF01284	Membrane-associating domain	1.1e-12	IPR008253	Marvel domain
DFL_000148	PF17168	Domain of unknown function (DUF5127)	1.6e-46	IPR033433	Domain of unknown function DUF5127
DFL_001483	PF00083	Sugar (and other) transporter	2.6e-102	IPR005828	Major facilitator, sugar transporter-like
DFL_001491	PF01048	Phosphorylase superfamily	1.5e-06	IPR000845	Nucleoside phosphorylase domain
DFL_001493	PF03871	RNA polymerase Rpb5, N-terminal domain	6.9e-30	IPR005571	RNA polymerase, Rpb5, N-terminal
DFL_001496	PF00271	Helicase conserved C-terminal domain	5.4e-20	IPR001650	Helicase, C-terminal
DFL_001497	PF01926	50S ribosome-binding GTPase	9.3e-23	IPR006073	GTP binding domain
DFL_001498	PF05686	Glycosyl transferase family 90	2e-16	IPR006598	Lipopolysaccharide-modifying protein
DFL_001499	PF00026	Eukaryotic aspartyl protease	3e-07	IPR033121	Peptidase family A1 domain
DFL_000015	PF01384	Phosphate transporter family	9.8e-102	IPR001204	Phosphate transporter
DFL_000150	PF00098	Zinc knuckle	2.1e-05	IPR001878	Zinc finger, CCHC-type
DFL_001500	PF00225	Kinesin motor domain	7.4e-112	IPR001752	Kinesin motor domain
DFL_001502	PF01189	16S rRNA methyltransferase RsmB/F	4.7e-25	IPR001678	SAM-dependent methyltransferase RsmB/NOP2-type
DFL_001504	PF08386	TAP-like protein	4e-14	IPR013595	Peptidase S33 tripeptidyl aminopeptidase-like, C-terminal
DFL_001505	PF09154	Domain of unknown function (DUF1939)	4.1e-05	IPR015237	Alpha-amylase C-terminal, prokaryotic
DFL_001506	PF12796	Ankyrin repeats (3 copies)	1e-10	IPR020683	Ankyrin repeat-containing domain
DFL_001507	PF01172	Shwachman-Bodian-Diamond syndrome (SBDS) protein	7e-31	IPR019783	Ribosome maturation protein SBDS, N-terminal
DFL_001508	PF00416	Ribosomal protein S13/S18	1.1e-54	IPR001892	Ribosomal protein S13
DFL_001509	PF00083	Sugar (and other) transporter	2e-83	IPR005828	Major facilitator, sugar transporter-like
DFL_000151	PF00043	Glutathione S-transferase, C-terminal domain	1e-08	IPR004046	Glutathione S-transferase, C-terminal
DFL_001510	PF07217	Heterokaryon incompatibility protein Het-C	0.00013	IPR010816	Heterokaryon incompatibility Het-C
DFL_001512	PF09351	Domain of unknown function (DUF1993)	2.3e-58	IPR018531	Protein of unknown function DUF1993
DFL_001514	PF00226	DnaJ domain	3.9e-14	IPR001623	DnaJ domain
DFL_001515	PF01485	IBR domain, a half RING-finger domain	1.4e-06	IPR002867	IBR domain
DFL_001517	PF00854	POT family	1.3e-72	IPR000109	Proton-dependent oligopeptide transporter family
DFL_000152	PF01096	Transcription factor S-II (TFIIS)	1.4e-21	IPR001222	Zinc finger, TFIIS-type
DFL_001522	PF00153	Mitochondrial carrier protein	1.9e-15	IPR018108	Mitochondrial substrate/solute carrier
DFL_001524	PF13622	Thioesterase-like superfamily	1.4e-76
DFL_001525	PF01596	O-methyltransferase	1.8e-44	IPR002935	Class I-like SAM-dependent O-methyltransferase
DFL_001527	PF00172	Fungal Zn(2)-Cys(6) binuclear cluster domain	2.7e-08	IPR001138	Zn(2)-C6 fungal-type DNA-binding domain
DFL_001528	PF04479	RTA1 like protein	8.3e-61	IPR007568	RTA-like protein
DFL_001529	PF02581	Thiamine monophosphate synthase	3.8e-55	IPR022998	Thiamine phosphate synthase/TenI
DFL_000153	PF12796	Ankyrin repeats (3 copies)	1.5e-09	IPR020683	Ankyrin repeat-containing domain
DFL_001530	PF00026	Eukaryotic aspartyl protease	1e-09	IPR033121	Peptidase family A1 domain
DFL_001532	PF04909	Amidohydrolase	2.4e-27	IPR006680	Amidohydrolase-related
DFL_001533	PF08543	Phosphomethylpyrimidine kinase	7.8e-84	IPR013749	Pyridoxamine kinase/Phosphomethylpyrimidine kinase
DFL_001534	PF00172	Fungal Zn(2)-Cys(6) binuclear cluster domain	9.2e-07	IPR001138	Zn(2)-C6 fungal-type DNA-binding domain
DFL_001537	PF02230	Phospholipase/Carboxylesterase	1.8e-29	IPR003140	Phospholipase/carboxylesterase/thioesterase
DFL_001538	PF05241	Emopamil binding protein	2.1e-65	IPR007905	Emopamil-binding protein
DFL_001539	PF01408	Oxidoreductase family, NAD-binding Rossmann fold	1.7e-19	IPR000683	Oxidoreductase, N-terminal
DFL_000154	PF06110	Eukaryotic protein of unknown function (DUF953)	1.9e-16	IPR010357	Protein of unknown function DUF953, thioredoxin-like
DFL_001543	PF07942	N2227-like protein	1.1e-07	IPR012901	N2227-like
DFL_001544	PF04928	Poly(A) polymerase central domain	1.1e-108	IPR007012	Poly(A) polymerase, central domain
DFL_001545	PF03239	Iron permease FTR1 family	1.2e-79	IPR004923	Iron permease FTR1/Fip1/EfeU
DFL_001546	PF07731	Multicopper oxidase	1.9e-41	IPR011706	Multicopper oxidase, type 2
DFL_001547	PF00270	DEAD/DEAH box helicase	5.7e-36	IPR011545	DEAD/DEAH box helicase domain
DFL_001548	PF08288	PIGA (GPI anchor biosynthesis)	9.2e-45	IPR013234	PIGA, GPI anchor biosynthesis
DFL_001550	PF00682	HMGL-like	1.1e-77	IPR000891	Pyruvate carboxyltransferase
DFL_001553	PF14223	gag-polypeptide of LTR copia-type	6.2e-13
DFL_001554	PF00012	Hsp70 protein	1.9e-10	IPR013126	Heat shock protein 70 family
DFL_001557	PF00026	Eukaryotic aspartyl protease	5.6e-27	IPR033121	Peptidase family A1 domain
DFL_001558	PF00076	RNA recognition motif. (a.k.a. RRM, RBD, or RNP domain)	1.3e-12	IPR000504	RNA recognition motif domain
DFL_001559	PF00005	ABC transporter	3e-31	IPR003439	ABC transporter-like
DFL_000156	PF00069	Protein kinase domain	2.3e-56	IPR000719	Protein kinase domain
DFL_001560	PF00177	Ribosomal protein S7p/S5e	9.9e-36	IPR023798	Ribosomal protein S7 domain
DFL_001561	PF04082	Fungal specific transcription factor domain	2.7e-10	IPR007219	Transcription factor domain, fungi
DFL_001562	PF01569	PAP2 superfamily	6.4e-25	IPR000326	Phosphatidic acid phosphatase type 2/haloperoxidase
DFL_001563	PF00622	SPRY domain	2.1e-20	IPR003877	SPRY domain
DFL_001564	PF16093	Proteasome assembly chaperone 4	7.6e-24	IPR032157	Proteasome assembly chaperone 4
DFL_001565	PF00173	Cytochrome b5-like Heme/Steroid binding domain	1.6e-18	IPR001199	Cytochrome b5-like heme/steroid binding domain
DFL_001569	PF02112	cAMP phosphodiesterases class-II	1.5e-44	IPR000396	Cyclic-AMP phosphodiesterase, class-II
DFL_000157	PF00572	Ribosomal protein L13	2.8e-10	IPR005822	Ribosomal protein L13
DFL_001572	PF00314	Thaumatin family	3.5e-61	IPR001938	Thaumatin family
DFL_001573	PF02889	Sec63 Brl domain	2.2e-12	IPR004179	Sec63 domain
DFL_001575	PF00583	Acetyltransferase (GNAT) family	3.8e-06	IPR000182	GNAT domain
DFL_001576	PF00583	Acetyltransferase (GNAT) family	1.5e-07	IPR000182	GNAT domain
DFL_001577	PF13489	Methyltransferase domain	2.5e-12
DFL_000158	PF09783	Vacuolar import and degradation protein	4.3e-34	IPR018618	Vacuolar import/degradation protein Vid24
DFL_001581	PF01920	Prefoldin subunit	7.3e-22	IPR002777	Prefoldin beta-like
DFL_001582	PF16916	Dimerisation domain of Zinc Transporter	2.6e-12	IPR027470	Cation efflux protein, cytoplasmic domain
DFL_001583	PF09451	Autophagy-related protein 27	2.1e-77	IPR018939	Autophagy-related protein 27
DFL_001585	PF00734	Fungal cellulose binding domain	1.8e-12	IPR000254	Cellulose-binding domain, fungal
DFL_001589	PF18031	Ubiquitin carboxyl-terminal hydrolases	6.7e-13
DFL_000159	PF13378	Enolase C-terminal domain-like	7.9e-59	IPR029065	Enolase C-terminal domain-like
DFL_001590	PF11951	Fungal specific transcription factor domain	9e-06	IPR021858	Fungal transcription factor
DFL_001592	PF02826	D-isomer specific 2-hydroxyacid dehydrogenase, NAD binding domain	4e-06	IPR006140	D-isomer specific 2-hydroxyacid dehydrogenase, NAD-binding domain
DFL_001593	PF02469	Fasciclin domain	3.1e-13	IPR000782	FAS1 domain
DFL_001594	PF01269	Fibrillarin	1e-103	IPR000692	Fibrillarin
DFL_001595	PF00237	Ribosomal protein L22p/L17e	2.2e-43	IPR001063	Ribosomal protein L22/L17
DFL_001596	PF18271	Glycoside hydrolase 131 catalytic N-terminal domain	2e-85
DFL_001597	PF08172	CASP C terminal	4e-82	IPR012955	CASP, C-terminal
DFL_001598	PF10367	Vacuolar sorting protein 39 domain 2	2.6e-06	IPR019453	Vacuolar sorting protein 39/Transforming growth factor beta receptor-associated domain 2
DFL_001599	PF08022	FAD-binding domain	3.7e-11	IPR013112	FAD-binding 8
DFL_000016	PF00153	Mitochondrial carrier protein	4.3e-11	IPR018108	Mitochondrial substrate/solute carrier
DFL_000160	PF00782	Dual specificity phosphatase, catalytic domain	2.6e-27	IPR000340	Dual specificity phosphatase, catalytic domain
DFL_001600	PF06963	Ferroportin1 (FPN1)	1.6e-09	IPR009716	Ferroporti-1
DFL_001602	PF01425	Amidase	2.8e-95	IPR023631	Amidase signature domain
DFL_001603	PF07690	Major Facilitator Superfamily	1.9e-18	IPR011701	Major facilitator superfamily
DFL_001604	PF13520	Amino acid permease	1.7e-65	IPR002293	Amino acid/polyamine transporter I
DFL_001605	PF00380	Ribosomal protein S9/S16	3.2e-34	IPR000754	Ribosomal protein S9
DFL_001606	PF11571	Mediator complex subunit 27	2.4e-11	IPR021627	Mediator complex, subunit Med27
DFL_001607	PF02784	Pyridoxal-dependent decarboxylase, pyridoxal binding domain	3.7e-61	IPR022644	Orn/DAP/Arg decarboxylase 2, N-terminal
DFL_001609	PF00411	Ribosomal protein S11	7.8e-46	IPR001971	Ribosomal protein S11
DFL_001610	PF00415	Regulator of chromosome condensation (RCC1) repeat	1.4e-07	IPR000408	Regulator of chromosome condensation, RCC1
DFL_001611	PF05282	AAR2 protein	3.3e-77	IPR007946	A1 cistron-splicing factor, AAR2
DFL_001612	PF13472	GDSL-like Lipase/Acylhydrolase family	7.9e-19	IPR013830	SGNH hydrolase-type esterase domain
DFL_001613	PF00300	Histidine phosphatase superfamily (branch 1)	1.3e-21	IPR013078	Histidine phosphatase superfamily, clade-1
DFL_001614	PF00254	FKBP-type peptidyl-prolyl cis-trans isomerase	1.9e-33	IPR001179	FKBP-type peptidyl-prolyl cis-trans isomerase domain
DFL_001615	PF16862	Glycosyl hydrolase family 79 C-terminal beta domain	9e-16	IPR031728	Beta-glucuronidase, C-terminal
DFL_001617	PF00135	Carboxylesterase family	4.2e-80	IPR002018	Carboxylesterase, type B
DFL_001618	PF01237	Oxysterol-binding protein	8.6e-136	IPR000648	Oxysterol-binding protein
DFL_001619	PF01633	Choline/ethanolamine kinase	3.7e-57
DFL_001622	PF00069	Protein kinase domain	1.1e-48	IPR000719	Protein kinase domain
DFL_001623	PF03547	Membrane transport protein	5.4e-20	IPR004776	Membrane transport protein
DFL_001626	PF02861	Clp amino terminal domain, pathogenicity island component	0.0055	IPR004176	Clp, N-terminal
DFL_001628	PF02383	SacI homology domain	3.9e-93	IPR002013	SAC domain
DFL_001629	PF13245	AAA domain	1.3e-12
DFL_000163	PF03144	Elongation factor Tu domain 2	1.6e-14	IPR004161	Translation elongation factor EFTu-like, domain 2
DFL_001630	PF00176	SNF2 family N-terminal domain	1.3e-60	IPR000330	SNF2-related, N-terminal domain
DFL_001631	PF00410	Ribosomal protein S8	8.3e-22	IPR000630	Ribosomal protein S8
DFL_001633	PF03810	Importin-beta N-terminal domain	8.8e-09	IPR001494	Importin-beta, N-terminal domain
DFL_001634	PF12397	U3 small nucleolar RNA-associated protein 10	8.2e-21	IPR022125	U3 small nucleolar RNA-associated protein 10, N-terminal
DFL_001635	PF07779	10 TM Acyl Transferase domain found in Cas1p	6.5e-30	IPR012419	Cas1p 10 TM acyl transferase domain
DFL_001636	PF14555	UBA-like domain	6.6e-05
DFL_001638	PF02666	Phosphatidylserine decarboxylase	5.4e-69	IPR003817	Phosphatidylserine decarboxylase-related
DFL_001639	PF03178	CPSF A subunit region	6.5e-102	IPR004871	Cleavage/polyadenylation specificity factor, A subunit, C-terminal
DFL_000164	PF08314	Secretory pathway protein Sec39	6.6e-13	IPR013244	Sec39 domain
DFL_001640	PF03810	Importin-beta N-terminal domain	2.7e-05	IPR001494	Importin-beta, N-terminal domain
DFL_001641	PF12894	Anaphase-promoting complex subunit 4 WD40 domain	5.7e-24	IPR024977	Anaphase-promoting complex subunit 4, WD40 domain
DFL_001642	PF18101	Pan3 Pseudokinase domain	1.3e-60
DFL_001643	PF01423	LSM domain	3e-18	IPR001163	LSM domain, eukaryotic/archaea-type
DFL_001644	PF05195	Aminopeptidase P, N-terminal domain	5.8e-19	IPR007865	Aminopeptidase P, N-terminal
DFL_001645	PF00557	Metallopeptidase family M24	3.8e-14	IPR000994	Peptidase M24
DFL_001648	PF14831	Domain of unknown function (DUF4484)	8e-42	IPR028115	Domain of unknown function DUF4484
DFL_001649	PF00012	Hsp70 protein	2.1e-56	IPR013126	Heat shock protein 70 family
DFL_001650	PF13824	Zinc-finger of mitochondrial splicing suppressor 51	1.9e-23	IPR032717	Mitochondrial splicing suppressor 51, zinc-finger
DFL_001652	PF02958	Ecdysteroid kinase	3.4e-20	IPR004119	Protein of unknown function DUF227
DFL_001653	PF00789	UBX domain	3.6e-10	IPR001012	UBX domain
DFL_001655	PF00270	DEAD/DEAH box helicase	3e-44	IPR011545	DEAD/DEAH box helicase domain
DFL_001657	PF00082	Subtilase family	2.9e-21	IPR000209	Peptidase S8/S53 domain
DFL_001658	PF00025	ADP-ribosylation factor family	1.7e-66	IPR006689	Small GTPase superfamily, ARF/SAR type
DFL_001659	PF13254	Domain of unknown function (DUF4045)	5.8e-24	IPR025118	Domain of unknown function DUF4045
DFL_000166	PF04193	PQ loop repeat	3.3e-18	IPR006603	PQ-loop repeat
DFL_001662	PF08424	NRDE-2, necessary for RNA interference	3.1e-90	IPR013633	siRNA-mediated silencing protein NRDE-2
DFL_001664	PF06464	DMAP1-binding Domain	2e-10	IPR010506	DMAP1-binding domain
DFL_001665	PF03127	GAT domain	1.5e-15	IPR004152	GAT domain
DFL_001666	PF05653	Magnesium transporter NIPA	2e-105	IPR008521	Magnesium transporter NIPA
DFL_001667	PF00928	Adaptor complexes medium subunit family	6e-15	IPR028565	Mu homology domain
DFL_001668	PF10336	Protein of unknown function (DUF2420)	3.3e-13	IPR018822	Uncharacterised protein family UPF0646
DFL_001669	PF00324	Amino acid permease	3.7e-48	IPR004841	Amino acid permease/ SLC12A domain
DFL_000167	PF01833	IPT/TIG domain	1.3e-12	IPR002909	IPT domain
DFL_001672	PF13468	Glyoxalase-like domain	1e-22	IPR025870	Glyoxalase-like domain
DFL_001673	PF12709	Fungal Transforming acidic coiled-coil (TACC) proteins	1.9e-10	IPR024312	TACC protein, fungi
DFL_001674	PF00011	Hsp20/alpha crystallin family	1.6e-12	IPR002068	Alpha crystallin/Hsp20 domain
DFL_001675	PF04934	MED6 mediator sub complex component	2.3e-37	IPR007018	Mediator complex, subunit Med6
DFL_001676	PF04082	Fungal specific transcription factor domain	1.1e-24	IPR007219	Transcription factor domain, fungi
DFL_001677	PF07690	Major Facilitator Superfamily	7.8e-35	IPR011701	Major facilitator superfamily
DFL_001678	PF00180	Isocitrate/isopropylmalate dehydrogenase	5.9e-131	IPR024084	Isopropylmalate dehydrogenase-like domain
DFL_000168	PF05879	Root hair defective 3 GTP-binding protein (RHD3)	3.3e-241	IPR008803	RHD3/Sey1
DFL_001680	PF03256	Anaphase-promoting complex, subunit 10 (APC10)	1.2e-54	IPR004939	APC10/DOC domain
DFL_001683	PF00723	Glycosyl hydrolases family 15	2.4e-54	IPR011613	GH15-like domain
DFL_001684	PF02668	Taurine catabolism dioxygenase TauD, TfdA family	3.6e-48	IPR003819	TauD/TfdA-like domain
DFL_001685	PF03820	Tricarboxylate carrier	1.4e-122	IPR004686	Tricarboxylate/iron carrier
DFL_001686	PF00481	Protein phosphatase 2C	2.7e-29	IPR001932	PPM-type phosphatase domain
DFL_001687	PF04082	Fungal specific transcription factor domain	8.2e-24	IPR007219	Transcription factor domain, fungi
DFL_001688	PF00096	Zinc finger, C2H2 type	0.0023	IPR013087	Zinc finger C2H2-type
DFL_001689	PF10996	Beta-Casp domain	1.4e-31	IPR022712	Beta-Casp domain
DFL_001690	PF05199	GMC oxidoreductase	5.1e-22	IPR007867	Glucose-methanol-choline oxidoreductase, C-terminal
DFL_001693	PF01068	ATP dependent DNA ligase domain	3.4e-14	IPR012310	DNA ligase, ATP-dependent, central
DFL_001695	PF01066	CDP-alcohol phosphatidyltransferase	1.8e-13	IPR000462	CDP-alcohol phosphatidyltransferase
DFL_001696	PF00132	Bacterial transferase hexapeptide (six repeats)	8e-05	IPR001451	Hexapeptide repeat
DFL_001697	PF12090	Spt20 family	3.4e-41	IPR021950	Transcription factor Spt20
DFL_000017	PF00085	Thioredoxin	8e-07	IPR013766	Thioredoxin domain
DFL_001701	PF06398	Integral peroxisomal membrane peroxin	1.3e-87	IPR010482	Peroxin domain
DFL_001702	PF03656	Pam16	2.2e-34
DFL_001703	PF00248	Aldo/keto reductase family	9.7e-52	IPR023210	NADP-dependent oxidoreductase domain
DFL_001704	PF00076	RNA recognition motif. (a.k.a. RRM, RBD, or RNP domain)	1.8e-08	IPR000504	RNA recognition motif domain
DFL_001705	PF00092	von Willebrand factor type A domain	4.9e-09	IPR002035	von Willebrand factor, type A
DFL_001706	PF13673	Acetyltransferase (GNAT) domain	8.2e-08	IPR000182	GNAT domain
DFL_001709	PF01035	6-O-methylguanine DNA methyltransferase, DNA binding domain	2.6e-26	IPR014048	Methylated-DNA-[protein]-cysteine S-methyltransferase, DNA binding
DFL_000171	PF01485	IBR domain, a half RING-finger domain	3.3e-08	IPR002867	IBR domain
DFL_001713	PF04622	ERG2 and Sigma1 receptor like protein	1.6e-78	IPR006716	ERG2/sigma1 receptor-like
DFL_001714	PF14880	Cytochrome oxidase c assembly	1.1e-12	IPR029208	Cytochrome c oxidase assembly protein COX14
DFL_001715	PF10454	Protein of unknown function (DUF2458)	9.4e-40	IPR018858	Protein of unknown function DUF2458
DFL_001716	PF00069	Protein kinase domain	1.5e-48	IPR000719	Protein kinase domain
DFL_001718	PF05236	Transcription initiation factor TFIID component TAF4 family	6.1e-72	IPR007900	Transcription initiation factor TFIID component TAF4
DFL_001719	PF01265	Cytochrome c/c1 heme lyase	2e-106	IPR000511	Cytochrome c/c1 haem-lyase
DFL_001722	PF00348	Polyprenyl synthetase	2.8e-48	IPR000092	Polyprenyl synthetase
DFL_001723	PF00903	Glyoxalase/Bleomycin resistance protein/Dioxygenase superfamily	4.3e-13	IPR004360	Glyoxalase/fosfomycin resistance/dioxygenase domain
DFL_001725	PF04209	homogentisate 1,2-dioxygenase	5.3e-183	IPR005708	Homogentisate 1,2-dioxygenase
DFL_001726	PF14420	Clr5 domain	2.7e-10	IPR025676	Clr5 domain
DFL_001727	PF13417	Glutathione S-transferase, N-terminal domain	1.2e-11	IPR004045	Glutathione S-transferase, N-terminal
DFL_001729	PF09298	Fumarylacetoacetase N-terminal	4.7e-26	IPR015377	Fumarylacetoacetase, N-terminal
DFL_001733	PF00069	Protein kinase domain	1.2e-63	IPR000719	Protein kinase domain
DFL_001734	PF10501	Ribosomal subunit 39S	3.5e-12	IPR018305	Ribosomal protein L50, mitochondria
DFL_001735	PF00793	DAHP synthetase I family	1.3e-102	IPR006218	DAHP synthetase I/KDSA
DFL_001737	PF08158	NUC130/3NT domain	1.8e-24	IPR012977	Uncharacterised domain NUC130/133, N-terminal
DFL_001739	PF10644	Misato Segment II tubulin-like domain	2.5e-41	IPR019605	Misato Segment II tubulin-like domain
DFL_001740	PF00012	Hsp70 protein	7.4e-09	IPR013126	Heat shock protein 70 family
DFL_001743	PF01648	4'-phosphopantetheinyl transferase superfamily	9e-20	IPR008278	4'-phosphopantetheinyl transferase domain
DFL_001745	PF00179	Ubiquitin-conjugating enzyme	2.3e-18	IPR000608	Ubiquitin-conjugating enzyme E2
DFL_001747	PF00328	Histidine phosphatase superfamily (branch 2)	2.3e-16	IPR000560	Histidine phosphatase superfamily, clade-2
DFL_001748	PF13812	Pentatricopeptide repeat domain	2.6e-05	IPR002885	Pentatricopeptide repeat
DFL_001749	PF13691	tRNase Z endonuclease	2.4e-21	IPR027794	tRNase Z endonuclease
DFL_000175	PF04588	Hypoxia induced protein conserved region	2e-07	IPR007667	Hypoxia induced protein, domain
DFL_001751	PF01922	SRP19 protein	8.3e-33	IPR002778	Signal recognition particle, SRP19 subunit
DFL_001754	PF00170	bZIP transcription factor	3.5e-09	IPR004827	Basic-leucine zipper domain
DFL_001755	PF09415	CENP-S associating Centromere protein X	4.8e-22	IPR018552	Centromere protein X
DFL_001757	PF07572	Bucentaur or craniofacial development	1.5e-19	IPR011421	BCNT-C domain
DFL_001758	PF13353	4Fe-4S single cluster domain	1.2e-05
DFL_001759	PF01142	tRNA pseudouridine synthase D (TruD)	1.8e-66	IPR001656	Pseudouridine synthase, TruD
DFL_000176	PF01253	Translation initiation factor SUI1	7e-18	IPR001950	SUI1 domain
DFL_001760	PF03055	Retinal pigment epithelial membrane protein	2.6e-115	IPR004294	Carotenoid oxygenase
DFL_001762	PF08799	pre-mRNA processing factor 4 (PRP4) like	1.4e-11	IPR014906	Pre-mRNA processing factor 4 (PRP4)-like
DFL_001763	PF01363	FYVE zinc finger	5.2e-16	IPR000306	FYVE zinc finger
DFL_001764	PF06487	Sin3 associated polypeptide p18 (SAP18)	1e-36	IPR010516	Sin3 associated polypeptide p18
DFL_001765	PF03297	S25 ribosomal protein	6.2e-38	IPR004977	Ribosomal protein S25
DFL_001766	PF00173	Cytochrome b5-like Heme/Steroid binding domain	1.4e-10	IPR001199	Cytochrome b5-like heme/steroid binding domain
DFL_001767	PF02798	Glutathione S-transferase, N-terminal domain	9.9e-16	IPR004045	Glutathione S-transferase, N-terminal
DFL_001768	PF00072	Response regulator receiver domain	1.7e-17	IPR001789	Signal transduction response regulator, receiver domain
DFL_001770	PF05859	Mis12 protein	1.2e-40	IPR008685	Centromere protein Mis12
DFL_001771	PF04670	Gtr1/RagA G protein conserved region	1.1e-65	IPR006762	Gtr1/RagA G protein
DFL_001774	PF12937	F-box-like	2.3e-06	IPR001810	F-box domain
DFL_001776	PF07690	Major Facilitator Superfamily	5.1e-38	IPR011701	Major facilitator superfamily
DFL_001778	PF01207	Dihydrouridine synthase (Dus)	2.2e-68	IPR001269	tRNA-dihydrouridine synthase
DFL_000178	PF00075	RNase H	1.1e-37	IPR002156	Ribonuclease H domain
DFL_001782	PF03663	Glycosyl hydrolase family 76	2.8e-118	IPR005198	Glycoside hydrolase, family 76
DFL_001783	PF01189	16S rRNA methyltransferase RsmB/F	2.4e-16	IPR001678	SAM-dependent methyltransferase RsmB/NOP2-type
DFL_001788	PF03188	Eukaryotic cytochrome b561	5.3e-07	IPR006593	Cytochrome b561/ferric reductase transmembrane
DFL_000179	PF11960	Domain of unknown function (DUF3474)	1e-06	IPR021863	Fatty acid desaturase, N-terminal
DFL_001790	PF14666	Rapamycin-insensitive companion of mTOR, middle domain	1.7e-37	IPR029451	Rapamycin-insensitive companion of mTOR, middle domain
DFL_001791	PF01014	Uricase	4.4e-35	IPR002042	Uricase
DFL_001792	PF00572	Ribosomal protein L13	1.9e-42	IPR005822	Ribosomal protein L13
DFL_001793	PF00080	Copper/zinc superoxide dismutase (SODC)	1.6e-09	IPR001424	Superoxide dismutase, copper/zinc binding domain
DFL_001795	PF13181	Tetratricopeptide repeat	9.7e-06	IPR019734	Tetratricopeptide repeat
DFL_001797	PF01693	Caulimovirus viroplasmin	2.1e-15	IPR011320	Ribonuclease H1, N-terminal
DFL_001798	PF00378	Enoyl-CoA hydratase/isomerase	6.7e-73	IPR001753	Enoyl-CoA hydratase/isomerase
DFL_001799	PF03248	Rer1 family	1.5e-78	IPR004932	Retrieval of early ER protein Rer1
DFL_000180	PF13279	Thioesterase-like superfamily	5.3e-08
DFL_001800	PF00582	Universal stress protein family	6.2e-21	IPR006016	UspA
DFL_001803	PF04116	Fatty acid hydroxylase superfamily	1.6e-24	IPR006694	Fatty acid hydroxylase
DFL_001804	PF00838	Translationally controlled tumour protein	1.2e-70	IPR018105	Translationally controlled tumour protein
DFL_001805	PF00415	Regulator of chromosome condensation (RCC1) repeat	1.6e-07	IPR000408	Regulator of chromosome condensation, RCC1
DFL_001806	PF12152	Eukaryotic translation initiation factor 4G1	3e-22	IPR022745	Eukaryotic translation initiation factor 4G1, eIF4E-binding domain
DFL_001808	PF00271	Helicase conserved C-terminal domain	1.2e-12	IPR001650	Helicase, C-terminal
DFL_001809	PF00025	ADP-ribosylation factor family	6.9e-74	IPR006689	Small GTPase superfamily, ARF/SAR type
DFL_000181	PF00173	Cytochrome b5-like Heme/Steroid binding domain	1.3e-18	IPR001199	Cytochrome b5-like heme/steroid binding domain
DFL_001810	PF01294	Ribosomal protein L13e	8.8e-80	IPR001380	Ribosomal protein L13e
DFL_001812	PF08285	Dolichol-phosphate mannosyltransferase subunit 3 (DPM3)	5.9e-35	IPR013174	Dolichol-phosphate mannosyltransferase subunit 3
DFL_001813	PF09791	Oxidoreductase-like protein, N-terminal	2.6e-25	IPR019180	Oxidoreductase-like, N-terminal
DFL_001814	PF03109	ABC1 family	3.2e-05	IPR004147	UbiB domain
DFL_001815	PF00022	Actin	1.4e-08	IPR004000	Actin family
DFL_001817	PF02204	Vacuolar sorting protein 9 (VPS9) domain	8e-26	IPR003123	VPS9 domain
DFL_001818	PF01764	Lipase (class 3)	2.1e-05	IPR002921	Fungal lipase-like domain
DFL_000182	PF07690	Major Facilitator Superfamily	7.3e-21	IPR011701	Major facilitator superfamily
DFL_001820	PF00270	DEAD/DEAH box helicase	6.9e-38	IPR011545	DEAD/DEAH box helicase domain
DFL_001822	PF01176	Translation initiation factor 1A / IF-1	3.2e-22	IPR006196	RNA-binding domain, S1, IF1 type
DFL_001826	PF00651	BTB/POZ domain	8.9e-09	IPR000210	BTB/POZ domain
DFL_001827	PF00319	SRF-type transcription factor (DNA-binding and dimerisation domain)	4.9e-21	IPR002100	Transcription factor, MADS-box
DFL_001828	PF05172	Nup53/35/40-type RNA recognition motif	0.00013	IPR007846	RNA-recognition motif (RRM) Nup35-type domain
DFL_001829	PF05653	Magnesium transporter NIPA	8.9e-08	IPR008521	Magnesium transporter NIPA
DFL_000183	PF00383	Cytidine and deoxycytidylate deaminase zinc-binding region	4.6e-10	IPR002125	Cytidine and deoxycytidylate deaminase domain
DFL_001830	PF01991	ATP synthase (E/31 kDa) subunit	1.5e-66	IPR002842	V-type ATPase subunit E
DFL_001832	PF16209	Phospholipid-translocating ATPase N-terminal	2.1e-20	IPR032631	P-type ATPase, N-terminal
DFL_001834	PF05873	ATP synthase D chain, mitochondrial (ATP5H)	6.7e-21	IPR008689	ATP synthase, F0 complex, subunit D, mitochondrial
DFL_001835	PF02732	ERCC4 domain	5.2e-22	IPR006166	ERCC4 domain
DFL_001836	PF02230	Phospholipase/Carboxylesterase	3.1e-54	IPR003140	Phospholipase/carboxylesterase/thioesterase
DFL_001837	PF00568	WH1 domain	1.7e-25	IPR000697	WH1/EVH1 domain
DFL_001838	PF01849	NAC domain	6.4e-23	IPR002715	Nascent polypeptide-associated complex NAC domain
DFL_001839	PF03650	Mitochondrial pyruvate carriers	1e-48	IPR005336	Mitochondrial pyruvate carrier
DFL_001840	PF05047	Mitochondrial ribosomal protein L51 / S25 / CI-B8 domain	8.7e-13	IPR007741	Ribosomal protein/NADH dehydrogenase domain
DFL_001841	PF02900	Catalytic LigB subunit of aromatic ring-opening dioxygenase	7e-36	IPR004183	Extradiol ring-cleavage dioxygenase, class III enzyme, subunit B
DFL_001842	PF08238	Sel1 repeat	1.7e-08	IPR006597	Sel1-like repeat
DFL_001843	PF07960	CBP4	2.2e-29	IPR012420	Cbp4
DFL_001844	PF01274	Malate synthase	1.6e-227	IPR001465	Malate synthase
DFL_001845	PF13087	AAA domain	9.6e-62
DFL_001846	PF12726	SEN1 N terminal	1.5e-149	IPR024481	Helicase Sen1, N-terminal
DFL_001848	PF07955	Protein of unknown function (DUF1687)	1.5e-20	IPR012882	Putative redox protein Fmp46
DFL_001849	PF07714	Protein tyrosine kinase	2.3e-39	IPR001245	Serine-threonine/tyrosine-protein kinase, catalytic domain
DFL_000185	PF01591	6-phosphofructo-2-kinase	1.7e-17	IPR013079	6-phosphofructo-2-kinase
DFL_001850	PF04086	Signal recognition particle, alpha subunit, N-terminal	6.5e-71	IPR007222	Signal recognition particle receptor, alpha subunit, N-terminal
DFL_001851	PF01849	NAC domain	5.2e-23	IPR002715	Nascent polypeptide-associated complex NAC domain
DFL_001852	PF00069	Protein kinase domain	2e-61	IPR000719	Protein kinase domain
DFL_001853	PF04825	N terminus of Rad21 / Rec8 like protein	1.1e-28	IPR006910	Rad21/Rec8-like protein, N-terminal
DFL_001854	PF04145	Ctr copper transporter family	1.4e-27	IPR007274	Ctr copper transporter
DFL_001855	PF00467	KOW motif	2.7e-06	IPR005824	KOW
DFL_001856	PF06772	Bacterial low temperature requirement A protein (LtrA)	1.7e-40	IPR010640	Low temperature requirement A
DFL_001857	PF00067	Cytochrome P450	8.6e-32	IPR001128	Cytochrome P450
DFL_001858	PF05368	NmrA-like family	4.8e-11	IPR008030	NmrA-like domain
DFL_001859	PF00463	Isocitrate lyase family	7.1e-198	IPR006254	Isocitrate lyase
DFL_000186	PF04479	RTA1 like protein	2.8e-41	IPR007568	RTA-like protein
DFL_001860	PF03663	Glycosyl hydrolase family 76	1.2e-155	IPR005198	Glycoside hydrolase, family 76
DFL_001861	PF00957	Synaptobrevin	4e-32	IPR001388	Synaptobrevin
DFL_001862	PF01118	Semialdehyde dehydrogenase, NAD binding domain	5.3e-30	IPR000534	Semialdehyde dehydrogenase, NAD-binding
DFL_001863	PF07690	Major Facilitator Superfamily	2.6e-37	IPR011701	Major facilitator superfamily
DFL_001864	PF00145	C-5 cytosine-specific DNA methylase	1.2e-08	IPR001525	C-5 cytosine methyltransferase
DFL_001866	PF00171	Aldehyde dehydrogenase family	3.5e-124	IPR015590	Aldehyde dehydrogenase domain
DFL_001867	PF00285	Citrate synthase, C-terminal domain	7.7e-100	IPR002020	Citrate synthase
DFL_001868	PF03972	MmgE/PrpD family	5.1e-147	IPR005656	MmgE/PrpD
DFL_001869	PF11951	Fungal specific transcription factor domain	3.4e-59	IPR021858	Fungal transcription factor
DFL_001870	PF00120	Glutamine synthetase, catalytic domain	2.7e-79	IPR008146	Glutamine synthetase, catalytic domain
DFL_001871	PF13561	Enoyl-(Acyl carrier protein) reductase	7.8e-59
DFL_001872	PF08560	Protein of unknown function (DUF1757)	2.6e-05	IPR013869	Protein of unknown function DUF1757
DFL_001873	PF01738	Dienelactone hydrolase family	5.1e-14	IPR002925	Dienelactone hydrolase
DFL_001874	PF00722	Glycosyl hydrolases family 16	9.1e-16	IPR000757	Glycoside hydrolase family 16
DFL_001876	PF13632	Glycosyl transferase family group 2	2.4e-52	IPR001173	Glycosyltransferase 2-like
DFL_001877	PF03537	Glycoside-hydrolase family GH114	5.2e-56	IPR004352	Glycoside-hydrolase family GH114, TIM-barrel domain
DFL_001878	PF04117	Mpv17 / PMP22 family	1.9e-19	IPR007248	Mpv17/PMP22
DFL_000188	PF00557	Metallopeptidase family M24	7.3e-25	IPR000994	Peptidase M24
DFL_001881	PF12937	F-box-like	8.9e-06	IPR001810	F-box domain
DFL_001882	PF03417	Acyl-coenzyme A:6-aminopenicillanic acid acyl-transferase	2e-20	IPR005079	Peptidase C45
DFL_001884	PF01061	ABC-2 type transporter	1.2e-41	IPR013525	ABC-2 type transporter
DFL_001885	PF00096	Zinc finger, C2H2 type	0.0097	IPR013087	Zinc finger C2H2-type
DFL_001887	PF02037	SAP domain	6.7e-12	IPR003034	SAP domain
DFL_001888	PF00076	RNA recognition motif. (a.k.a. RRM, RBD, or RNP domain)	1.4e-16	IPR000504	RNA recognition motif domain
DFL_001890	PF01494	FAD binding domain	1.4e-78	IPR002938	FAD-binding domain
DFL_001894	PF01565	FAD binding domain	1.1e-14	IPR006094	FAD linked oxidase, N-terminal
DFL_001898	PF03188	Eukaryotic cytochrome b561	3.2e-05	IPR006593	Cytochrome b561/ferric reductase transmembrane
DFL_001899	PF13499	EF-hand domain pair	9.2e-09	IPR002048	EF-hand domain
DFL_000019	PF00734	Fungal cellulose binding domain	2.7e-12	IPR000254	Cellulose-binding domain, fungal
DFL_000190	PF11754	Velvet factor	2.2e-33	IPR037525	Velvet domain
DFL_001900	PF17254	Family of unknown function (DUF5321)	4.2e-35	IPR035213	Protein of unknown function DUF5321
DFL_001901	PF00756	Putative esterase	1.1e-52	IPR000801	Putative esterase
DFL_001903	PF01613	Flavin reductase like domain	1.1e-19	IPR002563	Flavin reductase like domain
DFL_001905	PF12146	Serine aminopeptidase, S33	2.1e-56	IPR022742	Serine aminopeptidase, S33
DFL_001906	PF08616	Stabilization of polarity axis	2.2e-37
DFL_001907	PF03568	Peptidase family C50	3.4e-143
DFL_001909	PF00149	Calcineurin-like phosphoesterase	7e-15	IPR004843	Calcineurin-like phosphoesterase domain, ApaH type
DFL_000191	PF00153	Mitochondrial carrier protein	7.6e-10	IPR018108	Mitochondrial substrate/solute carrier
DFL_001911	PF01182	Glucosamine-6-phosphate isomerases/6-phosphogluconolactonase	1.7e-72	IPR006148	Glucosamine/galactosamine-6-phosphate isomerase
DFL_001912	PF00400	WD domain, G-beta repeat	0.19	IPR001680	WD40 repeat
DFL_001914	PF07297	Dolichol phosphate-mannose biosynthesis regulatory protein (DPM2)	8.1e-32	IPR009914	Dolichol phosphate-mannose biosynthesis regulatory
DFL_001915	PF02847	MA3 domain	4.4e-30	IPR003891	Initiation factor eIF-4 gamma, MA3
DFL_001916	PF00069	Protein kinase domain	1.2e-74	IPR000719	Protein kinase domain
DFL_001917	PF00574	Clp protease	5.6e-77	IPR023562	Clp protease proteolytic subunit /Translocation-enhancing protein TepA
DFL_001918	PF00646	F-box domain	3.8e-06	IPR001810	F-box domain
DFL_001919	PF02782	FGGY family of carbohydrate kinases, C-terminal domain	1.1e-30	IPR018485	Carbohydrate kinase, FGGY, C-terminal
DFL_000192	PF01222	Ergosterol biosynthesis ERG4/ERG24 family	1.3e-143	IPR001171	Ergosterol biosynthesis ERG4/ERG24
DFL_001922	PF00400	WD domain, G-beta repeat	2.5e-09	IPR001680	WD40 repeat
DFL_001923	PF10998	Protein of unknown function (DUF2838)	2.1e-45	IPR021261	Protein of unknown function DUF2838
DFL_001925	PF01545	Cation efflux family	5.3e-51	IPR002524	Cation efflux protein
DFL_001927	PF01192	RNA polymerase Rpb6	1.6e-16	IPR006110	RNA polymerase, subunit omega/K/RPB6
DFL_001928	PF09130	Domain of unknown function (DUF1932)	6.5e-21	IPR015814	Phosphogluconate dehydrogenase, NAD-binding, putative, C-terminal
DFL_000193	PF03881	Fructosamine kinase	3.8e-66	IPR016477	Fructosamine/Ketosamine-3-kinase
DFL_001930	PF08389	Exportin 1-like protein	9.4e-31	IPR013598	Exportin-1/Importin-beta-like
DFL_001931	PF00787	PX domain	2.1e-25	IPR001683	Phox homologous domain
DFL_001932	PF03372	Endonuclease/Exonuclease/phosphatase family	1.1e-16	IPR005135	Endonuclease/exonuclease/phosphatase
DFL_001934	PF13649	Methyltransferase domain	9.4e-12
DFL_001935	PF02817	e3 binding domain	1.4e-06	IPR004167	Peripheral subunit-binding domain
DFL_001936	PF04104	Eukaryotic and archaeal DNA primase, large subunit	2.7e-80	IPR007238	DNA primase large subunit, eukaryotic/archaeal
DFL_001937	PF10446	Protein of unknown function (DUF2457)	5e-46	IPR018853	Protein of unknown function DUF2457
DFL_001939	PF02127	Aminopeptidase I zinc metalloprotease (M18)	7.8e-167	IPR001948	Peptidase M18
DFL_000194	PF08613	Cyclin	3e-29	IPR013922	Cyclin PHO80-like
DFL_001940	PF00400	WD domain, G-beta repeat	4.9e-06	IPR001680	WD40 repeat
DFL_001941	PF00010	Helix-loop-helix DNA-binding domain	3e-14	IPR011598	Myc-type, basic helix-loop-helix (bHLH) domain
DFL_001944	PF00076	RNA recognition motif. (a.k.a. RRM, RBD, or RNP domain)	1.8e-07	IPR000504	RNA recognition motif domain
DFL_001946	PF00735	Septin	8.4e-23	IPR030379	Septin-type guanine nucleotide-binding (G) domain
DFL_001948	PF02146	Sir2 family	7.2e-31	IPR003000	Sirtuin family
DFL_001949	PF13242	HAD-hyrolase-like	2.7e-16
DFL_001950	PF13632	Glycosyl transferase family group 2	9.2e-16	IPR001173	Glycosyltransferase 2-like
DFL_001951	PF00150	Cellulase (glycosyl hydrolase family 5)	1.1e-29	IPR001547	Glycoside hydrolase, family 5
DFL_001952	PF13518	Helix-turn-helix domain	2.6e-07
DFL_001953	PF06470	SMC proteins Flexible Hinge Domain	1.1e-26	IPR010935	SMCs flexible hinge
DFL_001955	PF15410	Pleckstrin homology domain	7.7e-12
DFL_001956	PF03531	Structure-specific recognition protein (SSRP1)	1e-29	IPR024954	SSRP1 domain
DFL_001957	PF03980	Nnf1	1.8e-13	IPR007128	Nuclear MIS12/MIND complex subunit PMF1/Nnf1
DFL_001958	PF02518	Histidine kinase-, DNA gyrase B-, and HSP90-like ATPase	3.1e-13	IPR003594	Histidine kinase/HSP90-like ATPase
DFL_001959	PF09458	H-type lectin domain	1.2e-07	IPR019019	H-type lectin domain
DFL_000196	PF12937	F-box-like	1.1e-09	IPR001810	F-box domain
DFL_001961	PF07690	Major Facilitator Superfamily	2.9e-27	IPR011701	Major facilitator superfamily
DFL_001962	PF00172	Fungal Zn(2)-Cys(6) binuclear cluster domain	1.2e-07	IPR001138	Zn(2)-C6 fungal-type DNA-binding domain
DFL_001964	PF00180	Isocitrate/isopropylmalate dehydrogenase	9.4e-12	IPR024084	Isopropylmalate dehydrogenase-like domain
DFL_001965	PF12694	Circularly permutated YpsA SLOG family	1.5e-46	IPR024755	Circularly permutated YpsA SLOG
DFL_001966	PF00226	DnaJ domain	2.1e-23	IPR001623	DnaJ domain
DFL_001967	PF04815	Sec23/Sec24 helical domain	7.7e-25	IPR006900	Sec23/Sec24, helical domain
DFL_001968	PF10309	Nuclear cap-binding protein subunit 3	8.8e-20	IPR019416	Nuclear cap-binding protein subunit 3
DFL_001969	PF01399	PCI domain	1.8e-08	IPR000717	Proteasome component (PCI) domain
DFL_000197	PF08573	DNA repair protein endonuclease SAE2/CtIP C-terminus	2.7e-17	IPR013882	DNA endonuclease Ctp1, C-terminal
DFL_001972	PF00631	GGL domain	1.9e-24	IPR015898	G-protein gamma-like domain
DFL_001973	PF01753	MYND finger	3.6e-09	IPR002893	Zinc finger, MYND-type
DFL_001974	PF13855	Leucine rich repeat	1.9e-08	IPR001611	Leucine-rich repeat
DFL_001975	PF00026	Eukaryotic aspartyl protease	1.2e-14	IPR033121	Peptidase family A1 domain
DFL_001976	PF00149	Calcineurin-like phosphoesterase	1.4e-39	IPR004843	Calcineurin-like phosphoesterase domain, ApaH type
DFL_001977	PF14681	Uracil phosphoribosyltransferase	2.6e-69
DFL_001978	PF10262	Rdx family	4.8e-31	IPR011893	Selenoprotein, Rdx-type
DFL_001979	PF00076	RNA recognition motif. (a.k.a. RRM, RBD, or RNP domain)	5.8e-12	IPR000504	RNA recognition motif domain
DFL_000198	PF02800	Glyceraldehyde 3-phosphate dehydrogenase, C-terminal domain	3.1e-69	IPR020829	Glyceraldehyde 3-phosphate dehydrogenase, catalytic domain
DFL_001980	PF00233	3'5'-cyclic nucleotide phosphodiesterase	3.8e-68	IPR002073	3'5'-cyclic nucleotide phosphodiesterase, catalytic domain
DFL_001981	PF01067	Calpain large subunit, domain III	7.8e-05	IPR022682	Peptidase C2, calpain, large subunit, domain III
DFL_001982	PF00153	Mitochondrial carrier protein	7.2e-19	IPR018108	Mitochondrial substrate/solute carrier
DFL_001983	PF00025	ADP-ribosylation factor family	2.7e-63	IPR006689	Small GTPase superfamily, ARF/SAR type
DFL_001986	PF10280	Mediator complex protein	1.4e-31	IPR019404	Mediator complex, subunit Med11
DFL_001987	PF02823	ATP synthase, Delta/Epsilon chain, beta-sandwich domain	1.5e-16	IPR020546	ATP synthase, F1 complex, delta/epsilon subunit, N-terminal
DFL_001989	PF11815	Domain of unknown function (DUF3336)	4.1e-49	IPR021771	Triacylglycerol lipase
DFL_000199	PF02936	Cytochrome c oxidase subunit IV	3.2e-47	IPR004203	Cytochrome c oxidase subunit IV family
DFL_001990	PF13233	Complex1_LYR-like	5.6e-05	IPR039443	Complex1 LYR-like family
DFL_001991	PF07647	SAM domain (Sterile alpha motif)	2.2e-08	IPR001660	Sterile alpha motif domain
DFL_001993	PF04115	Ureidoglycolate lyase	3.4e-60	IPR007247	Ureidoglycolate lyase
DFL_001994	PF00583	Acetyltransferase (GNAT) family	1e-14	IPR000182	GNAT domain
DFL_001995	PF04479	RTA1 like protein	2.1e-28	IPR007568	RTA-like protein
DFL_001998	PF03946	Ribosomal protein L11, N-terminal domain	6.6e-25	IPR020784	Ribosomal protein L11, N-terminal
DFL_001999	PF01779	Ribosomal L29e protein family	1.5e-20	IPR002673	Ribosomal protein L29e
DFL_000002	PF01476	LysM domain	4.2e-06	IPR018392	LysM domain
DFL_000020	PF00734	Fungal cellulose binding domain	6.1e-12	IPR000254	Cellulose-binding domain, fungal
DFL_000200	PF01237	Oxysterol-binding protein	7.5e-46	IPR000648	Oxysterol-binding protein
DFL_002002	PF00026	Eukaryotic aspartyl protease	1.3e-10	IPR033121	Peptidase family A1 domain
DFL_002003	PF01494	FAD binding domain	1.5e-35	IPR002938	FAD-binding domain
DFL_002004	PF03060	Nitronate monooxygenase	3.5e-56	IPR004136	Nitronate monooxygenase
DFL_002009	PF14420	Clr5 domain	4.7e-13	IPR025676	Clr5 domain
DFL_000201	PF01399	PCI domain	6.2e-12	IPR000717	Proteasome component (PCI) domain
DFL_002011	PF12734	Cysteine-rich TM module stress tolerance	4.5e-07	IPR028144	Cysteine-rich transmembrane CYSTM domain
DFL_002012	PF01965	DJ-1/PfpI family	1.8e-06	IPR002818	DJ-1/PfpI
DFL_002013	PF00389	D-isomer specific 2-hydroxyacid dehydrogenase, catalytic domain	1.7e-35	IPR006139	D-isomer specific 2-hydroxyacid dehydrogenase, catalytic domain
DFL_002014	PF00734	Fungal cellulose binding domain	5.7e-10	IPR000254	Cellulose-binding domain, fungal
DFL_002017	PF00172	Fungal Zn(2)-Cys(6) binuclear cluster domain	7.1e-06	IPR001138	Zn(2)-C6 fungal-type DNA-binding domain
DFL_002019	PF05368	NmrA-like family	2e-16	IPR008030	NmrA-like domain
DFL_000202	PF00293	NUDIX domain	1.7e-08	IPR000086	NUDIX hydrolase domain
DFL_002020	PF10528	GLEYA domain	7.1e-31	IPR018871	GLEYA adhesin domain
DFL_002022	PF01423	LSM domain	1.3e-15	IPR001163	LSM domain, eukaryotic/archaea-type
DFL_002023	PF13233	Complex1_LYR-like	5.4e-20	IPR039443	Complex1 LYR-like family
DFL_002024	PF08636	ER protein Pkr1	4.8e-26	IPR013945	V-type ATPase assembly factor Pkr1
DFL_002026	PF13472	GDSL-like Lipase/Acylhydrolase family	8.5e-16	IPR013830	SGNH hydrolase-type esterase domain
DFL_002027	PF09994	Uncharacterized alpha/beta hydrolase domain (DUF2235)	3.1e-85	IPR018712	Domain of unknown function DUF2235
DFL_002028	PF04248	Domain of unknown function (DUF427)	3.7e-17	IPR007361	Domain of unknown function DUF427
DFL_000203	PF00125	Core histone H2A/H2B/H3/H4	1e-22	IPR007125	Histone H2A/H2B/H3
DFL_002033	PF16755	Nucleoporin or Nuclear pore complex subunit NUP214=Nup159	5e-09	IPR039462	Nucleoporin Nup159/Nup146, N-terminal
DFL_002034	PF00004	ATPase family associated with various cellular activities (AAA)	1.2e-15	IPR003959	ATPase, AAA-type, core
DFL_002036	PF00005	ABC transporter	3.1e-10	IPR003439	ABC transporter-like
DFL_002037	PF07690	Major Facilitator Superfamily	3.6e-18	IPR011701	Major facilitator superfamily
DFL_002038	PF02668	Taurine catabolism dioxygenase TauD, TfdA family	1.9e-59	IPR003819	TauD/TfdA-like domain
DFL_002039	PF03079	ARD/ARD' family	4.6e-42	IPR004313	Acireductone dioxygenase ARD family
DFL_000204	PF00125	Core histone H2A/H2B/H3/H4	9.6e-18	IPR007125	Histone H2A/H2B/H3
DFL_002040	PF03211	Pectate lyase	7e-85	IPR004898	Pectate lyase PlyH/PlyE-like
DFL_002043	PF10528	GLEYA domain	1.5e-23	IPR018871	GLEYA adhesin domain
DFL_002046	PF00026	Eukaryotic aspartyl protease	2.7e-45	IPR033121	Peptidase family A1 domain
DFL_002048	PF06087	Tyrosyl-DNA phosphodiesterase	1.4e-125	IPR010347	Tyrosyl-DNA phosphodiesterase I
DFL_002053	PF00171	Aldehyde dehydrogenase family	1.4e-13	IPR015590	Aldehyde dehydrogenase domain
DFL_002054	PF13445	RING-type zinc-finger	6e-06	IPR027370	RING-type zinc-finger, LisH dimerisation motif
DFL_002056	PF04030	D-arabinono-1,4-lactone oxidase	2.3e-67	IPR007173	D-arabinono-1,4-lactone oxidase
DFL_002058	PF07732	Multicopper oxidase	7.8e-35	IPR011707	Multicopper oxidase, type 3
DFL_002062	PF15965	TRAF-like zinc-finger	1.1e-06	IPR001293	Zinc finger, TRAF-type
DFL_002063	PF05907	Eukaryotic protein of unknown function (DUF866)	7.7e-68	IPR008584	Protein of unknown function DUF866, eukaryotic
DFL_002064	PF13015	Glucosidase II beta subunit-like protein	4e-29	IPR036607	Glucosidase 2 subunit beta-like
DFL_002069	PF02544	3-oxo-5-alpha-steroid 4-dehydrogenase	9e-33	IPR001104	3-oxo-5-alpha-steroid 4-dehydrogenase, C-terminal
DFL_002070	PF13023	HD domain	8.9e-42	IPR006674	HD domain
DFL_002073	PF03193	RsgA GTPase	1.5e-07	IPR010914	RsgA GTPase domain
DFL_002074	PF00012	Hsp70 protein	5.4e-06	IPR013126	Heat shock protein 70 family
DFL_002076	PF00887	Acyl CoA binding protein	1.3e-28	IPR000582	Acyl-CoA-binding protein, ACBP
DFL_002079	PF07969	Amidohydrolase family	1.4e-08	IPR013108	Amidohydrolase 3
DFL_002081	PF06687	SUR7/PalI family	2.2e-27	IPR009571	Membrane protein SUR7/Rim9-like, fungi
DFL_002082	PF09335	SNARE associated Golgi protein	6.7e-14	IPR032816	SNARE associated Golgi protein
DFL_002083	PF13640	2OG-Fe(II) oxygenase superfamily	1e-06	IPR005123	Oxoglutarate/iron-dependent dioxygenase
DFL_002086	PF00067	Cytochrome P450	7.3e-60	IPR001128	Cytochrome P450
DFL_002087	PF04479	RTA1 like protein	4.5e-63	IPR007568	RTA-like protein
DFL_002088	PF00172	Fungal Zn(2)-Cys(6) binuclear cluster domain	3.3e-06	IPR001138	Zn(2)-C6 fungal-type DNA-binding domain
DFL_002089	PF10332	Protein of unknown function (DUF2418)	1.2e-28	IPR018819	Protein of unknown function DUF2418
DFL_002093	PF00258	Flavodoxin	2e-22	IPR008254	Flavodoxin/nitric oxide synthase
DFL_002094	PF00246	Zinc carboxypeptidase	5.7e-74	IPR000834	Peptidase M14, carboxypeptidase A
DFL_002095	PF00295	Glycosyl hydrolases family 28	1.3e-51	IPR000743	Glycoside hydrolase, family 28
DFL_002096	PF00081	Iron/manganese superoxide dismutases, alpha-hairpin domain	2.4e-29	IPR019831	Manganese/iron superoxide dismutase, N-terminal
DFL_002097	PF07690	Major Facilitator Superfamily	8.8e-32	IPR011701	Major facilitator superfamily
DFL_002099	PF05572	Pregnancy-associated plasma protein-A	1.2e-10	IPR008754	Peptidase M43, pregnancy-associated plasma-A
DFL_000210	PF00264	Common central domain of tyrosinase	3.8e-48	IPR002227	Tyrosinase copper-binding domain
DFL_002100	PF00884	Sulfatase	2.3e-65	IPR000917	Sulfatase, N-terminal
DFL_002101	PF07690	Major Facilitator Superfamily	4.3e-40	IPR011701	Major facilitator superfamily
DFL_002102	PF00324	Amino acid permease	5.3e-117	IPR004841	Amino acid permease/ SLC12A domain
DFL_002104	PF00083	Sugar (and other) transporter	5.5e-92	IPR005828	Major facilitator, sugar transporter-like
DFL_002105	PF04082	Fungal specific transcription factor domain	7.6e-05	IPR007219	Transcription factor domain, fungi
DFL_002107	PF13489	Methyltransferase domain	1.9e-16
DFL_002108	PF13520	Amino acid permease	1.5e-61	IPR002293	Amino acid/polyamine transporter I
DFL_000211	PF07731	Multicopper oxidase	3.6e-34	IPR011706	Multicopper oxidase, type 2
DFL_002110	PF01636	Phosphotransferase enzyme family	2.7e-09	IPR002575	Aminoglycoside phosphotransferase
DFL_002111	PF01565	FAD binding domain	1.5e-19	IPR006094	FAD linked oxidase, N-terminal
DFL_002114	PF00172	Fungal Zn(2)-Cys(6) binuclear cluster domain	1.4e-07	IPR001138	Zn(2)-C6 fungal-type DNA-binding domain
DFL_002115	PF01494	FAD binding domain	7.5e-57	IPR002938	FAD-binding domain
DFL_002116	PF07976	Phenol hydroxylase, C-terminal dimerisation domain	3.8e-56	IPR012941	Phenol hydroxylase, C-terminal dimerisation domain
DFL_000212	PF17047	Synaptotagmin-like mitochondrial-lipid-binding domain	1.9e-24	IPR039010	Synaptotagmin, SMP domain
DFL_002122	PF11327	Egh16-like virulence factor	5.9e-43	IPR021476	Egh16-like virulence factor
DFL_002123	PF00295	Glycosyl hydrolases family 28	1.3e-102	IPR000743	Glycoside hydrolase, family 28
DFL_002124	PF00248	Aldo/keto reductase family	7.8e-28	IPR023210	NADP-dependent oxidoreductase domain
DFL_002125	PF00645	Poly(ADP-ribose) polymerase and DNA-Ligase Zn-finger region	4e-20	IPR001510	Zinc finger, PARP-type
DFL_002127	PF11915	Protein of unknown function (DUF3433)	1.6e-20	IPR021840	Protein of unknown function DUF3433
DFL_002132	PF13516	Leucine Rich repeat	0.05	IPR001611	Leucine-rich repeat
DFL_002134	PF00179	Ubiquitin-conjugating enzyme	6.6e-43	IPR000608	Ubiquitin-conjugating enzyme E2
DFL_002135	PF08740	BCS1 N terminal	3.3e-42	IPR014851	BCS1, N-terminal
DFL_002137	PF00069	Protein kinase domain	1.8e-70	IPR000719	Protein kinase domain
DFL_002139	PF00566	Rab-GTPase-TBC domain	5e-32	IPR000195	Rab-GTPase-TBC domain
DFL_002140	PF00172	Fungal Zn(2)-Cys(6) binuclear cluster domain	5.8e-08	IPR001138	Zn(2)-C6 fungal-type DNA-binding domain
DFL_002141	PF00576	HIUase/Transthyretin family	3.7e-36	IPR023416	Transthyretin/hydroxyisourate hydrolase domain
DFL_002143	PF00248	Aldo/keto reductase family	7.3e-41	IPR023210	NADP-dependent oxidoreductase domain
DFL_002148	PF00677	Lumazine binding domain	2.3e-20	IPR026017	Lumazine-binding domain
DFL_002151	PF00717	Peptidase S24-like	5.9e-09	IPR015927	Peptidase S24/S26A/S26B/S26C
DFL_002152	PF00271	Helicase conserved C-terminal domain	1.6e-29	IPR001650	Helicase, C-terminal
DFL_002154	PF03572	Peptidase family S41	9.6e-09	IPR005151	Tail specific protease
DFL_002156	PF01894	Uncharacterised protein family UPF0047	2.2e-36	IPR001602	Uncharacterised protein family UPF0047
DFL_002159	PF05773	RWD domain	3.3e-10	IPR006575	RWD domain
DFL_002162	PF11915	Protein of unknown function (DUF3433)	9e-17	IPR021840	Protein of unknown function DUF3433
DFL_002164	PF04116	Fatty acid hydroxylase superfamily	4.6e-20	IPR006694	Fatty acid hydroxylase
DFL_002165	PF14374	60S ribosomal protein L4 C-terminal domain	1.5e-29	IPR025755	60S ribosomal protein L4, C-terminal domain
DFL_002167	PF13460	NAD(P)H-binding	1.1e-08	IPR016040	NAD(P)-binding domain
DFL_002169	PF04502	Family of unknown function (DUF572)	1.1e-73	IPR007590	CWC16 protein
DFL_000217	PF05794	T-complex protein 11	2.7e-110	IPR008862	T-complex 11
DFL_002170	PF00076	RNA recognition motif. (a.k.a. RRM, RBD, or RNP domain)	1.7e-07	IPR000504	RNA recognition motif domain
DFL_002171	PF12937	F-box-like	7.8e-09	IPR001810	F-box domain
DFL_002172	PF13409	Glutathione S-transferase, N-terminal domain	6.1e-14	IPR004045	Glutathione S-transferase, N-terminal
DFL_002173	PF01151	GNS1/SUR4 family	7.4e-61	IPR002076	ELO family
DFL_002174	PF02284	Cytochrome c oxidase subunit Va	7e-41	IPR003204	Cytochrome c oxidase, subunit Va/VI
DFL_002175	PF04675	DNA ligase N terminus	2.2e-17	IPR012308	DNA ligase, ATP-dependent, N-terminal
DFL_002176	PF07985	SRR1	2.8e-05	IPR012942	SRR1-like domain
DFL_002179	PF02386	Cation transport protein	4.1e-124	IPR003445	Cation transporter
DFL_000218	PF02141	DENN (AEX-3) domain	1.2e-52	IPR001194	cDENN domain
DFL_002180	PF02540	NAD synthase	2.7e-24	IPR022310	NAD/GMP synthase
DFL_002182	PF05686	Glycosyl transferase family 90	3e-13	IPR006598	Lipopolysaccharide-modifying protein
DFL_002183	PF13679	Methyltransferase domain	3.1e-28	IPR025714	Methyltransferase domain
DFL_002184	PF13869	Nucleotide hydrolase	8.4e-50	IPR016706	Cleavage/polyadenylation specificity factor subunit 5
DFL_002185	PF01031	Dynamin central region	3.7e-102	IPR000375	Dynamin central domain
DFL_002186	PF14551	MCM N-terminal domain	9.6e-17	IPR027925	MCM N-terminal domain
DFL_002187	PF07928	Vps54-like protein	2.2e-48	IPR012501	Vacuolar protein sorting-associated protein 54, C-terminal
DFL_000219	PF00481	Protein phosphatase 2C	2.1e-82	IPR001932	PPM-type phosphatase domain
DFL_002190	PF12708	Pectate lyase superfamily protein	1.5e-11	IPR024535	Pectate lyase superfamily protein
DFL_002191	PF02259	FAT domain	2.7e-70	IPR003151	PIK-related kinase, FAT
DFL_002193	PF00400	WD domain, G-beta repeat	4.1e-07	IPR001680	WD40 repeat
DFL_002194	PF00006	ATP synthase alpha/beta family, nucleotide-binding domain	6.6e-64	IPR000194	ATPase, F1/V1/A1 complex, alpha/beta subunit, nucleotide-binding domain
DFL_002195	PF01603	Protein phosphatase 2A regulatory B subunit (B56 family)	2e-192	IPR002554	Protein phosphatase 2A, regulatory B subunit, B56
DFL_002196	PF17682	Tau95 Triple barrel domain	4.7e-18
DFL_002197	PF01408	Oxidoreductase family, NAD-binding Rossmann fold	1.5e-19	IPR000683	Oxidoreductase, N-terminal
DFL_002198	PF09177	Syntaxin 6, N-terminal	7.4e-22	IPR015260	Syntaxin 6, N-terminal
DFL_002199	PF13181	Tetratricopeptide repeat	0.00031	IPR019734	Tetratricopeptide repeat
DFL_000220	PF01490	Transmembrane amino acid transporter protein	2.2e-74	IPR013057	Amino acid transporter, transmembrane domain
DFL_002200	PF01121	Dephospho-CoA kinase	1.1e-40	IPR001977	Dephospho-CoA kinase
DFL_002201	PF04321	RmlD substrate binding domain	3.4e-60	IPR029903	RmlD-like substrate binding domain
DFL_002202	PF00270	DEAD/DEAH box helicase	1.2e-42	IPR011545	DEAD/DEAH box helicase domain
DFL_002203	PF11931	Domain of unknown function (DUF3449)	7.6e-78	IPR024598	Domain of unknown function DUF3449
DFL_002205	PF01596	O-methyltransferase	1.1e-18	IPR002935	Class I-like SAM-dependent O-methyltransferase
DFL_002206	PF02875	Mur ligase family, glutamate ligase domain	6e-20	IPR004101	Mur ligase, C-terminal
DFL_002207	PF13181	Tetratricopeptide repeat	0.016	IPR019734	Tetratricopeptide repeat
DFL_002208	PF00348	Polyprenyl synthetase	2.5e-93	IPR000092	Polyprenyl synthetase
DFL_002209	PF12719	Nuclear condensing complex subunits, C-term domain	6.3e-98	IPR025977	Nuclear condensin complex subunit 3, C-terminal domain
DFL_000221	PF12894	Anaphase-promoting complex subunit 4 WD40 domain	2.6e-05	IPR024977	Anaphase-promoting complex subunit 4, WD40 domain
DFL_002210	PF13507	CobB/CobQ-like glutamine amidotransferase domain	8e-101
DFL_002211	PF00291	Pyridoxal-phosphate dependent enzyme	4e-70	IPR001926	Pyridoxal-phosphate dependent enzyme
DFL_002212	PF00026	Eukaryotic aspartyl protease	3.1e-21	IPR033121	Peptidase family A1 domain
DFL_002214	PF00622	SPRY domain	8.8e-09	IPR003877	SPRY domain
DFL_002215	PF00069	Protein kinase domain	1.6e-63	IPR000719	Protein kinase domain
DFL_002216	PF12796	Ankyrin repeats (3 copies)	3e-07	IPR020683	Ankyrin repeat-containing domain
DFL_002217	PF04130	Gamma tubulin complex component C-terminal	2.1e-19	IPR040457	Gamma tubulin complex component, C-terminal
DFL_002218	PF01793	Glycolipid 2-alpha-mannosyltransferase	1.2e-115	IPR002685	Glycosyl transferase, family 15
DFL_002219	PF01467	Cytidylyltransferase-like	2.6e-24	IPR004821	Cytidyltransferase-like domain
DFL_000222	PF00450	Serine carboxypeptidase	1.8e-114	IPR001563	Peptidase S10, serine carboxypeptidase
DFL_002220	PF00174	Oxidoreductase molybdopterin binding domain	1.2e-56	IPR000572	Oxidoreductase, molybdopterin-binding domain
DFL_002222	PF05693	Glycogen synthase	0	IPR008631	Glycogen synthase
DFL_002224	PF03950	tRNA synthetases class I (E and Q), anti-codon binding domain	4.5e-38	IPR020059	Glutamyl/glutaminyl-tRNA synthetase, class Ib, anti-codon binding domain
DFL_002225	PF12722	High-temperature-induced dauer-formation protein	2.9e-285	IPR026705	Hid-1/Ecm30
DFL_002226	PF08058	Nuclear pore complex component	6e-16	IPR012578	Nuclear pore complex component
DFL_002227	PF01245	Ribosomal protein L19	5.3e-15	IPR001857	Ribosomal protein L19
DFL_002229	PF04193	PQ loop repeat	1.8e-14	IPR006603	PQ-loop repeat
DFL_000223	PF09637	Med18 protein	5.4e-45	IPR019095	Mediator complex, subunit Med18
DFL_002231	PF02466	Tim17/Tim22/Tim23/Pmp24 family	2.2e-37
DFL_002232	PF10306	Hypothetical protein FLILHELTA	9e-27	IPR018811	MIOREX complex component 11
DFL_002233	PF11885	Protein of unknown function (DUF3405)	5.1e-08	IPR021822	Protein of unknown function DUF3405
DFL_002234	PF13602	Zinc-binding dehydrogenase	5.4e-21
DFL_002235	PF01048	Phosphorylase superfamily	3.8e-15	IPR000845	Nucleoside phosphorylase domain
DFL_002237	PF02375	jmjN domain	2.5e-16	IPR003349	JmjN domain
DFL_002238	PF01368	DHH family	8.4e-10	IPR001667	DDH domain
DFL_002239	PF00334	Nucleoside diphosphate kinase	5.1e-52	IPR034907	Nucleoside diphosphate kinase-like domain
DFL_000224	PF04667	cAMP-regulated phosphoprotein/endosulfine conserved region	2.5e-29	IPR006760	Endosulphine
DFL_002240	PF13257	Domain of unknown function (DUF4048)	2.6e-30	IPR025122	Domain of unknown function DUF4048
DFL_002241	PF10609	NUBPL iron-transfer P-loop NTPase	1.2e-91	IPR033756	Flagellum site-determining protein YlxH/ Fe-S cluster assembling factor NBP35
DFL_002242	PF01055	Glycosyl hydrolases family 31	3.7e-136	IPR000322	Glycoside hydrolase family 31
DFL_002244	PF10373	Est1 DNA/RNA binding domain	1.1e-37	IPR018834	DNA/RNA-binding domain, Est1-type
DFL_002245	PF00294	pfkB family carbohydrate kinase	1.3e-70	IPR011611	Carbohydrate kinase PfkB
DFL_002247	PF00899	ThiF family	8.2e-30	IPR000594	THIF-type NAD/FAD binding fold
DFL_002248	PF00063	Myosin head (motor domain)	2.2e-250	IPR001609	Myosin head, motor domain
DFL_000225	PF00076	RNA recognition motif. (a.k.a. RRM, RBD, or RNP domain)	2e-07	IPR000504	RNA recognition motif domain
DFL_002250	PF00956	Nucleosome assembly protein (NAP)	5.4e-97	IPR002164	Nucleosome assembly protein (NAP)
DFL_002251	PF00389	D-isomer specific 2-hydroxyacid dehydrogenase, catalytic domain	8.3e-38	IPR006139	D-isomer specific 2-hydroxyacid dehydrogenase, catalytic domain
DFL_002252	PF00549	CoA-ligase	1.3e-22	IPR005811	ATP-citrate lyase/succinyl-CoA ligase
DFL_002253	PF00928	Adaptor complexes medium subunit family	1.5e-82	IPR028565	Mu homology domain
DFL_002254	PF00953	Glycosyl transferase family 4	1.2e-34	IPR000715	Glycosyl transferase, family 4
DFL_002255	PF05071	NADH ubiquinone oxidoreductase subunit NDUFA12	1.9e-27	IPR007763	NADH dehydrogenase [ubiquinone] 1 alpha subcomplex subunit 12
DFL_002256	PF12796	Ankyrin repeats (3 copies)	8.8e-11	IPR020683	Ankyrin repeat-containing domain
DFL_002258	PF07690	Major Facilitator Superfamily	1.4e-26	IPR011701	Major facilitator superfamily
DFL_002259	PF00673	ribosomal L5P family C-terminus	3.5e-27	IPR031309	Ribosomal protein L5, C-terminal
DFL_000226	PF00153	Mitochondrial carrier protein	5.6e-22	IPR018108	Mitochondrial substrate/solute carrier
DFL_002260	PF13091	PLD-like domain	8.8e-07	IPR025202	Phospholipase D-like domain
DFL_002262	PF01504	Phosphatidylinositol-4-phosphate 5-Kinase	3.1e-45	IPR002498	Phosphatidylinositol-4-phosphate 5-kinase, core
DFL_002265	PF03114	BAR domain	3.5e-43	IPR004148	BAR domain
DFL_002266	PF00443	Ubiquitin carboxyl-terminal hydrolase	6.1e-20	IPR001394	Peptidase C19, ubiquitin carboxyl-terminal hydrolase
DFL_002267	PF00646	F-box domain	1.1e-06	IPR001810	F-box domain
DFL_002268	PF12745	Anticodon binding domain of tRNAs	1.2e-34	IPR024435	Histidyl tRNA synthetase-related domain
DFL_002269	PF11500	Spindle pole body formation-associated protein	1.6e-16	IPR021589	Spindle-body formation-associated protein
DFL_000227	PF02271	Ubiquinol-cytochrome C reductase complex 14kD subunit	7e-42	IPR003197	Cytochrome b-c1 complex subunit 7
DFL_002270	PF13414	TPR repeat	2.6e-07
DFL_002272	PF00179	Ubiquitin-conjugating enzyme	1.6e-36	IPR000608	Ubiquitin-conjugating enzyme E2
DFL_002273	PF07910	Peptidase family C78	1.6e-53	IPR012462	Peptidase C78, ubiquitin fold modifier-specific peptidase 1/ 2
DFL_002274	PF01725	Ham1 family	1.2e-59	IPR002637	Ham1-like protein
DFL_002275	PF13238	AAA domain	4.4e-29
DFL_002276	PF04099	Sybindin-like family	8.4e-22	IPR007233	Trafficking protein particle complex subunit
DFL_002277	PF04930	FUN14 family	5.3e-05	IPR007014	FUN14
DFL_002278	PF06682	SOCE-associated regulatory factor of calcium homoeostasis	5.2e-94	IPR009567	Store-operated calcium entry-associated regulatory factor
DFL_002279	PF00069	Protein kinase domain	5.7e-48	IPR000719	Protein kinase domain
DFL_000228	PF00010	Helix-loop-helix DNA-binding domain	3.2e-10	IPR011598	Myc-type, basic helix-loop-helix (bHLH) domain
DFL_002280	PF00069	Protein kinase domain	4.2e-50	IPR000719	Protein kinase domain
DFL_002281	PF08320	PIG-X / PBN1	1.1e-54	IPR013233	Glycosylphosphatidylinositol-mannosyltransferase I, PIG-X/PBN1
DFL_002282	PF00856	SET domain	6.6e-09	IPR001214	SET domain
DFL_002283	PF12409	P5-type ATPase cation transporter	2.3e-39	IPR006544	P-type ATPase, subfamily V
DFL_002285	PF00583	Acetyltransferase (GNAT) family	1.9e-09	IPR000182	GNAT domain
DFL_002286	PF00076	RNA recognition motif. (a.k.a. RRM, RBD, or RNP domain)	4.1e-09	IPR000504	RNA recognition motif domain
DFL_002288	PF02403	Seryl-tRNA synthetase N-terminal domain	4e-18	IPR015866	Serine-tRNA synthetase, type1, N-terminal
DFL_002290	PF03114	BAR domain	4.1e-63	IPR004148	BAR domain
DFL_002291	PF16561	Glycogen recognition site of AMP-activated protein kinase	5.9e-30	IPR032640	AMP-activated protein kinase, glycogen-binding domain
DFL_002294	PF03134	TB2/DP1, HVA22 family	9.8e-27	IPR004345	TB2/DP1/HVA22-related protein
DFL_002297	PF07855	Autophagy-related protein 101	1.5e-51	IPR012445	Autophagy-related protein 101
DFL_000230	PF06090	Inositol-pentakisphosphate 2-kinase	1.9e-46	IPR009286	Inositol-pentakisphosphate 2-kinase
DFL_002300	PF04882	Peroxin-3	1e-149	IPR006966	Peroxin-3
DFL_002301	PF01472	PUA domain	4.7e-22	IPR002478	PUA domain
DFL_002303	PF04511	Der1-like family	1e-31	IPR007599	Derlin
DFL_002304	PF03435	Saccharopine dehydrogenase NADP binding domain	1.4e-22	IPR005097	Saccharopine dehydrogenase, NADP binding domain
DFL_002305	PF10357	Domain of Kin17 curved DNA-binding protein	1.2e-53	IPR019447	DNA/RNA-binding protein Kin17, conserved domain
DFL_002307	PF02257	RFX DNA-binding domain	2.3e-29	IPR003150	DNA-binding RFX-type winged-helix domain
DFL_002308	PF00226	DnaJ domain	2.7e-25	IPR001623	DnaJ domain
DFL_002309	PF01730	UreF	3.5e-19	IPR002639	Urease accessory protein UreF
DFL_000231	PF01557	Fumarylacetoacetate (FAA) hydrolase family	4e-50	IPR011234	Fumarylacetoacetase-like, C-terminal
DFL_002310	PF04059	RNA recognition motif 2	8.9e-34	IPR007201	Mei2/Mei2-like, C-terminal RNA recognition motif
DFL_002312	PF04091	Exocyst complex subunit Sec15-like	1.9e-107	IPR007225	Exocyst complex component EXOC6/Sec15
DFL_002313	PF00808	Histone-like transcription factor (CBF/NF-Y) and archaeal histone	5.4e-19	IPR003958	Transcription factor CBF/NF-Y/archaeal histone domain
DFL_002314	PF08698	Fcf2 pre-rRNA processing	3.3e-37	IPR014810	Fcf2 pre-rRNA processing, C-terminal
DFL_002315	PF07065	D123	6.7e-106	IPR009772	Cell division cycle protein 123
DFL_002316	PF08652	RAI1 like PD-(D/E)XK nuclease	3.6e-27	IPR013961	RAI1-like
DFL_002318	PF04190	Protein of unknown function (DUF410)	2.7e-86	IPR007317	Uncharacterised protein family UPF0363
DFL_002319	PF00995	Sec1 family	2.8e-132	IPR001619	Sec1-like protein
DFL_000232	PF01066	CDP-alcohol phosphatidyltransferase	4.4e-16	IPR000462	CDP-alcohol phosphatidyltransferase
DFL_002320	PF03062	MBOAT, membrane-bound O-acyltransferase family	1.3e-61	IPR004299	Membrane bound O-acyl transferase, MBOAT
DFL_002321	PF00338	Ribosomal protein S10p/S20e	4e-25	IPR027486	Ribosomal protein S10 domain
DFL_002322	PF00579	tRNA synthetases class I (W and Y)	5.1e-46	IPR002305	Aminoacyl-tRNA synthetase, class Ic
DFL_002325	PF10513	Enhancer of polycomb-like	1.4e-22	IPR019542	Enhancer of polycomb-like, N-terminal
DFL_002326	PF01048	Phosphorylase superfamily	2e-50	IPR000845	Nucleoside phosphorylase domain
DFL_002327	PF00814	Glycoprotease family	3.7e-83	IPR000905	Gcp-like domain
DFL_002328	PF03031	NLI interacting factor-like phosphatase	7.1e-17	IPR004274	FCP1 homology domain
DFL_002329	PF06102	rRNA biogenesis protein RRP36	7.8e-51	IPR009292	rRNA biogenesis protein RRP36
DFL_000233	PF00694	Aconitase C-terminal domain	2.1e-39	IPR000573	Aconitase A/isopropylmalate dehydratase small subunit, swivel domain
DFL_002331	PF00380	Ribosomal protein S9/S16	8.3e-37	IPR000754	Ribosomal protein S9
DFL_002332	PF00043	Glutathione S-transferase, C-terminal domain	2e-10	IPR004046	Glutathione S-transferase, C-terminal
DFL_002333	PF13499	EF-hand domain pair	3.6e-13	IPR002048	EF-hand domain
DFL_002334	PF00271	Helicase conserved C-terminal domain	9.5e-08	IPR001650	Helicase, C-terminal
DFL_002336	PF08634	Mitochondrial protein Pet127	1.4e-113	IPR013943	Mitochondrial protein Pet127
DFL_002338	PF09435	Fungal protein of unknown function (DUF2015)	2.9e-41	IPR018559	Protein of unknown function DUF2015
DFL_002339	PF10338	Protein of unknown function (DUF2423)	6.7e-17	IPR019434	Uncharacterised protein family UPF0642
DFL_000234	PF07716	Basic region leucine zipper	1.6e-12	IPR004827	Basic-leucine zipper domain
DFL_002340	PF14324	PINIT domain	1.4e-33	IPR023321	PINIT domain
DFL_002341	PF02517	CPBP intramembrane metalloprotease	1.2e-16	IPR003675	CAAX prenyl protease 2
DFL_002342	PF04051	Transport protein particle (TRAPP) component	7.7e-43	IPR007194	Transport protein particle (TRAPP) component
DFL_002343	PF00056	lactate/malate dehydrogenase, NAD binding domain	3.8e-43	IPR001236	Lactate/malate dehydrogenase, N-terminal
DFL_002344	PF08542	Replication factor C C-terminal domain	5.3e-25	IPR013748	Replication factor C, C-terminal
DFL_002345	PF00026	Eukaryotic aspartyl protease	6.5e-68	IPR033121	Peptidase family A1 domain
DFL_002347	PF01778	Ribosomal L28e protein family	3.8e-28	IPR029004	Ribosomal L28e/Mak16
DFL_002349	PF02953	Tim10/DDP family zinc finger	1.2e-20	IPR004217	Tim10-like
DFL_002350	PF04488	Glycosyltransferase sugar-binding region containing DXD motif	1.4e-18	IPR007577	Glycosyltransferase, DXD sugar-binding motif
DFL_002351	PF08312	cwf21 domain	8.8e-17	IPR013170	mRNA splicing factor Cwf21 domain
DFL_002353	PF00022	Actin	1.1e-141	IPR004000	Actin family
DFL_002354	PF00475	Imidazoleglycerol-phosphate dehydratase	1.2e-59	IPR000807	Imidazoleglycerol-phosphate dehydratase
DFL_002355	PF00288	GHMP kinases N terminal domain	5.3e-10	IPR006204	GHMP kinase N-terminal domain
DFL_002356	PF00586	AIR synthase related protein, N-terminal domain	3.2e-15	IPR016188	PurM-like, N-terminal domain
DFL_002357	PF09346	SMI1 / KNR4 family (SUKH-1)	6.2e-31	IPR018958	Knr4/Smi1-like domain
DFL_002358	PF00892	EamA-like transporter family	4.5e-07	IPR000620	EamA domain
DFL_002359	PF00085	Thioredoxin	2.1e-06	IPR013766	Thioredoxin domain
DFL_000236	PF03707	Bacterial signalling protein N terminal repeat	4.2e-06	IPR005330	MHYT domain
DFL_002360	PF01842	ACT domain	2.4e-08	IPR002912	ACT domain
DFL_002361	PF03465	eRF1 domain 3	1.3e-38	IPR005142	eRF1 domain 3
DFL_002362	PF09803	Pet100	4.1e-22	IPR018625	Protein Pet100
DFL_002363	PF00071	Ras family	9.1e-51	IPR001806	Small GTPase
DFL_002364	PF00561	alpha/beta hydrolase fold	2e-18	IPR000073	Alpha/beta hydrolase fold-1
DFL_002365	PF05347	Complex 1 protein (LYR family)	3.5e-06	IPR008011	Complex 1 LYR protein
DFL_002366	PF13656	RNA polymerase Rpb3/Rpb11 dimerisation domain	3.1e-34	IPR009025	DNA-directed RNA polymerase, RBP11-like dimerisation domain
DFL_002367	PF08700	Vps51/Vps67	3.8e-10
DFL_002368	PF06087	Tyrosyl-DNA phosphodiesterase	1.6e-89	IPR010347	Tyrosyl-DNA phosphodiesterase I
DFL_002369	PF09729	Gti1/Pac2 family	5e-50	IPR018608	Gti1/Pac2 family
DFL_000237	PF10937	Ribosomal protein S36, mitochondrial	5.9e-28	IPR020373	Ribosomal protein S36, mitochondrial
DFL_002370	PF13932	GidA associated domain	1.5e-68	IPR026904	GidA associated domain 3
DFL_002371	PF07798	Protein of unknown function (DUF1640)	9.3e-41	IPR024461	Coiled-coil domain-containing protein 90-like
DFL_002374	PF02826	D-isomer specific 2-hydroxyacid dehydrogenase, NAD binding domain	1.7e-48	IPR006140	D-isomer specific 2-hydroxyacid dehydrogenase, NAD-binding domain
DFL_002375	PF00106	short chain dehydrogenase	1.9e-22	IPR002347	Short-chain dehydrogenase/reductase SDR
DFL_002376	PF10483	Elongator subunit Iki1	9.6e-86	IPR019519	Elongator complex protein 5
DFL_002377	PF05602	Cleft lip and palate transmembrane protein 1 (CLPTM1)	4.1e-147	IPR008429	Cleft lip and palate transmembrane 1
DFL_002378	PF00071	Ras family	6.6e-48	IPR001806	Small GTPase
DFL_000238	PF00191	Annexin	8.6e-05	IPR018502	Annexin repeat
DFL_002380	PF01125	G10 protein	9.4e-66	IPR001748	G10 protein
DFL_002381	PF08609	Nucleotide exchange factor Fes1	4.9e-22	IPR013918	Nucleotide exchange factor Fes1
DFL_002382	PF11968	25S rRNA (adenine(2142)-N(1))-methyltransferase, Bmt2	2.1e-70	IPR021867	S-adenosylmethionine-dependent methyltransferase Bmt2-like
DFL_002383	PF00786	P21-Rho-binding domain	6.5e-14	IPR000095	CRIB domain
DFL_002384	PF04564	U-box domain	8.6e-23	IPR003613	U box domain
DFL_002385	PF04768	NAT, N-acetyltransferase, of N-acetylglutamate synthase	3.1e-49	IPR006855	Vertebrate-like NAGS Gcn5-related N-acetyltransferase (GNAT) domain
DFL_002386	PF13191	AAA ATPase domain	2.1e-11
DFL_002387	PF00610	Domain found in Dishevelled, Egl-10, and Pleckstrin (DEP)	4.7e-13	IPR000591	DEP domain
DFL_000239	PF03452	Anp1	5.7e-106
DFL_002390	PF02190	ATP-dependent protease La (LON) substrate-binding domain	8e-36	IPR003111	Lon, substrate-binding domain
DFL_002392	PF01940	Integral membrane protein DUF92	7e-74	IPR002794	Protein of unknown function DUF92, TMEM19
DFL_002393	PF03061	Thioesterase superfamily	4.5e-10	IPR006683	Thioesterase domain
DFL_002395	PF05493	ATP synthase subunit H	4.3e-21	IPR008389	ATPase, V0 complex, subunit e1/e2
DFL_002396	PF04161	Arv1-like family	4e-72	IPR007290	Arv1 protein
DFL_002397	PF08118	Yeast mitochondrial distribution and morphology (MDM) proteins	3.9e-233	IPR012571	Mitochondrial distribution and morphology protein family 31/32, fungi
DFL_002398	PF07714	Protein tyrosine kinase	2.1e-12	IPR001245	Serine-threonine/tyrosine-protein kinase, catalytic domain
DFL_002402	PF14200	Ricin-type beta-trefoil lectin domain-like	1.3e-11	IPR000772	Ricin B, lectin domain
DFL_002404	PF05179	RNA pol II accessory factor, Cdc73 family, C-terminal	5e-54	IPR031336	Cell division control protein 73, C-terminal
DFL_002405	PF13649	Methyltransferase domain	1.8e-11
DFL_002407	PF13419	Haloacid dehalogenase-like hydrolase	1.9e-12
DFL_002409	PF13899	Thioredoxin-like	5.7e-15
DFL_000241	PF00481	Protein phosphatase 2C	1.9e-41	IPR001932	PPM-type phosphatase domain
DFL_002410	PF02535	ZIP Zinc transporter	2.8e-61	IPR003689	Zinc/iron permease
DFL_002411	PF05916	GINS complex protein	2.4e-22	IPR021151	GINS subunit, domain A
DFL_002412	PF09424	Yqey-like protein	3.6e-20	IPR019004	Uncharacterised protein YqeY/AIM41
DFL_002413	PF07818	HCNGP-like protein	2.8e-20	IPR012479	SAP30-binding protein
DFL_002414	PF00227	Proteasome subunit	1.2e-32	IPR001353	Proteasome, subunit alpha/beta
DFL_002415	PF13923	Zinc finger, C3HC4 type (RING finger)	1.3e-09
DFL_002416	PF01602	Adaptin N terminal region	9.3e-107	IPR002553	Clathrin/coatomer adaptor, adaptin-like, N-terminal
DFL_002418	PF00227	Proteasome subunit	1.3e-28	IPR001353	Proteasome, subunit alpha/beta
DFL_000242	PF08645	Polynucleotide kinase 3 phosphatase	1.9e-52	IPR013954	Polynucleotide kinase 3 phosphatase
DFL_002420	PF00078	Reverse transcriptase (RNA-dependent DNA polymerase)	8.6e-08	IPR000477	Reverse transcriptase domain
DFL_002421	PF03372	Endonuclease/Exonuclease/phosphatase family	1.1e-08	IPR005135	Endonuclease/exonuclease/phosphatase
DFL_002427	PF00069	Protein kinase domain	4.6e-70	IPR000719	Protein kinase domain
DFL_002428	PF10311	Increased loss of mitochondrial DNA protein 1	8.6e-39	IPR018815	Increased loss of mitochondrial DNA protein 1
DFL_002429	PF00069	Protein kinase domain	6.2e-70	IPR000719	Protein kinase domain
DFL_002431	PF09797	N-acetyltransferase B complex (NatB) non catalytic subunit	4.2e-101	IPR019183	N-acetyltransferase B complex, non-catalytic subunit
DFL_002432	PF00172	Fungal Zn(2)-Cys(6) binuclear cluster domain	5.7e-09	IPR001138	Zn(2)-C6 fungal-type DNA-binding domain
DFL_002433	PF13001	Proteasome stabiliser	4.7e-132	IPR024372	Proteasome component Ecm29
DFL_002434	PF06964	Alpha-L-arabinofuranosidase C-terminal domain	8.9e-16	IPR010720	Alpha-L-arabinofuranosidase, C-terminal
DFL_002435	PF00083	Sugar (and other) transporter	1.5e-102	IPR005828	Major facilitator, sugar transporter-like
DFL_002436	PF00107	Zinc-binding dehydrogenase	5.8e-15	IPR013149	Alcohol dehydrogenase, C-terminal
DFL_002437	PF00096	Zinc finger, C2H2 type	0.013	IPR013087	Zinc finger C2H2-type
DFL_002439	PF04146	YT521-B-like domain	2.6e-59	IPR007275	YTH domain
DFL_000244	PF10294	Lysine methyltransferase	1.2e-45	IPR019410	Lysine methyltransferase
DFL_002441	PF09597	IGR protein motif	7.5e-24	IPR019083	IGR protein motif
DFL_002442	PF00069	Protein kinase domain	4.3e-61	IPR000719	Protein kinase domain
DFL_002443	PF00225	Kinesin motor domain	2.1e-95	IPR001752	Kinesin motor domain
DFL_002444	PF03982	Diacylglycerol acyltransferase	9.5e-32	IPR007130	Diacylglycerol acyltransferase
DFL_002445	PF10494	Serine-threonine protein kinase 19	5.5e-42	IPR018865	Serine-threonine protein kinase 19
DFL_002446	PF01284	Membrane-associating domain	7.1e-09	IPR008253	Marvel domain
DFL_002450	PF00172	Fungal Zn(2)-Cys(6) binuclear cluster domain	4.5e-07	IPR001138	Zn(2)-C6 fungal-type DNA-binding domain
DFL_002451	PF00107	Zinc-binding dehydrogenase	1.2e-20	IPR013149	Alcohol dehydrogenase, C-terminal
DFL_002453	PF00293	NUDIX domain	6.7e-14	IPR000086	NUDIX hydrolase domain
DFL_002455	PF13854	Kelch motif	9.6e-08
DFL_002456	PF05730	CFEM domain	8.4e-14	IPR008427	Extracellular membrane protein, CFEM domain
DFL_002457	PF00172	Fungal Zn(2)-Cys(6) binuclear cluster domain	1.4e-09	IPR001138	Zn(2)-C6 fungal-type DNA-binding domain
DFL_002458	PF00933	Glycosyl hydrolase family 3 N terminal domain	3.6e-64	IPR001764	Glycoside hydrolase, family 3, N-terminal
DFL_002459	PF00860	Permease family	7.2e-26	IPR006043	Xanthine/uracil/vitamin C permease
DFL_000246	PF13238	AAA domain	6.4e-10
DFL_002460	PF08241	Methyltransferase domain	2.5e-07	IPR013216	Methyltransferase type 11
DFL_002463	PF00743	Flavin-binding monooxygenase-like	4.5e-10	IPR020946	Flavin monooxygenase-like
DFL_002464	PF00349	Hexokinase	3.1e-45	IPR022672	Hexokinase, N-terminal
DFL_002465	PF05224	NDT80 / PhoG like DNA-binding family	1.3e-29	IPR024061	NDT80 DNA-binding domain
DFL_002466	PF07690	Major Facilitator Superfamily	2.9e-13	IPR011701	Major facilitator superfamily
DFL_002467	PF01182	Glucosamine-6-phosphate isomerases/6-phosphogluconolactonase	3.1e-20	IPR006148	Glucosamine/galactosamine-6-phosphate isomerase
DFL_002468	PF14613	Protein of unknown function (DUF4449)	1.2e-07	IPR027842	Protein of unknown function DUF4449
DFL_002469	PF14273	Domain of unknown function (DUF4360)	1.7e-68	IPR025649	Protein of unknown function DUF4360
DFL_002473	PF04082	Fungal specific transcription factor domain	7.6e-63	IPR007219	Transcription factor domain, fungi
DFL_002474	PF00501	AMP-binding enzyme	5.4e-72	IPR000873	AMP-dependent synthetase/ligase
DFL_002475	PF13434	L-lysine 6-monooxygenase (NADPH-requiring)	2.7e-116	IPR025700	L-lysine 6-monooxygenase/L-ornithine 5-monooxygenase
DFL_002476	PF00627	UBA/TS-N domain	2.5e-07	IPR015940	Ubiquitin-associated domain
DFL_002477	PF04090	RNA polymerase I specific initiation factor	1.6e-14	IPR007224	Transcription initiation factor Rrn11
DFL_002479	PF13949	ALIX V-shaped domain binding to HIV	2.3e-69	IPR025304	ALIX V-shaped domain
DFL_000248	PF00226	DnaJ domain	4.3e-23	IPR001623	DnaJ domain
DFL_002480	PF00795	Carbon-nitrogen hydrolase	2.2e-44	IPR003010	Carbon-nitrogen hydrolase
DFL_002482	PF04893	Yip1 domain	9e-12	IPR006977	Yip1 domain
DFL_002483	PF03694	Erg28 like protein	1.3e-43	IPR005352	Erg28
DFL_002492	PF00018	SH3 domain	2.2e-06	IPR001452	SH3 domain
DFL_002494	PF16415	CCR4-NOT transcription complex subunit 1 CAF1-binding domain	1.7e-91	IPR032191	CCR4-NOT transcription complex subunit 1, CAF1-binding domain
DFL_002497	PF13450	NAD(P)-binding Rossmann-like domain	7.9e-07
DFL_002498	PF00352	Transcription factor TFIID (or TATA-binding protein, TBP)	1.3e-32	IPR000814	TATA-box binding protein
DFL_002499	PF01266	FAD dependent oxidoreductase	2.2e-36	IPR006076	FAD dependent oxidoreductase
DFL_000025	PF00226	DnaJ domain	1.1e-22	IPR001623	DnaJ domain
DFL_002500	PF13489	Methyltransferase domain	5.6e-12
DFL_002502	PF13945	Salt tolerance down-regulator	4.8e-52	IPR025279	Stress response protein NST1
DFL_002503	PF00071	Ras family	1.7e-51	IPR001806	Small GTPase
DFL_002504	PF08538	Protein of unknown function (DUF1749)	1e-84	IPR013744	Fusarinine C esterase sidJ
DFL_002505	PF03801	HEC/Ndc80p family	1.3e-47	IPR005550	Kinetochore protein Ndc80
DFL_002506	PF02668	Taurine catabolism dioxygenase TauD, TfdA family	3.7e-43	IPR003819	TauD/TfdA-like domain
DFL_002507	PF02225	PA domain	1.1e-12	IPR003137	PA domain
DFL_002508	PF01494	FAD binding domain	7.3e-20	IPR002938	FAD-binding domain
DFL_000251	PF03162	Tyrosine phosphatase family	4.9e-57	IPR004861	Atypical dual-specificity phosphatase Siw14-like
DFL_002510	PF07534	TLD	2.9e-25	IPR006571	TLDc domain
DFL_002512	PF16508	Second BRCT domain on Nijmegen syndrome breakage protein	2.7e-19	IPR032429	Nibrin, second BRCT domain
DFL_002514	PF00254	FKBP-type peptidyl-prolyl cis-trans isomerase	9.1e-21	IPR001179	FKBP-type peptidyl-prolyl cis-trans isomerase domain
DFL_002515	PF00443	Ubiquitin carboxyl-terminal hydrolase	5.4e-38	IPR001394	Peptidase C19, ubiquitin carboxyl-terminal hydrolase
DFL_002516	PF00579	tRNA synthetases class I (W and Y)	3.3e-61	IPR002305	Aminoacyl-tRNA synthetase, class Ic
DFL_002517	PF00225	Kinesin motor domain	3.2e-107	IPR001752	Kinesin motor domain
DFL_002518	PF00581	Rhodanese-like domain	1.4e-07	IPR001763	Rhodanese-like domain
DFL_002519	PF12231	Rap1-interacting factor 1 N terminal	1.2e-99	IPR022031	Telomere-associated protein Rif1, N-terminal
DFL_002521	PF00320	GATA zinc finger	6.1e-09	IPR000679	Zinc finger, GATA-type
DFL_002526	PF00069	Protein kinase domain	4.8e-38	IPR000719	Protein kinase domain
DFL_002527	PF03676	Uncharacterised protein family (UPF0183)	1.9e-45	IPR005373	Uncharacterised protein family UPF0183
DFL_002528	PF00071	Ras family	6.4e-59	IPR001806	Small GTPase
DFL_002529	PF09731	Mitochondrial inner membrane protein	5.8e-12	IPR019133	Mitochondrial inner membrane protein Mitofilin
DFL_000253	PF01872	RibD C-terminal domain	2e-28	IPR002734	Bacterial bifunctional deaminase-reductase, C-terminal
DFL_002530	PF02755	RPEL repeat	1.4e-05	IPR004018	RPEL repeat
DFL_002533	PF13520	Amino acid permease	5.7e-66	IPR002293	Amino acid/polyamine transporter I
DFL_002534	PF00291	Pyridoxal-phosphate dependent enzyme	2.9e-82	IPR001926	Pyridoxal-phosphate dependent enzyme
DFL_002536	PF12697	Alpha/beta hydrolase family	1.5e-09	IPR000073	Alpha/beta hydrolase fold-1
DFL_002537	PF08585	RecQ mediated genome instability protein	6.3e-57	IPR013894	RecQ mediated genome instability protein, N-terminal
DFL_002538	PF17903	Krr1 KH1 domain	5.7e-07
DFL_002539	PF01233	Myristoyl-CoA:protein N-myristoyltransferase, N-terminal domain	2.8e-75	IPR022676	Myristoyl-CoA:protein N-myristoyltransferase, N-terminal
DFL_000254	PF05019	Coenzyme Q (ubiquinone) biosynthesis protein Coq4	1.8e-95	IPR007715	Ubiquinone biosynthesis protein Coq4
DFL_002540	PF03311	Cornichon protein	2.8e-49	IPR003377	Cornichon
DFL_002541	PF00569	Zinc finger, ZZ type	1.3e-11	IPR000433	Zinc finger, ZZ-type
DFL_002542	PF00413	Matrixin	4.7e-21	IPR001818	Peptidase M10, metallopeptidase
DFL_002543	PF00413	Matrixin	2.9e-20	IPR001818	Peptidase M10, metallopeptidase
DFL_002544	PF08588	Protein of unknown function (DUF1769)	3.1e-21	IPR013897	Protein of unknown function DUF1769
DFL_002545	PF00962	Adenosine/AMP deaminase	6.6e-125	IPR001365	Adenosine/AMP deaminase domain
DFL_002546	PF00085	Thioredoxin	5.3e-13	IPR013766	Thioredoxin domain
DFL_002547	PF10165	Guanine nucleotide exchange factor synembryn	4.1e-110	IPR019318	Guanine nucleotide exchange factor, Ric8
DFL_002548	PF12937	F-box-like	4.3e-08	IPR001810	F-box domain
DFL_002549	PF01061	ABC-2 type transporter	4.7e-38	IPR013525	ABC-2 type transporter
DFL_002551	PF00817	impB/mucB/samB family	1.1e-41	IPR001126	UmuC domain
DFL_002552	PF04588	Hypoxia induced protein conserved region	1.8e-21	IPR007667	Hypoxia induced protein, domain
DFL_002555	PF00155	Aminotransferase class I and II	1.4e-38	IPR004839	Aminotransferase, class I/classII
DFL_002556	PF12861	Anaphase-promoting complex subunit 11 RING-H2 finger	5.1e-47	IPR024991	Anaphase-promoting complex subunit 11
DFL_002557	PF01263	Aldose 1-epimerase	7.8e-41	IPR008183	Aldose 1-/Glucose-6-phosphate 1-epimerase
DFL_002558	PF00578	AhpC/TSA family	3.4e-30	IPR000866	Alkyl hydroperoxide reductase subunit C/ Thiol specific antioxidant
DFL_002559	PF13181	Tetratricopeptide repeat	0.007	IPR019734	Tetratricopeptide repeat
DFL_000256	PF11951	Fungal specific transcription factor domain	6.3e-05	IPR021858	Fungal transcription factor
DFL_002560	PF13418	Galactose oxidase, central domain	5e-08
DFL_002562	PF00474	Sodium:solute symporter family	3.6e-19	IPR001734	Sodium/solute symporter
DFL_002565	PF09362	Domain of unknown function (DUF1996)	5e-75	IPR018535	Domain of unknown function DUF1996
DFL_002566	PF01048	Phosphorylase superfamily	3.7e-15	IPR000845	Nucleoside phosphorylase domain
DFL_002567	PF13424	Tetratricopeptide repeat	8e-08
DFL_002568	PF04117	Mpv17 / PMP22 family	1.2e-21	IPR007248	Mpv17/PMP22
DFL_002569	PF01652	Eukaryotic initiation factor 4E	4.9e-54	IPR001040	Translation Initiation factor eIF- 4e
DFL_000257	PF00730	HhH-GPD superfamily base excision DNA repair protein	7.4e-14	IPR003265	HhH-GPD domain
DFL_002571	PF17171	Glutathione S-transferase, C-terminal domain	5.3e-11	IPR033468	Metaxin, glutathione S-transferase domain
DFL_002572	PF00333	Ribosomal protein S5, N-terminal domain	8.4e-27	IPR013810	Ribosomal protein S5, N-terminal
DFL_002573	PF05739	SNARE domain	1.7e-09	IPR000727	Target SNARE coiled-coil homology domain
DFL_002574	PF17767	Nicotinate phosphoribosyltransferase (NAPRTase) N-terminal domain	2.8e-37
DFL_002576	PF08386	TAP-like protein	8.2e-05	IPR013595	Peptidase S33 tripeptidyl aminopeptidase-like, C-terminal
DFL_002578	PF00106	short chain dehydrogenase	1.3e-39	IPR002347	Short-chain dehydrogenase/reductase SDR
DFL_000258	PF10315	Altered inheritance of mitochondria protein 19	5.9e-10	IPR019419	Altered inheritance of mitochondria protein 19
DFL_002580	PF05368	NmrA-like family	8.4e-65	IPR008030	NmrA-like domain
DFL_002581	PF17763	Glutaminase/Asparaginase C-terminal domain	1.7e-26
DFL_002582	PF00249	Myb-like DNA-binding domain	6.9e-06	IPR001005	SANT/Myb domain
DFL_002583	PF05462	Slime mold cyclic AMP receptor	4.7e-13
DFL_002584	PF04062	ARP2/3 complex ARPC3 (21 kDa) subunit	2.9e-76	IPR007204	Actin-related protein 2/3 complex subunit 3
DFL_002585	PF10032	Phosphate transport (Pho88)	1.7e-78	IPR012098	SRP-independent targeting protein 3
DFL_002586	PF00004	ATPase family associated with various cellular activities (AAA)	4.6e-17	IPR003959	ATPase, AAA-type, core
DFL_002587	PF01180	Dihydroorotate dehydrogenase	4.3e-18	IPR005720	Dihydroorotate dehydrogenase domain
DFL_002588	PF00155	Aminotransferase class I and II	8.3e-15	IPR004839	Aminotransferase, class I/classII
DFL_002589	PF04082	Fungal specific transcription factor domain	1.1e-07	IPR007219	Transcription factor domain, fungi
DFL_000259	PF09779	Ima1 N-terminal domain	1.1e-30	IPR018617	Ima1, N-terminal domain
DFL_002591	PF00160	Cyclophilin type peptidyl-prolyl cis-trans isomerase/CLD	3.2e-40	IPR002130	Cyclophilin-type peptidyl-prolyl cis-trans isomerase domain
DFL_002592	PF12754	Blt1 N-terminal domain	4.5e-19
DFL_002593	PF00118	TCP-1/cpn60 chaperonin family	1.1e-86	IPR002423	Chaperonin Cpn60/TCP-1 family
DFL_002595	PF00241	Cofilin/tropomyosin-type actin-binding protein	5.5e-40	IPR002108	Actin-depolymerising factor homology domain
DFL_002596	PF16211	C-terminus of histone H2A	1.5e-13	IPR032454	Histone H2A, C-terminal domain
DFL_002597	PF00076	RNA recognition motif. (a.k.a. RRM, RBD, or RNP domain)	8.5e-06	IPR000504	RNA recognition motif domain
DFL_002598	PF04189	Gcd10p family	8.3e-108	IPR017423	tRNA (adenine(58)-N(1))-methyltransferase non-catalytic subunit TRM6
DFL_002599	PF04424	MINDY deubiquitinase	6.9e-18	IPR033979	MINDY deubiquitinase domain
DFL_000026	PF00018	SH3 domain	4.1e-08	IPR001452	SH3 domain
DFL_000260	PF08426	ICE2	6e-137	IPR013635	Protein Ice2
DFL_002600	PF13424	Tetratricopeptide repeat	2.7e-18
DFL_002601	PF16197	Ketoacyl-synthetase C-terminal extension	1.2e-15	IPR032821	Ketoacyl-synthetase, C-terminal extension
DFL_002602	PF00067	Cytochrome P450	1.1e-84	IPR001128	Cytochrome P450
DFL_002603	PF04909	Amidohydrolase	5.2e-39	IPR006680	Amidohydrolase-related
DFL_002604	PF00067	Cytochrome P450	1.1e-64	IPR001128	Cytochrome P450
DFL_002605	PF01565	FAD binding domain	2.6e-17	IPR006094	FAD linked oxidase, N-terminal
DFL_002606	PF00067	Cytochrome P450	1.3e-42	IPR001128	Cytochrome P450
DFL_002607	PF07883	Cupin domain	1.9e-06	IPR013096	Cupin 2, conserved barrel
DFL_002608	PF01040	UbiA prenyltransferase family	2e-39	IPR000537	UbiA prenyltransferase family
DFL_002610	PF00106	short chain dehydrogenase	5.3e-12	IPR002347	Short-chain dehydrogenase/reductase SDR
DFL_002611	PF13813	Membrane bound O-acyl transferase family	1.1e-18	IPR032805	Wax synthase domain
DFL_002612	PF17125	N-terminal domain of 16S rRNA methyltransferase RsmF	8.1e-08	IPR031341	Ribosomal RNA small subunit methyltransferase F, N-terminal
DFL_002613	PF02114	Phosducin	2.6e-09	IPR024253	Phosducin, thioredoxin-like domain
DFL_002618	PF08510	PIG-P	1.4e-55	IPR013717	PIG-P
DFL_002619	PF17786	Mannosidase Ig/CBM-like domain	3.5e-17
DFL_000262	PF03795	YCII-related domain	2.6e-10	IPR005545	YCII-related
DFL_002620	PF00172	Fungal Zn(2)-Cys(6) binuclear cluster domain	5.6e-08	IPR001138	Zn(2)-C6 fungal-type DNA-binding domain
DFL_002621	PF01494	FAD binding domain	5.8e-09	IPR002938	FAD-binding domain
DFL_002622	PF08232	Striatin family	4.2e-41	IPR013258	Striatin, N-terminal
DFL_002623	PF00447	HSF-type DNA-binding	9.5e-27	IPR000232	Heat shock factor (HSF)-type, DNA-binding
DFL_002624	PF00012	Hsp70 protein	1.5e-249	IPR013126	Heat shock protein 70 family
DFL_002625	PF02137	Adenosine-deaminase (editase) domain	5.9e-22	IPR002466	Adenosine deaminase/editase
DFL_002626	PF09733	VEFS-Box of polycomb protein	1.9e-08	IPR019135	Polycomb protein, VEFS-Box
DFL_002628	PF04427	Brix domain	4.3e-38	IPR007109	Brix domain
DFL_000263	PF08432	AAA-ATPase Vps4-associated protein 1	1.2e-52	IPR013640	VPS4-associated protein 1
DFL_002630	PF11326	Protein of unknown function (DUF3128)	7.3e-29	IPR021475	Protein of unknown function DUF3128
DFL_002631	PF00397	WW domain	3.1e-11	IPR001202	WW domain
DFL_002632	PF03953	Tubulin C-terminal domain	2.1e-50	IPR018316	Tubulin/FtsZ, 2-layer sandwich domain
DFL_002633	PF10333	GPI-Mannosyltransferase II co-activator	1.6e-05	IPR019433	GPI-Mannosyltransferase II co-activator, Pga1
DFL_002645	PF00627	UBA/TS-N domain	1.6e-06	IPR015940	Ubiquitin-associated domain
DFL_002646	PF15510	CENP-W protein	1.4e-06	IPR028847	Centromere protein W
DFL_002648	PF02375	jmjN domain	2.4e-14	IPR003349	JmjN domain
DFL_002649	PF08423	Rad51	1.2e-32	IPR013632	DNA recombination and repair protein Rad51-like, C-terminal
DFL_000265	PF01026	TatD related DNase	4e-49	IPR001130	TatD family
DFL_002650	PF03152	Ubiquitin fusion degradation protein UFD1	1.4e-29	IPR004854	Ubiquitin fusion degradation protein Ufd1-like
DFL_002651	PF17856	TIP49 AAA-lid domain	1e-23
DFL_002652	PF05841	Apc15p protein	4.2e-11	IPR008402	Anaphase-promoting complex subunit 15/mnd2
DFL_002653	PF00071	Ras family	2.9e-65	IPR001806	Small GTPase
DFL_002654	PF17900	Peptidase M1 N-terminal domain	5e-49
DFL_002655	PF04991	LicD family	2.1e-05	IPR007074	LicD family
DFL_002657	PF14691	Dihydroprymidine dehydrogenase domain II, 4Fe-4S cluster	1.7e-21	IPR028261	Dihydroprymidine dehydrogenase domain II
DFL_002658	PF10443	RNA12 protein	1.3e-151	IPR018850	Mitochondrial escape protein 2, C-terminal
DFL_002659	PF02213	GYF domain	3.2e-13	IPR003169	GYF domain
DFL_000266	PF08660	Oligosaccharide biosynthesis protein Alg14 like	7.5e-57	IPR013969	Oligosaccharide biosynthesis protein Alg14-like
DFL_002660	PF12701	Scd6-like Sm domain	1.3e-27	IPR025609	Lsm14-like, N-terminal
DFL_002661	PF17733	Family of unknown function (DUF5572)	7.1e-25
DFL_002663	PF06726	Bladder cancer-related protein BC10	2.2e-16
DFL_002665	PF00755	Choline/Carnitine o-acyltransferase	3.8e-212	IPR039551	Choline/carnitine acyltransferase domain
DFL_002666	PF09441	ARS binding protein 2	2.1e-79	IPR018562	ARS binding protein 2
DFL_002667	PF02815	MIR domain	6.2e-37	IPR016093	MIR motif
DFL_002668	PF17119	Mitochondrial protein up-regulated during meiosis	2.9e-83	IPR031342	Uncharacterized protein YGR053C
DFL_002669	PF00400	WD domain, G-beta repeat	0.0047	IPR001680	WD40 repeat
DFL_002670	PF03190	Protein of unknown function, DUF255	2.4e-68	IPR004879	Domain of unknown function DUF255
DFL_002671	PF00188	Cysteine-rich secretory protein family	8.6e-21	IPR014044	CAP domain
DFL_002672	PF00153	Mitochondrial carrier protein	3.3e-15	IPR018108	Mitochondrial substrate/solute carrier
DFL_002673	PF04112	Mak10 subunit, NatC N(alpha)-terminal acetyltransferase	2.1e-60	IPR007244	-alpha-acetyltransferase 35, NatC auxiliary subunit
DFL_002674	PF05193	Peptidase M16 inactive domain	4.9e-11	IPR007863	Peptidase M16, C-terminal
DFL_002675	PF08221	RNA polymerase III subunit RPC82 helix-turn-helix domain	4.6e-16	IPR013197	RNA polymerase III subunit RPC82-related, helix-turn-helix
DFL_002676	PF00501	AMP-binding enzyme	4.6e-77	IPR000873	AMP-dependent synthetase/ligase
DFL_002677	PF12894	Anaphase-promoting complex subunit 4 WD40 domain	1.4e-07	IPR024977	Anaphase-promoting complex subunit 4, WD40 domain
DFL_002678	PF06747	CHCH domain	2.8e-06	IPR010625	CHCH
DFL_002679	PF13874	Nucleoporin complex subunit 54	1.1e-41	IPR025712	Nucleoporin Nup54, alpha-helical domain
DFL_000268	PF17778	Beta-lactamase associated winged helix domain	5.4e-18
DFL_002681	PF02133	Permease for cytosine/purines, uracil, thiamine, allantoin	1.8e-155	IPR001248	Purine-cytosine permease
DFL_002684	PF03441	FAD binding domain of DNA photolyase	4e-19	IPR005101	Cryptochrome/DNA photolyase, FAD-binding domain
DFL_002685	PF00075	RNase H	7.3e-14	IPR002156	Ribonuclease H domain
DFL_002686	PF00350	Dynamin family	1.1e-42	IPR022812	Dynamin superfamily
DFL_002687	PF13230	Glutamine amidotransferases class-II	6.6e-16	IPR026869	Putative glutamine amidotransferase type 2
DFL_002688	PF01774	UreD urease accessory protein	3.2e-64	IPR002669	Urease accessory protein UreD
DFL_002689	PF08418	DNA polymerase alpha subunit B N-terminal	2.1e-58	IPR013627	DNA polymerase alpha, subunit B N-terminal
DFL_000269	PF05238	Kinetochore protein CHL4 like	2.6e-66	IPR007902	Centromere protein Chl4/mis15/CENP-N
DFL_002690	PF00650	CRAL/TRIO domain	3.7e-37	IPR001251	CRAL-TRIO lipid binding domain
DFL_002691	PF10447	Exosome component EXOSC1/CSL4	6.9e-13	IPR019495	Exosome complex component CSL4, C-terminal
DFL_002694	PF03171	2OG-Fe(II) oxygenase superfamily	1.2e-17	IPR005123	Oxoglutarate/iron-dependent dioxygenase
DFL_002695	PF04909	Amidohydrolase	4.6e-34	IPR006680	Amidohydrolase-related
DFL_002696	PF13002	Arrestin_N terminal like	1.4e-49	IPR024391	LDB19, N-terminal
DFL_002697	PF13920	Zinc finger, C3HC4 type (RING finger)	1.2e-11
DFL_002698	PF18136	DNA mitochondrial polymerase exonuclease domain	2.1e-97
DFL_002699	PF11640	Telomere-length maintenance and DNA damage repair	2.6e-31	IPR021668	Telomere-length maintenance and DNA damage repair
DFL_000270	PF13193	AMP-binding enzyme C-terminal domain	1.1e-14	IPR025110	AMP-binding enzyme, C-terminal domain
DFL_002700	PF11894	Nuclear pore complex scaffold, nucleoporins 186/192/205	2.1e-111	IPR021827	Nucleoporin Nup186/Nup192/Nup205
DFL_002701	PF11894	Nuclear pore complex scaffold, nucleoporins 186/192/205	1.9e-216	IPR021827	Nucleoporin Nup186/Nup192/Nup205
DFL_002703	PF01545	Cation efflux family	1.9e-12	IPR002524	Cation efflux protein
DFL_002705	PF01544	CorA-like Mg2+ transporter protein	3.6e-26	IPR002523	Mg2+ transporter protein, CorA-like/Zinc transport protein ZntB
DFL_002706	PF10288	Cytoplasmic tRNA 2-thiolation protein 2	1.5e-10	IPR019407	Cytoplasmic tRNA 2-thiolation protein 2
DFL_002707	PF01423	LSM domain	4.1e-16	IPR001163	LSM domain, eukaryotic/archaea-type
DFL_002708	PF10199	Alpha and gamma adaptin binding protein p34	1.4e-15
DFL_002709	PF04387	Protein tyrosine phosphatase-like protein, PTPLA	4.9e-52	IPR007482	Protein-tyrosine phosphatase-like, PTPLA
DFL_000271	PF04884	Vitamin B6 photo-protection and homoeostasis	3.4e-100	IPR006968	Root UVB sensitive family
DFL_002711	PF08606	Prp19/Pso4-like	2.4e-34	IPR013915	Pre-mRNA-splicing factor 19
DFL_002712	PF15377	Domain of unknown function (DUF4604)	2.5e-23	IPR027911	Domain of unknown function DUF4604
DFL_002713	PF01793	Glycolipid 2-alpha-mannosyltransferase	3.4e-95	IPR002685	Glycosyl transferase, family 15
DFL_002718	PF00638	RanBP1 domain	1.5e-47	IPR000156	Ran binding domain
DFL_002719	PF17035	Bromodomain extra-terminal - transcription regulation	1.4e-06	IPR027353	NET domain
DFL_000272	PF00615	Regulator of G protein signaling domain	2.8e-10	IPR016137	RGS domain
DFL_002720	PF00155	Aminotransferase class I and II	9.4e-60	IPR004839	Aminotransferase, class I/classII
DFL_002721	PF05193	Peptidase M16 inactive domain	2.1e-44	IPR007863	Peptidase M16, C-terminal
DFL_002722	PF01388	ARID/BRIGHT DNA binding domain	2.9e-15	IPR001606	ARID DNA-binding domain
DFL_002723	PF00459	Inositol monophosphatase family	1.6e-48	IPR000760	Inositol monophosphatase-like
DFL_002724	PF00347	Ribosomal protein L6	9.4e-06	IPR020040	Ribosomal protein L6, alpha-beta domain
DFL_002725	PF12542	Pre-mRNA splicing factor	1.2e-26	IPR022209	Pre-mRNA splicing factor
DFL_002726	PF03199	Eukaryotic glutathione synthase	8.1e-34	IPR004887	Glutathione synthase, substrate-binding domain
DFL_002728	PF02775	Thiamine pyrophosphate enzyme, C-terminal TPP binding domain	6.5e-18	IPR011766	Thiamine pyrophosphate enzyme, C-terminal TPP-binding
DFL_002729	PF01326	Pyruvate phosphate dikinase, PEP/pyruvate binding domain	2.3e-109	IPR002192	Pyruvate phosphate dikinase, PEP/pyruvate-binding
DFL_000273	PF14712	Snapin/Pallidin	4.5e-08	IPR028119	Snapin/Pallidin/Snn1
DFL_002733	PF13359	DDE superfamily endonuclease	1.8e-30	IPR027806	Harbinger transposase-derived nuclease domain
DFL_002734	PF01230	HIT domain	9e-25	IPR001310	Histidine triad (HIT) protein
DFL_002735	PF07542	ATP12 chaperone protein	1.3e-15	IPR011419	ATP12, ATP synthase F1-assembly protein
DFL_002736	PF07967	C3HC zinc finger-like	2.4e-33	IPR012935	Zinc finger, C3HC-like
DFL_002737	PF00676	Dehydrogenase E1 component	4.9e-96	IPR001017	Dehydrogenase, E1 component
DFL_000274	PF05794	T-complex protein 11	8.6e-89	IPR008862	T-complex 11
DFL_002741	PF17903	Krr1 KH1 domain	3.5e-29
DFL_002742	PF10584	Proteasome subunit A N-terminal signature	8.6e-13	IPR000426	Proteasome alpha-subunit, N-terminal domain
DFL_002744	PF01209	ubiE/COQ5 methyltransferase family	9.5e-83	IPR004033	UbiE/COQ5 methyltransferase
DFL_002745	PF00397	WW domain	1.5e-06	IPR001202	WW domain
DFL_002746	PF09495	Protein of unknown function (DUF2462)	9.7e-21	IPR019034	Uncharacterised protein family UPF0390
DFL_002747	PF00155	Aminotransferase class I and II	2.4e-13	IPR004839	Aminotransferase, class I/classII
DFL_002748	PF00730	HhH-GPD superfamily base excision DNA repair protein	9.8e-06	IPR003265	HhH-GPD domain
DFL_002749	PF07690	Major Facilitator Superfamily	3.4e-12	IPR011701	Major facilitator superfamily
DFL_002751	PF00856	SET domain	4.9e-14	IPR001214	SET domain
DFL_002752	PF01432	Peptidase family M3	2.3e-126	IPR001567	Peptidase M3A/M3B catalytic domain
DFL_002753	PF00696	Amino acid kinase family	6.1e-40	IPR001048	Aspartate/glutamate/uridylate kinase
DFL_002754	PF01585	G-patch domain	1.8e-05	IPR000467	G-patch domain
DFL_002755	PF00022	Actin	4.6e-07	IPR004000	Actin family
DFL_002756	PF14698	Argininosuccinate lyase C-terminal	6.9e-23	IPR029419	Argininosuccinate lyase, C-terminal
DFL_002757	PF00254	FKBP-type peptidyl-prolyl cis-trans isomerase	6.3e-31	IPR001179	FKBP-type peptidyl-prolyl cis-trans isomerase domain
DFL_002758	PF00025	ADP-ribosylation factor family	8.3e-43	IPR006689	Small GTPase superfamily, ARF/SAR type
DFL_000276	PF00248	Aldo/keto reductase family	1.3e-34	IPR023210	NADP-dependent oxidoreductase domain
DFL_002760	PF00787	PX domain	3.7e-19	IPR001683	Phox homologous domain
DFL_002761	PF03731	Ku70/Ku80 N-terminal alpha/beta domain	1.5e-31	IPR005161	Ku70/Ku80, N-terminal alpha/beta
DFL_002762	PF00300	Histidine phosphatase superfamily (branch 1)	3.3e-27	IPR013078	Histidine phosphatase superfamily, clade-1
DFL_002763	PF13506	Glycosyl transferase family 21	1.5e-09	IPR025993	Ceramide glucosyltransferase
DFL_002764	PF09810	Exonuclease V - a 5' deoxyribonuclease	1.2e-112	IPR019190	Exonuclease V
DFL_002765	PF01729	Quinolinate phosphoribosyl transferase, C-terminal domain	6.7e-57	IPR002638	Quinolinate phosphoribosyl transferase, C-terminal
DFL_002766	PF04406	Type IIB DNA topoisomerase	1.2e-20	IPR013049	Spo11/DNA topoisomerase VI, subunit A, N-terminal
DFL_000277	PF13716	Divergent CRAL/TRIO domain	1.6e-27	IPR001251	CRAL-TRIO lipid binding domain
DFL_002770	PF00155	Aminotransferase class I and II	1.6e-83	IPR004839	Aminotransferase, class I/classII
DFL_002771	PF04000	Sas10/Utp3/C1D family	1.4e-15	IPR007146	Sas10/Utp3/C1D
DFL_002772	PF02558	Ketopantoate reductase PanE/ApbA	4.7e-31	IPR013332	Ketopantoate reductase, N-terminal domain
DFL_002774	PF05686	Glycosyl transferase family 90	6.2e-12	IPR006598	Lipopolysaccharide-modifying protein
DFL_002776	PF02636	Putative S-adenosyl-L-methionine-dependent methyltransferase	4.7e-70	IPR003788	Protein arginine methyltransferase NDUFAF7
DFL_002777	PF00887	Acyl CoA binding protein	1.3e-22	IPR000582	Acyl-CoA-binding protein, ACBP
DFL_002778	PF03985	Paf1	4.2e-66	IPR007133	RNA polymerase II associated factor Paf1
DFL_002779	PF04733	Coatomer epsilon subunit	1.3e-61
DFL_002780	PF01722	BolA-like protein	1.5e-30	IPR002634	BolA protein
DFL_002781	PF00646	F-box domain	0.0034	IPR001810	F-box domain
DFL_002783	PF04130	Gamma tubulin complex component C-terminal	5.9e-20	IPR040457	Gamma tubulin complex component, C-terminal
DFL_002785	PF00929	Exonuclease	3e-24	IPR013520	Exonuclease, RNase T/DNA polymerase III
DFL_002787	PF10404	Rad4 beta-hairpin domain 2	8.8e-14	IPR018327	Rad4 beta-hairpin domain 2
DFL_002788	PF04163	Tht1-like nuclear fusion protein	2.4e-17	IPR007292	Nuclear fusion protein Kar5
DFL_002789	PF01145	SPFH domain / Band 7 family	2e-22	IPR001107	Band 7 domain
DFL_002790	PF01485	IBR domain, a half RING-finger domain	2.2e-05	IPR002867	IBR domain
DFL_002791	PF00329	Respiratory-chain NADH dehydrogenase, 30 Kd subunit	1.2e-45	IPR001268	NADH:ubiquinone oxidoreductase, 30kDa subunit
DFL_002792	PF14570	RING/Ubox like zinc-binding domain	9.2e-20
DFL_002794	PF00135	Carboxylesterase family	2.5e-76	IPR002018	Carboxylesterase, type B
DFL_002796	PF01728	FtsJ-like methyltransferase	2.6e-68	IPR002877	Ribosomal RNA methyltransferase FtsJ domain
DFL_002798	PF10033	Autophagy-related protein 13	2.6e-67	IPR018731	Autophagy-related protein 13, N-terminal
DFL_000028	PF02333	Phytase	1.8e-40	IPR003431	Beta propeller phytase
DFL_000280	PF00069	Protein kinase domain	1.3e-36	IPR000719	Protein kinase domain
DFL_002802	PF09073	BUD22	3.8e-64	IPR015158	Bud22 domain
DFL_002804	PF02146	Sir2 family	3.6e-37	IPR003000	Sirtuin family
DFL_002805	PF12900	Pyridoxamine 5'-phosphate oxidase	1.3e-33	IPR024747	Pyridoxamine 5'-phosphate oxidase-related
DFL_002806	PF03095	Phosphotyrosyl phosphate activator (PTPA) protein	1.3e-113	IPR004327	Phosphotyrosyl phosphatase activator, PTPA
DFL_002808	PF01048	Phosphorylase superfamily	5.6e-38	IPR000845	Nucleoside phosphorylase domain
DFL_002809	PF08601	Transcription factor PAP1	4.1e-63	IPR013910	Transcription factor PAP1
DFL_002811	PF00271	Helicase conserved C-terminal domain	1.9e-22	IPR001650	Helicase, C-terminal
DFL_002812	PF00415	Regulator of chromosome condensation (RCC1) repeat	2.7e-09	IPR000408	Regulator of chromosome condensation, RCC1
DFL_002813	PF13460	NAD(P)H-binding	8.6e-08	IPR016040	NAD(P)-binding domain
DFL_002814	PF10360	Protein of unknown function (DUF2433)	5.8e-49	IPR018829	Domain of unknown function DUF2433
DFL_002815	PF02460	Patched family	2.6e-29	IPR003392	Protein patched/dispatched
DFL_002816	PF03619	Organic solute transporter Ostalpha	1.7e-82	IPR005178	Organic solute transporter subunit alpha/Transmembrane protein 184
DFL_002817	PF00378	Enoyl-CoA hydratase/isomerase	3.7e-37	IPR001753	Enoyl-CoA hydratase/isomerase
DFL_000282	PF00403	Heavy-metal-associated domain	1.3e-07	IPR006121	Heavy metal-associated domain, HMA
DFL_002820	PF13513	HEAT-like repeat	1e-08
DFL_002821	PF00544	Pectate lyase	1.7e-35	IPR002022	Pectate lyase
DFL_002822	PF00271	Helicase conserved C-terminal domain	5e-17	IPR001650	Helicase, C-terminal
DFL_002824	PF00512	His Kinase A (phospho-acceptor) domain	2.9e-13	IPR003661	Signal transduction histidine kinase, dimerisation/phosphoacceptor domain
DFL_002825	PF15454	Late endosomal/lysosomal adaptor and MAPK and MTOR activator	1.9e-11	IPR028209	LAMTOR1/MEH1
DFL_002828	PF11597	Mediator complex subunit 13 N-terminal	5.9e-27	IPR021643	Mediator complex, subunit Med13, N-terminal, metazoa/fungi
DFL_002829	PF18132	Tyosinase C-terminal domain	2.4e-07
DFL_000283	PF01467	Cytidylyltransferase-like	3.8e-05	IPR004821	Cytidyltransferase-like domain
DFL_002831	PF11789	Zinc-finger of the MIZ type in Nse subunit	9.5e-12	IPR004181	Zinc finger, MIZ-type
DFL_002832	PF05648	Peroxisomal biogenesis factor 11 (PEX11)	1.2e-67	IPR008733	Peroxisomal biogenesis factor 11
DFL_002833	PF13364	Beta-galactosidase jelly roll domain	1.2e-21	IPR025300	Beta-galactosidase jelly roll domain
DFL_002834	PF12796	Ankyrin repeats (3 copies)	4.8e-07	IPR020683	Ankyrin repeat-containing domain
DFL_002835	PF00155	Aminotransferase class I and II	2.7e-35	IPR004839	Aminotransferase, class I/classII
DFL_002837	PF08159	NUC153 domain	1.3e-11	IPR012580	NUC153
DFL_002838	PF03291	mRNA capping enzyme	9.3e-72	IPR004971	mRNA (guanine-N(7))-methyltransferase domain
DFL_002839	PF10602	26S proteasome subunit RPN7	4.6e-57	IPR019585	26S proteasome regulatory subunit Rpn7/COP9 signalosome complex subunit 1
DFL_000284	PF02544	3-oxo-5-alpha-steroid 4-dehydrogenase	1.9e-14	IPR001104	3-oxo-5-alpha-steroid 4-dehydrogenase, C-terminal
DFL_002840	PF03098	Animal haem peroxidase	4.9e-29	IPR019791	Haem peroxidase, animal type
DFL_002841	PF13091	PLD-like domain	8.4e-07	IPR025202	Phospholipase D-like domain
DFL_002842	PF00153	Mitochondrial carrier protein	7e-15	IPR018108	Mitochondrial substrate/solute carrier
DFL_002844	PF03476	MOSC N-terminal beta barrel domain	1.9e-10	IPR005303	MOSC, N-terminal beta barrel
DFL_002845	PF00656	Caspase domain	3.6e-60
DFL_002848	PF00172	Fungal Zn(2)-Cys(6) binuclear cluster domain	3.1e-09	IPR001138	Zn(2)-C6 fungal-type DNA-binding domain
DFL_002849	PF00067	Cytochrome P450	7.6e-28	IPR001128	Cytochrome P450
DFL_000285	PF00096	Zinc finger, C2H2 type	0.0054	IPR013087	Zinc finger C2H2-type
DFL_002853	PF08628	Sorting nexin C terminal	8.7e-21	IPR013937	Sorting nexin, C-terminal
DFL_002856	PF01753	MYND finger	2.3e-10	IPR002893	Zinc finger, MYND-type
DFL_002858	PF01280	Ribosomal protein L19e	3.3e-62	IPR000196	Ribosomal protein L19/L19e
DFL_002859	PF00097	Zinc finger, C3HC4 type (RING finger)	1.1e-06	IPR018957	Zinc finger, C3HC4 RING-type
DFL_000286	PF00338	Ribosomal protein S10p/S20e	5.1e-26	IPR027486	Ribosomal protein S10 domain
DFL_002860	PF07543	Protein trafficking PGA2	1.2e-23	IPR011431	Protein trafficking Pga2
DFL_002861	PF00307	Calponin homology (CH) domain	7e-19	IPR001715	Calponin homology domain
DFL_002862	PF00071	Ras family	3.3e-51	IPR001806	Small GTPase
DFL_002863	PF12814	Meiotic cell cortex C-terminal pleckstrin homology	1.1e-44	IPR024774	Pleckstrin homology domain, Mcp5-type
DFL_002864	PF00221	Aromatic amino acid lyase	9.4e-18	IPR001106	Aromatic amino acid lyase
DFL_002865	PF05653	Magnesium transporter NIPA	1.1e-91	IPR008521	Magnesium transporter NIPA
DFL_002866	PF00464	Serine hydroxymethyltransferase	8.7e-197	IPR039429	Serine hydroxymethyltransferase-like domain
DFL_002868	PF11700	Vacuole effluxer Atg22 like	1e-177	IPR024671	Autophagy-related protein 22-like
DFL_000287	PF00106	short chain dehydrogenase	2.4e-15	IPR002347	Short-chain dehydrogenase/reductase SDR
DFL_002870	PF00734	Fungal cellulose binding domain	2.9e-13	IPR000254	Cellulose-binding domain, fungal
DFL_002871	PF08638	Mediator complex subunit MED14	5e-60	IPR013947	Mediator complex, subunit Med14
DFL_002872	PF00025	ADP-ribosylation factor family	2e-42	IPR006689	Small GTPase superfamily, ARF/SAR type
DFL_002873	PF12273	Chitin synthesis regulation, resistance to Congo red	1.8e-14	IPR020999	Chitin synthesis regulation, Congo red resistance, RCR protein
DFL_002876	PF09769	Apolipoprotein O	1.8e-38	IPR019166	MICOS complex subunit MIC26/MIC27
DFL_002877	PF04560	RNA polymerase Rpb2, domain 7	2.4e-13	IPR007641	RNA polymerase Rpb2, domain 7
DFL_002879	PF01753	MYND finger	3.5e-05	IPR002893	Zinc finger, MYND-type
DFL_000288	PF13949	ALIX V-shaped domain binding to HIV	3e-77	IPR025304	ALIX V-shaped domain
DFL_002880	PF13805	Eisosome component PIL1	6.1e-100	IPR028245	Eisosome component PIL1/LSP1
DFL_002881	PF08549	Fungal domain of unknown function (DUF1750)	1.5e-33	IPR013859	Protein of unknown function DUF1750, fungi
DFL_002882	PF08580	Yeast cortical protein KAR9	5.6e-114	IPR013889	Karyogamy protein, KAR9
DFL_002883	PF12157	Protein of unknown function (DUF3591)	6.6e-185	IPR022591	Transcription initiation factor TFIID subunit 1, domain of unknown function
DFL_002884	PF05378	Hydantoinase/oxoprolinase N-terminal region	1.3e-60	IPR008040	Hydantoinaseoxoprolinase, N-terminal
DFL_002885	PF00085	Thioredoxin	2.4e-30	IPR013766	Thioredoxin domain
DFL_002886	PF03167	Uracil DNA glycosylase superfamily	1.9e-18	IPR005122	Uracil-DNA glycosylase-like
DFL_002887	PF06738	Putative threonine/serine exporter	1.5e-53	IPR010619	Putative threonine/serine exporter
DFL_002888	PF04495	GRASP55/65 PDZ-like domain	3.2e-46	IPR024958	GRASP55/65 PDZ-like domain
DFL_002889	PF01399	PCI domain	3.7e-08	IPR000717	Proteasome component (PCI) domain
DFL_002890	PF12074	Generalcontrol nonderepressible 1 (Gcn1) N-terminal	1.2e-95	IPR022716	Gcn1, N-terminal
DFL_002891	PF16589	BRCT domain, a BRCA1 C-terminus domain	5.8e-08	IPR001357	BRCT domain
DFL_002893	PF02229	Transcriptional Coactivator p15 (PC4)	5.3e-23	IPR003173	Transcriptional coactivator p15 (PC4)
DFL_002894	PF04212	MIT (microtubule interacting and transport) domain	6e-12	IPR007330	MIT
DFL_002895	PF02862	DDHD domain	5.8e-54	IPR004177	DDHD domain
DFL_002901	PF00153	Mitochondrial carrier protein	5.7e-06	IPR018108	Mitochondrial substrate/solute carrier
DFL_002902	PF13417	Glutathione S-transferase, N-terminal domain	1.4e-07	IPR004045	Glutathione S-transferase, N-terminal
DFL_002904	PF00264	Common central domain of tyrosinase	1.9e-52	IPR002227	Tyrosinase copper-binding domain
DFL_002906	PF05368	NmrA-like family	1.5e-43	IPR008030	NmrA-like domain
DFL_002907	PF00083	Sugar (and other) transporter	2.7e-28	IPR005828	Major facilitator, sugar transporter-like
DFL_002909	PF17769	Phosphoribosylaminoimidazole carboxylase C-terminal domain	3.9e-18
DFL_002910	PF00022	Actin	6.1e-131	IPR004000	Actin family
DFL_002911	PF03062	MBOAT, membrane-bound O-acyltransferase family	4.4e-45	IPR004299	Membrane bound O-acyl transferase, MBOAT
DFL_002912	PF00271	Helicase conserved C-terminal domain	5.1e-19	IPR001650	Helicase, C-terminal
DFL_002913	PF07189	Splicing factor 3B subunit 10 (SF3b10)	1.3e-38	IPR009846	Splicing factor 3B subunit 5/RDS3 complex subunit 10
DFL_002915	PF00225	Kinesin motor domain	1.3e-32	IPR001752	Kinesin motor domain
DFL_002916	PF13854	Kelch motif	4.2e-07
DFL_002917	PF08881	CVNH domain	3.2e-13	IPR011058	Cyanovirin-N
DFL_002918	PF04488	Glycosyltransferase sugar-binding region containing DXD motif	1.7e-07	IPR007577	Glycosyltransferase, DXD sugar-binding motif
DFL_002919	PF04438	HIT zinc finger	9e-07	IPR007529	Zinc finger, HIT-type
DFL_000292	PF00106	short chain dehydrogenase	8.7e-36	IPR002347	Short-chain dehydrogenase/reductase SDR
DFL_002920	PF00227	Proteasome subunit	2.7e-45	IPR001353	Proteasome, subunit alpha/beta
DFL_002922	PF03164	Trafficking protein Mon1	1.4e-156	IPR004353	Vacuolar fusion protein Mon1
DFL_002923	PF04118	Dopey, N-terminal	9.5e-115	IPR007249	Dopey, N-terminal
DFL_002925	PF00282	Pyridoxal-dependent decarboxylase conserved domain	3.1e-33	IPR002129	Pyridoxal phosphate-dependent decarboxylase
DFL_002926	PF08325	WLM domain	1.9e-29	IPR013536	WLM domain
DFL_002928	PF05630	Necrosis inducing protein (NPP1)	3.3e-08	IPR008701	Necrosis inducing protein
DFL_002929	PF04408	Helicase associated domain (HA2)	3.3e-18	IPR007502	Helicase-associated domain
DFL_000293	PF02518	Histidine kinase-, DNA gyrase B-, and HSP90-like ATPase	7.7e-14	IPR003594	Histidine kinase/HSP90-like ATPase
DFL_002935	PF00013	KH domain	7.7e-12	IPR004088	K Homology domain, type 1
DFL_002939	PF12796	Ankyrin repeats (3 copies)	1.8e-07	IPR020683	Ankyrin repeat-containing domain
DFL_000294	PF01264	Chorismate synthase	9.3e-138	IPR000453	Chorismate synthase
DFL_002940	PF00172	Fungal Zn(2)-Cys(6) binuclear cluster domain	4.1e-07	IPR001138	Zn(2)-C6 fungal-type DNA-binding domain
DFL_002941	PF00227	Proteasome subunit	2.2e-44	IPR001353	Proteasome, subunit alpha/beta
DFL_002942	PF08672	Anaphase promoting complex (APC) subunit 2	4e-08	IPR014786	Anaphase-promoting complex subunit 2, C-terminal
DFL_002943	PF05199	GMC oxidoreductase	1.3e-31	IPR007867	Glucose-methanol-choline oxidoreductase, C-terminal
DFL_002944	PF01070	FMN-dependent dehydrogenase	1.7e-109	IPR000262	FMN-dependent dehydrogenase
DFL_002946	PF17801	Alpha galactosidase C-terminal beta sandwich domain	8.2e-10
DFL_000295	PF03099	Biotin/lipoate A/B protein ligase family	0.0002	IPR004143	Biotinyl protein ligase (BPL) and lipoyl protein ligase (LPL), catalytic domain
DFL_002950	PF10021	Uncharacterized protein conserved in bacteria (DUF2263)	3.8e-21	IPR019261	Domain of unknown function DUF2263
DFL_002952	PF10342	Ser-Thr-rich glycosyl-phosphatidyl-inositol-anchored membrane family	5.8e-17	IPR018466	Kre9/Knh1 family
DFL_002953	PF01151	GNS1/SUR4 family	8.6e-77	IPR002076	ELO family
DFL_002957	PF00544	Pectate lyase	8.8e-19	IPR002022	Pectate lyase
DFL_002958	PF00583	Acetyltransferase (GNAT) family	1.9e-12	IPR000182	GNAT domain
DFL_000296	PF09334	tRNA synthetases class I (M)	1.6e-151	IPR015413	Methionyl/Leucyl tRNA synthetase
DFL_002960	PF03446	NAD binding domain of 6-phosphogluconate dehydrogenase	1.2e-23	IPR006115	6-phosphogluconate dehydrogenase, NADP-binding
DFL_002961	PF00856	SET domain	1.6e-11	IPR001214	SET domain
DFL_002962	PF00856	SET domain	3.3e-12	IPR001214	SET domain
DFL_002963	PF00201	UDP-glucoronosyl and UDP-glucosyl transferase	6e-08	IPR002213	UDP-glucuronosyl/UDP-glucosyltransferase
DFL_002964	PF01979	Amidohydrolase family	9.5e-31	IPR006680	Amidohydrolase-related
DFL_002966	PF01266	FAD dependent oxidoreductase	5.8e-30	IPR006076	FAD dependent oxidoreductase
DFL_002967	PF02668	Taurine catabolism dioxygenase TauD, TfdA family	5.8e-52	IPR003819	TauD/TfdA-like domain
DFL_002969	PF00856	SET domain	5.4e-06	IPR001214	SET domain
DFL_000297	PF09811	Essential protein Yae1, N terminal	4.9e-07	IPR019191	Essential protein Yae1, N-terminal
DFL_002970	PF00300	Histidine phosphatase superfamily (branch 1)	1.7e-35	IPR013078	Histidine phosphatase superfamily, clade-1
DFL_002971	PF05186	Dpy-30 motif	6.2e-14	IPR007858	Dpy-30 motif
DFL_002972	PF00890	FAD binding domain	2e-86	IPR003953	FAD-dependent oxidoreductase 2, FAD binding domain
DFL_002973	PF00173	Cytochrome b5-like Heme/Steroid binding domain	2e-22	IPR001199	Cytochrome b5-like heme/steroid binding domain
DFL_002974	PF07019	Rab5-interacting protein (Rab5ip)	1e-25	IPR029008	Rab5-interacting protein family
DFL_002975	PF00400	WD domain, G-beta repeat	0.01	IPR001680	WD40 repeat
DFL_002976	PF04045	Arp2/3 complex, 34 kD subunit p34-Arc	2e-109	IPR007188	Actin-related protein 2/3 complex subunit 2
DFL_002978	PF12632	Mysoin-binding motif of peroxisomes	5.8e-57	IPR026859	Myosin-binding domain
DFL_002980	PF01757	Acyltransferase family	1.1e-28	IPR002656	Acyltransferase 3
DFL_002981	PF00646	F-box domain	5e-05	IPR001810	F-box domain
DFL_002983	PF07766	LETM1-like protein	2.7e-104	IPR011685	LETM1-like
DFL_002984	PF05191	Adenylate kinase, active site lid	5.8e-15	IPR007862	Adenylate kinase, active site lid domain
DFL_002985	PF04488	Glycosyltransferase sugar-binding region containing DXD motif	1.3e-11	IPR007577	Glycosyltransferase, DXD sugar-binding motif
DFL_002988	PF04607	Region found in RelA / SpoT proteins	9.7e-08	IPR007685	RelA/SpoT
DFL_002989	PF00565	Staphylococcal nuclease homologue	4.9e-18	IPR016071	Staphylococcal nuclease (SNase-like), OB-fold
DFL_000299	PF08267	Cobalamin-independent synthase, N-terminal domain	3.4e-115	IPR013215	Cobalamin-independent methionine synthase MetE, N-terminal
DFL_002995	PF08543	Phosphomethylpyrimidine kinase	5.6e-11	IPR013749	Pyridoxamine kinase/Phosphomethylpyrimidine kinase
DFL_002996	PF00692	dUTPase	6.7e-45	IPR029054	dUTPase-like
DFL_002997	PF00096	Zinc finger, C2H2 type	0.0029	IPR013087	Zinc finger C2H2-type
DFL_000030	PF00083	Sugar (and other) transporter	1e-80	IPR005828	Major facilitator, sugar transporter-like
DFL_000300	PF00617	RasGEF domain	1.6e-54	IPR001895	Ras guanine-nucleotide exchange factors catalytic domain
DFL_003001	PF12937	F-box-like	9.8e-08	IPR001810	F-box domain
DFL_003004	PF12770	CHAT domain	2.5e-32	IPR024983	CHAT domain
DFL_003006	PF00400	WD domain, G-beta repeat	0.15	IPR001680	WD40 repeat
DFL_003008	PF12796	Ankyrin repeats (3 copies)	1e-07	IPR020683	Ankyrin repeat-containing domain
DFL_003009	PF13508	Acetyltransferase (GNAT) domain	1.5e-06	IPR000182	GNAT domain
DFL_003010	PF14604	Variant SH3 domain	5.4e-14	IPR001452	SH3 domain
DFL_003012	PF00026	Eukaryotic aspartyl protease	3.1e-19	IPR033121	Peptidase family A1 domain
DFL_003014	PF03215	Rad17 P-loop domain	2.6e-25
DFL_003018	PF04900	Fcf1	4.6e-31	IPR006984	rRNA-processing protein Fcf1/Utp23
DFL_003019	PF13489	Methyltransferase domain	1.3e-13
DFL_003020	PF14604	Variant SH3 domain	3.4e-10	IPR001452	SH3 domain
DFL_003022	PF05199	GMC oxidoreductase	2e-33	IPR007867	Glucose-methanol-choline oxidoreductase, C-terminal
DFL_003025	PF10075	CSN8/PSMD8/EIF3K family	5e-21	IPR033464	CSN8/PSMD8/EIF3K
DFL_003026	PF02516	Oligosaccharyl transferase STT3 subunit	3.1e-146	IPR003674	Oligosaccharyl transferase, STT3 subunit
DFL_003027	PF12796	Ankyrin repeats (3 copies)	7.5e-15	IPR020683	Ankyrin repeat-containing domain
DFL_003028	PF00082	Subtilase family	1.1e-16	IPR000209	Peptidase S8/S53 domain
DFL_003030	PF00012	Hsp70 protein	3.4e-229	IPR013126	Heat shock protein 70 family
DFL_003031	PF05277	Protein of unknown function (DUF726)	1.3e-125	IPR007941	Protein of unknown function DUF726
DFL_003032	PF17677	Glycosyl hydrolases family 38 C-terminal beta sandwich domain	9.2e-06
DFL_003037	PF00188	Cysteine-rich secretory protein family	1e-12	IPR014044	CAP domain
DFL_003038	PF13768	von Willebrand factor type A domain	1.7e-25	IPR002035	von Willebrand factor, type A
DFL_003045	PF00230	Major intrinsic protein	1.1e-28	IPR000425	Major intrinsic protein
DFL_003047	PF13520	Amino acid permease	1.9e-82	IPR002293	Amino acid/polyamine transporter I
DFL_000305	PF00725	3-hydroxyacyl-CoA dehydrogenase, C-terminal domain	9.2e-33	IPR006108	3-hydroxyacyl-CoA dehydrogenase, C-terminal
DFL_003051	PF00096	Zinc finger, C2H2 type	0.0004	IPR013087	Zinc finger C2H2-type
DFL_003054	PF00188	Cysteine-rich secretory protein family	5.2e-14	IPR014044	CAP domain
DFL_003055	PF00295	Glycosyl hydrolases family 28	1.1e-51	IPR000743	Glycoside hydrolase, family 28
DFL_003061	PF00388	Phosphatidylinositol-specific phospholipase C, X domain	4.2e-60	IPR000909	Phosphatidylinositol-specific phospholipase C, X domain
DFL_003075	PF00135	Carboxylesterase family	7.3e-77	IPR002018	Carboxylesterase, type B
DFL_003076	PF03318	Clostridium epsilon toxin ETX/Bacillus mosquitocidal toxin MTX2	6.3e-07	IPR004991	Aerolysin-like toxin
DFL_000308	PF08689	Mediator complex subunit Med5	3.5e-70	IPR014801	Mediator complex, subunit Med5, fungi
DFL_003080	PF00646	F-box domain	2.1e-05	IPR001810	F-box domain
DFL_000309	PF02812	Glu/Leu/Phe/Val dehydrogenase, dimerisation domain	6.9e-51	IPR006097	Glutamate/phenylalanine/leucine/valine dehydrogenase, dimerisation domain
DFL_003092	PF14441	OTT_1508-like deaminase	8e-18	IPR027796	OTT_1508-like deaminase
DFL_003093	PF02417	Chromate transporter	3e-26	IPR003370	Chromate transporter
DFL_003095	PF00293	NUDIX domain	1.7e-16	IPR000086	NUDIX hydrolase domain
DFL_003101	PF01284	Membrane-associating domain	3.3e-10	IPR008253	Marvel domain
DFL_003103	PF05577	Serine carboxypeptidase S28	1.4e-59	IPR008758	Peptidase S28
DFL_003105	PF11905	Domain of unknown function (DUF3425)	7.7e-18	IPR021833	Protein of unknown function DUF3425
DFL_003106	PF09994	Uncharacterized alpha/beta hydrolase domain (DUF2235)	1.2e-88	IPR018712	Domain of unknown function DUF2235
DFL_003107	PF13396	Phospholipase_D-nuclease N-terminal	1.7e-10	IPR027379	Cardiolipin synthase N-terminal
DFL_003111	PF02171	Piwi domain	8.9e-63	IPR003165	Piwi domain
DFL_003112	PF13854	Kelch motif	5.8e-05
DFL_003113	PF00300	Histidine phosphatase superfamily (branch 1)	8.9e-07	IPR013078	Histidine phosphatase superfamily, clade-1
DFL_003114	PF04082	Fungal specific transcription factor domain	1.8e-29	IPR007219	Transcription factor domain, fungi
DFL_003117	PF07690	Major Facilitator Superfamily	2.6e-28	IPR011701	Major facilitator superfamily
DFL_003118	PF00701	Dihydrodipicolinate synthetase family	1.1e-36	IPR002220	DapA-like
DFL_000312	PF00108	Thiolase, N-terminal domain	1.5e-14	IPR020616	Thiolase, N-terminal
DFL_003120	PF01565	FAD binding domain	9.4e-25	IPR006094	FAD linked oxidase, N-terminal
DFL_003121	PF00561	alpha/beta hydrolase fold	1.1e-10	IPR000073	Alpha/beta hydrolase fold-1
DFL_003123	PF00580	UvrD/REP helicase N-terminal domain	2.2e-11	IPR034739	UvrD/AddA helicase, N-terminal
DFL_003126	PF05729	NACHT domain	3.5e-08	IPR007111	NACHT nucleoside triphosphatase
DFL_003136	PF12013	Orsellinic acid/F9775 biosynthesis cluster protein D	2.8e-08	IPR022698	Protein of unknown function DUF3505
DFL_003137	PF12511	Protein of unknown function (DUF3716)	3.8e-08	IPR022190	Protein of unknown function DUF3716
DFL_003139	PF07727	Reverse transcriptase (RNA-dependent DNA polymerase)	1.2e-54	IPR013103	Reverse transcriptase, RNA-dependent DNA polymerase
DFL_000314	PF03443	Glycosyl hydrolase family 61	2.8e-23	IPR005103	Glycoside hydrolase, family 61
DFL_003141	PF00270	DEAD/DEAH box helicase	3.3e-09	IPR011545	DEAD/DEAH box helicase domain
DFL_003145	PF00270	DEAD/DEAH box helicase	3.4e-08	IPR011545	DEAD/DEAH box helicase domain
DFL_003146	PF07727	Reverse transcriptase (RNA-dependent DNA polymerase)	4e-60	IPR013103	Reverse transcriptase, RNA-dependent DNA polymerase
DFL_003150	PF00400	WD domain, G-beta repeat	1.4e-10	IPR001680	WD40 repeat
DFL_003151	PF17433	Glycosyl hydrolase family 49 N-terminal Ig-like domain	5.5e-40	IPR023226	Glycoside hydrolase, family 49, N-terminal domain
DFL_003152	PF00128	Alpha amylase, catalytic domain	1.1e-114	IPR006047	Glycosyl hydrolase, family 13, catalytic domain
DFL_003153	PF04082	Fungal specific transcription factor domain	8.2e-12	IPR007219	Transcription factor domain, fungi
DFL_003154	PF00083	Sugar (and other) transporter	5.1e-85	IPR005828	Major facilitator, sugar transporter-like
DFL_003155	PF04982	HPP family	6.2e-41	IPR007065	HPP
DFL_003156	PF14273	Domain of unknown function (DUF4360)	2.5e-51	IPR025649	Protein of unknown function DUF4360
DFL_003157	PF00544	Pectate lyase	9e-45	IPR002022	Pectate lyase
DFL_003158	PF03595	Voltage-dependent anion channel	1.8e-82	IPR004695	Voltage-dependent anion channel
DFL_000316	PF02096	60Kd inner membrane protein	2.6e-09	IPR001708	Membrane insertase YidC/ALB3/OXA1/COX18
DFL_003160	PF13649	Methyltransferase domain	1.2e-12
DFL_003161	PF00722	Glycosyl hydrolases family 16	6.9e-11	IPR000757	Glycoside hydrolase family 16
DFL_003162	PF13489	Methyltransferase domain	2.7e-08
DFL_003163	PF05368	NmrA-like family	9.7e-31	IPR008030	NmrA-like domain
DFL_003164	PF07690	Major Facilitator Superfamily	2.5e-19	IPR011701	Major facilitator superfamily
DFL_003166	PF11913	Protein of unknown function (DUF3431)	8.3e-15	IPR021838	Protein of unknown function DUF3431
DFL_003167	PF01266	FAD dependent oxidoreductase	1.5e-59	IPR006076	FAD dependent oxidoreductase
DFL_003169	PF07690	Major Facilitator Superfamily	9.5e-24	IPR011701	Major facilitator superfamily
DFL_000317	PF00534	Glycosyl transferases group 1	1.8e-24	IPR001296	Glycosyl transferase, family 1
DFL_003170	PF07690	Major Facilitator Superfamily	1.3e-08	IPR011701	Major facilitator superfamily
DFL_003171	PF09994	Uncharacterized alpha/beta hydrolase domain (DUF2235)	4.8e-80	IPR018712	Domain of unknown function DUF2235
DFL_003174	PF10513	Enhancer of polycomb-like	6.5e-21	IPR019542	Enhancer of polycomb-like, N-terminal
DFL_000318	PF04910	Transcriptional repressor TCF25	4.9e-81	IPR006994	Transcription factor 25
DFL_003180	PF13639	Ring finger domain	5.6e-08	IPR001841	Zinc finger, RING-type
DFL_003181	PF00076	RNA recognition motif. (a.k.a. RRM, RBD, or RNP domain)	1.9e-21	IPR000504	RNA recognition motif domain
DFL_003185	PF00082	Subtilase family	1.4e-31	IPR000209	Peptidase S8/S53 domain
DFL_003186	PF11915	Protein of unknown function (DUF3433)	2.9e-21	IPR021840	Protein of unknown function DUF3433
DFL_003187	PF00814	Glycoprotease family	4.5e-54	IPR000905	Gcp-like domain
DFL_003188	PF00249	Myb-like DNA-binding domain	1.2e-09	IPR001005	SANT/Myb domain
DFL_003189	PF13844	Glycosyl transferase family 41	2.7e-47	IPR029489	O-GlcNAc transferase, C-terminal
DFL_000319	PF02265	S1/P1 Nuclease	2.5e-65	IPR003154	S1/P1 nuclease
DFL_003190	PF00153	Mitochondrial carrier protein	1.9e-18	IPR018108	Mitochondrial substrate/solute carrier
DFL_003191	PF10602	26S proteasome subunit RPN7	3.1e-46	IPR019585	26S proteasome regulatory subunit Rpn7/COP9 signalosome complex subunit 1
DFL_003192	PF00082	Subtilase family	9e-09	IPR000209	Peptidase S8/S53 domain
DFL_003195	PF04193	PQ loop repeat	1.1e-11	IPR006603	PQ-loop repeat
DFL_003196	PF00856	SET domain	2.6e-15	IPR001214	SET domain
DFL_003198	PF00307	Calponin homology (CH) domain	1e-05	IPR001715	Calponin homology domain
DFL_003199	PF17862	AAA+ lid domain	8.6e-09
DFL_000032	PF00248	Aldo/keto reductase family	7.4e-70	IPR023210	NADP-dependent oxidoreductase domain
DFL_003200	PF05920	Homeobox KN domain	3.3e-17	IPR008422	Homeobox KN domain
DFL_003202	PF02015	Glycosyl hydrolase family 45	3.9e-45	IPR000334	Glycoside hydrolase, family 45
DFL_003204	PF00149	Calcineurin-like phosphoesterase	7.3e-09	IPR004843	Calcineurin-like phosphoesterase domain, ApaH type
DFL_003205	PF03663	Glycosyl hydrolase family 76	2.8e-06	IPR005198	Glycoside hydrolase, family 76
DFL_003208	PF12937	F-box-like	8.5e-12	IPR001810	F-box domain
DFL_003209	PF03850	Transcription factor Tfb4	7.5e-96	IPR004600	TFIIH subunit Tfb4/GTF2H3
DFL_000321	PF08389	Exportin 1-like protein	7.3e-06	IPR013598	Exportin-1/Importin-beta-like
DFL_003210	PF02666	Phosphatidylserine decarboxylase	2.2e-42	IPR003817	Phosphatidylserine decarboxylase-related
DFL_003211	PF01112	Asparaginase	2.7e-53	IPR000246	Peptidase T2, asparaginase 2
DFL_003212	PF12937	F-box-like	1.8e-09	IPR001810	F-box domain
DFL_003213	PF00022	Actin	2.1e-85	IPR004000	Actin family
DFL_003217	PF00646	F-box domain	0.00013	IPR001810	F-box domain
DFL_003218	PF03367	ZPR1 zinc-finger domain	4.5e-58	IPR004457	Zinc finger, ZPR1-type
DFL_003220	PF05729	NACHT domain	2.6e-06	IPR007111	NACHT nucleoside triphosphatase
DFL_003221	PF01485	IBR domain, a half RING-finger domain	4.9e-06	IPR002867	IBR domain
DFL_003223	PF04828	Glutathione-dependent formaldehyde-activating enzyme	3.5e-08	IPR006913	Glutathione-dependent formaldehyde-activating enzyme/centromere protein V
DFL_000323	PF01734	Patatin-like phospholipase	7.4e-22	IPR002641	Patatin-like phospholipase domain
DFL_003231	PF00240	Ubiquitin family	1.2e-06	IPR000626	Ubiquitin domain
DFL_003232	PF08507	COPI associated protein	1.4e-34	IPR013714	Golgi apparatus membrane protein TVP15
DFL_003233	PF16573	N-terminal beta-sandwich domain of polyadenylation factor	1.1e-31	IPR032324	Clp1, N-terminal beta-sandwich domain
DFL_003234	PF02338	OTU-like cysteine protease	1.2e-12	IPR003323	OTU domain
DFL_003235	PF00085	Thioredoxin	1.6e-30	IPR013766	Thioredoxin domain
DFL_003237	PF01266	FAD dependent oxidoreductase	1.6e-31	IPR006076	FAD dependent oxidoreductase
DFL_003239	PF01602	Adaptin N terminal region	1.1e-118	IPR002553	Clathrin/coatomer adaptor, adaptin-like, N-terminal
DFL_000324	PF13878	zinc-finger of acetyl-transferase ESCO	1.1e-13	IPR028005	N-acetyltransferase ESCO, zinc-finger
DFL_003241	PF00646	F-box domain	2e-05	IPR001810	F-box domain
DFL_003242	PF13365	Trypsin-like peptidase domain	2.1e-28
DFL_003243	PF00400	WD domain, G-beta repeat	0.013	IPR001680	WD40 repeat
DFL_003244	PF02064	MAS20 protein import receptor	9.7e-42	IPR002056	Protein import receptor MAS20
DFL_003246	PF03454	MoeA C-terminal region (domain IV)	7.3e-10	IPR005111	MoeA, C-terminal, domain IV
DFL_003247	PF00293	NUDIX domain	3e-07	IPR000086	NUDIX hydrolase domain
DFL_003248	PF03870	RNA polymerase Rpb8	1.1e-41	IPR005570	RNA polymerase, Rpb8
DFL_000325	PF13426	PAS domain	0.0018	IPR000014	PAS domain
DFL_003250	PF11701	Myosin-binding striated muscle assembly central	4.3e-32	IPR024660	UNC-45/Cro1/She4, central domain
DFL_003251	PF00149	Calcineurin-like phosphoesterase	4e-07	IPR004843	Calcineurin-like phosphoesterase domain, ApaH type
DFL_003255	PF00149	Calcineurin-like phosphoesterase	4.9e-37	IPR004843	Calcineurin-like phosphoesterase domain, ApaH type
DFL_003258	PF08700	Vps51/Vps67	4.2e-13
DFL_000326	PF00153	Mitochondrial carrier protein	3.3e-21	IPR018108	Mitochondrial substrate/solute carrier
DFL_003260	PF05625	PAXNEB protein	9.8e-07	IPR008728	Elongator complex protein 4
DFL_003261	PF05625	PAXNEB protein	1.5e-48	IPR008728	Elongator complex protein 4
DFL_003263	PF00149	Calcineurin-like phosphoesterase	7.8e-37	IPR004843	Calcineurin-like phosphoesterase domain, ApaH type
DFL_003264	PF03029	Conserved hypothetical ATP binding protein	9.8e-81	IPR004130	GPN-loop GTPase
DFL_003266	PF01900	Rpp14/Pop5 family	3.4e-35	IPR002759	Ribonuclease P/MRP protein subunit
DFL_003268	PF13519	von Willebrand factor type A domain	7.8e-12	IPR002035	von Willebrand factor, type A
DFL_003269	PF00400	WD domain, G-beta repeat	4.7e-09	IPR001680	WD40 repeat
DFL_000327	PF08534	Redoxin	1.3e-26	IPR013740	Redoxin
DFL_003270	PF10346	Conidiation protein 6	2.7e-16	IPR018824	Conidiation-specific protein 6
DFL_003273	PF00106	short chain dehydrogenase	3.4e-17	IPR002347	Short-chain dehydrogenase/reductase SDR
DFL_003275	PF00782	Dual specificity phosphatase, catalytic domain	6e-21	IPR000340	Dual specificity phosphatase, catalytic domain
DFL_003277	PF11309	Protein of unknown function (DUF3112)	4.3e-09	IPR021460	Protein of unknown function DUF3112
DFL_003278	PF12796	Ankyrin repeats (3 copies)	2.9e-18	IPR020683	Ankyrin repeat-containing domain
DFL_003279	PF04408	Helicase associated domain (HA2)	1e-19	IPR007502	Helicase-associated domain
DFL_000328	PF00135	Carboxylesterase family	1.8e-77	IPR002018	Carboxylesterase, type B
DFL_003280	PF10304	Required for nuclear transport of RNA pol II C-terminus 2	3e-08	IPR019414	RNA polymerase II assembly factor Rtp1, C-terminal domain 2
DFL_003281	PF00355	Rieske [2Fe-2S] domain	1.2e-11	IPR017941	Rieske [2Fe-2S] iron-sulphur domain
DFL_003282	PF01423	LSM domain	7.1e-20	IPR001163	LSM domain, eukaryotic/archaea-type
DFL_003286	PF11566	PI31 proteasome regulator N-terminal	4.4e-48	IPR021625	PI31 proteasome regulator, N-terminal
DFL_003287	PF00096	Zinc finger, C2H2 type	0.00033	IPR013087	Zinc finger C2H2-type
DFL_003289	PF02902	Ulp1 protease family, C-terminal catalytic domain	2.2e-27	IPR003653	Ulp1 protease family, C-terminal catalytic domain
DFL_000329	PF00583	Acetyltransferase (GNAT) family	4.9e-10	IPR000182	GNAT domain
DFL_003290	PF02752	Arrestin (or S-antigen), C-terminal domain	5.3e-12	IPR011022	Arrestin C-terminal-like domain
DFL_003291	PF05546	She9 / Mdm33 family	8.6e-86	IPR008839	Mitochondrial distribution and morphology family 33, fungi
DFL_003292	PF00164	Ribosomal protein S12/S23	4.8e-29	IPR006032	Ribosomal protein S12/S23
DFL_003293	PF14420	Clr5 domain	3.9e-12	IPR025676	Clr5 domain
DFL_003294	PF01793	Glycolipid 2-alpha-mannosyltransferase	1.9e-128	IPR002685	Glycosyl transferase, family 15
DFL_003295	PF09770	Topoisomerase II-associated protein PAT1	2.1e-263	IPR019167	mRNA decay factor PAT1 domain
DFL_003296	PF12710	haloacid dehalogenase-like hydrolase	1e-21
DFL_003297	PF12928	tRNA-splicing endonuclease subunit sen54 N-term	4.6e-22	IPR024336	tRNA-splicing endonuclease, subunit Sen54, N-terminal
DFL_003298	PF03931	Skp1 family, tetramerisation domain	6.7e-06	IPR016073	SKP1 component, POZ domain
DFL_003299	PF00571	CBS domain	0.00034	IPR000644	CBS domain
DFL_000033	PF01008	Initiation factor 2 subunit family	1.1e-12	IPR000649	Initiation factor 2B-related
DFL_003300	PF00654	Voltage gated chloride channel	3.7e-73	IPR001807	Chloride channel, voltage gated
DFL_003301	PF00808	Histone-like transcription factor (CBF/NF-Y) and archaeal histone	5.2e-12	IPR003958	Transcription factor CBF/NF-Y/archaeal histone domain
DFL_003304	PF05739	SNARE domain	4.9e-10	IPR000727	Target SNARE coiled-coil homology domain
DFL_003307	PF14618	Domain of unknown function (DUF4452)	9.7e-31	IPR027915	Protein of unknown function DUF4452
DFL_003308	PF00134	Cyclin, N-terminal domain	1.3e-11	IPR006671	Cyclin, N-terminal
DFL_003309	PF13499	EF-hand domain pair	1.7e-12	IPR002048	EF-hand domain
DFL_000331	PF00317	Ribonucleotide reductase, all-alpha domain	6.3e-25	IPR013509	Ribonucleotide reductase large subunit, N-terminal
DFL_003310	PF02301	HORMA domain	6.3e-11	IPR003511	HORMA domain
DFL_003311	PF03810	Importin-beta N-terminal domain	4.7e-12	IPR001494	Importin-beta, N-terminal domain
DFL_003312	PF00004	ATPase family associated with various cellular activities (AAA)	2.4e-17	IPR003959	ATPase, AAA-type, core
DFL_003314	PF00294	pfkB family carbohydrate kinase	1.3e-46	IPR011611	Carbohydrate kinase PfkB
DFL_003315	PF07958	Protein of unknown function (DUF1688)	5.1e-169	IPR012469	Protein of unknown function DUF1688
DFL_003316	PF00400	WD domain, G-beta repeat	3.7e-05	IPR001680	WD40 repeat
DFL_003317	PF14580	Leucine-rich repeat	5.4e-57
DFL_003318	PF00958	GMP synthase C terminal domain	1e-39	IPR001674	GMP synthase, C-terminal
DFL_003319	PF01569	PAP2 superfamily	2.5e-20	IPR000326	Phosphatidic acid phosphatase type 2/haloperoxidase
DFL_000332	PF02602	Uroporphyrinogen-III synthase HemD	3.6e-36	IPR003754	Tetrapyrrole biosynthesis, uroporphyrinogen III synthase
DFL_003320	PF00291	Pyridoxal-phosphate dependent enzyme	1.9e-15	IPR001926	Pyridoxal-phosphate dependent enzyme
DFL_003322	PF13862	p21-C-terminal region-binding protein	2.1e-57	IPR025602	BCP1 family
DFL_003323	PF11715	Nucleoporin Nup120/160	0.00033
DFL_003324	PF01504	Phosphatidylinositol-4-phosphate 5-Kinase	3.4e-97	IPR002498	Phosphatidylinositol-4-phosphate 5-kinase, core
DFL_003325	PF10021	Uncharacterized protein conserved in bacteria (DUF2263)	8.6e-12	IPR019261	Domain of unknown function DUF2263
DFL_003326	PF01336	OB-fold nucleic acid binding domain	3.9e-08	IPR004365	OB-fold nucleic acid binding domain, AA-tRNA synthetase-type
DFL_003328	PF09729	Gti1/Pac2 family	2.7e-37	IPR018608	Gti1/Pac2 family
DFL_003329	PF09801	Integral membrane protein S linking to the trans Golgi network	1.1e-48	IPR019185	Integral membrane protein SYS1-related
DFL_003332	PF00348	Polyprenyl synthetase	2.7e-70	IPR000092	Polyprenyl synthetase
DFL_003333	PF02845	CUE domain	7.9e-06	IPR003892	Ubiquitin system component Cue
DFL_003334	PF00072	Response regulator receiver domain	2.3e-17	IPR001789	Signal transduction response regulator, receiver domain
DFL_003335	PF01602	Adaptin N terminal region	9.9e-140	IPR002553	Clathrin/coatomer adaptor, adaptin-like, N-terminal
DFL_003336	PF17237	Family of unknown function (DUF5310)	4.7e-19	IPR035195	Protein of unknown function DUF5310
DFL_003337	PF08700	Vps51/Vps67	2.2e-24
DFL_003338	PF08740	BCS1 N terminal	4e-37	IPR014851	BCS1, N-terminal
DFL_003339	PF08658	Rad54 N terminal	2.8e-47	IPR013967	Rad54, N-terminal
DFL_003340	PF01485	IBR domain, a half RING-finger domain	4.6e-10	IPR002867	IBR domain
DFL_003342	PF12796	Ankyrin repeats (3 copies)	2.2e-12	IPR020683	Ankyrin repeat-containing domain
DFL_003343	PF05719	Golgi phosphoprotein 3 (GPP34)	1.3e-65	IPR008628	Golgi phosphoprotein 3-like
DFL_003344	PF00550	Phosphopantetheine attachment site	7.5e-13	IPR009081	Phosphopantetheine binding ACP domain
DFL_003345	PF15459	60S ribosome biogenesis protein Rrp14	3.5e-17	IPR029188	Ribosomal RNA-processing protein 14, N-terminal
DFL_003346	PF08511	COQ9	5.2e-30	IPR013718	COQ9
DFL_003347	PF00076	RNA recognition motif. (a.k.a. RRM, RBD, or RNP domain)	1.2e-14	IPR000504	RNA recognition motif domain
DFL_003348	PF01722	BolA-like protein	4e-16	IPR002634	BolA protein
DFL_003349	PF00153	Mitochondrial carrier protein	3e-14	IPR018108	Mitochondrial substrate/solute carrier
DFL_000335	PF00249	Myb-like DNA-binding domain	1.5e-11	IPR001005	SANT/Myb domain
DFL_003350	PF00400	WD domain, G-beta repeat	0.03	IPR001680	WD40 repeat
DFL_003353	PF13446	A repeated domain in UCH-protein	1.5e-08	IPR025305	UCH repeated domain
DFL_003355	PF16752	Tubulin-specific chaperone C N-terminal domain	8.8e-07	IPR031925	Tubulin-specific chaperone C, N-terminal
DFL_003357	PF08729	HPC2 and ubinuclein domain	6.5e-09	IPR014840	Hpc2-related domain
DFL_000336	PF05691	Raffinose synthase or seed imbibition protein Sip1	2.3e-40	IPR008811	Glycosyl hydrolases 36
DFL_003360	PF08621	RPAP1-like, N-terminal	3.4e-14	IPR013930	RNA polymerase II-associated protein 1, N-terminal
DFL_003361	PF10176	Protein of unknown function (DUF2370)	1.8e-89	IPR019325	NEDD4/Bsd2
DFL_003362	PF01135	Protein-L-isoaspartate(D-aspartate) O-methyltransferase (PCMT)	8e-73
DFL_003363	PF00982	Glycosyltransferase family 20	1.5e-199	IPR001830	Glycosyl transferase, family 20
DFL_003364	PF07938	Fungal fucose-specific lectin	8.7e-08	IPR012475	Fucose-specific lectin
DFL_003368	PF09336	Vps4 C terminal oligomerisation domain	8.3e-08	IPR015415	Vps4 oligomerisation, C-terminal
DFL_003369	PF00366	Ribosomal protein S17	1.5e-19	IPR000266	Ribosomal protein S17/S11
DFL_000337	PF03009	Glycerophosphoryl diester phosphodiesterase family	3.3e-15	IPR030395	Glycerophosphodiester phosphodiesterase domain
DFL_003370	PF00082	Subtilase family	4.1e-27	IPR000209	Peptidase S8/S53 domain
DFL_003371	PF12838	4Fe-4S dicluster domain	9.5e-13	IPR017896	4Fe-4S ferredoxin-type, iron-sulphur binding domain
DFL_003372	PF03443	Glycosyl hydrolase family 61	7.2e-63	IPR005103	Glycoside hydrolase, family 61
DFL_003373	PF07510	Protein of unknown function (DUF1524)	1.1e-09	IPR011089	Domain of unknown function DUF1524
DFL_003375	PF00132	Bacterial transferase hexapeptide (six repeats)	2.5e-06	IPR001451	Hexapeptide repeat
DFL_003377	PF00172	Fungal Zn(2)-Cys(6) binuclear cluster domain	5.5e-06	IPR001138	Zn(2)-C6 fungal-type DNA-binding domain
DFL_003378	PF00583	Acetyltransferase (GNAT) family	1.8e-05	IPR000182	GNAT domain
DFL_003379	PF13589	Histidine kinase-, DNA gyrase B-, and HSP90-like ATPase	1.2e-12
DFL_000338	PF00982	Glycosyltransferase family 20	2e-152	IPR001830	Glycosyl transferase, family 20
DFL_003380	PF00534	Glycosyl transferases group 1	1.3e-18	IPR001296	Glycosyl transferase, family 1
DFL_003382	PF16901	C-terminal domain of alpha-glycerophosphate oxidase	6.2e-41	IPR031656	Alpha-glycerophosphate oxidase, C-terminal
DFL_003384	PF00067	Cytochrome P450	7.6e-65	IPR001128	Cytochrome P450
DFL_003385	PF00150	Cellulase (glycosyl hydrolase family 5)	6e-17	IPR001547	Glycoside hydrolase, family 5
DFL_003386	PF00067	Cytochrome P450	1.6e-67	IPR001128	Cytochrome P450
DFL_003387	PF01735	Lysophospholipase catalytic domain	9.3e-196	IPR002642	Lysophospholipase, catalytic domain
DFL_003388	PF07690	Major Facilitator Superfamily	2e-34	IPR011701	Major facilitator superfamily
DFL_000339	PF01544	CorA-like Mg2+ transporter protein	2.8e-11	IPR002523	Mg2+ transporter protein, CorA-like/Zinc transport protein ZntB
DFL_003390	PF00722	Glycosyl hydrolases family 16	5.1e-44	IPR000757	Glycoside hydrolase family 16
DFL_003391	PF03188	Eukaryotic cytochrome b561	1.2e-08	IPR006593	Cytochrome b561/ferric reductase transmembrane
DFL_003392	PF00512	His Kinase A (phospho-acceptor) domain	2.1e-08	IPR003661	Signal transduction histidine kinase, dimerisation/phosphoacceptor domain
DFL_003393	PF00025	ADP-ribosylation factor family	2.5e-30	IPR006689	Small GTPase superfamily, ARF/SAR type
DFL_003394	PF02868	Thermolysin metallopeptidase, alpha-helical domain	3.5e-19	IPR001570	Peptidase M4, C-terminal
DFL_003395	PF00305	Lipoxygenase	2.5e-41	IPR013819	Lipoxygenase, C-terminal
DFL_003396	PF13854	Kelch motif	5.8e-10
DFL_000034	PF08839	DNA replication factor CDT1 like	1.6e-07	IPR014939	CDT1 Geminin-binding domain-like
DFL_003401	PF13532	2OG-Fe(II) oxygenase superfamily	9.6e-31	IPR027450	Alpha-ketoglutarate-dependent dioxygenase AlkB-like
DFL_003402	PF00400	WD domain, G-beta repeat	0.002	IPR001680	WD40 repeat
DFL_003403	PF08241	Methyltransferase domain	1.3e-10	IPR013216	Methyltransferase type 11
DFL_003405	PF07690	Major Facilitator Superfamily	2.2e-27	IPR011701	Major facilitator superfamily
DFL_003407	PF02724	CDC45-like protein	2.1e-211	IPR003874	CDC45 family
DFL_000341	PF09990	Predicted membrane protein (DUF2231)	2.4e-05	IPR019251	Domain of unknown function DUF2231, transmembrane
DFL_003415	PF09994	Uncharacterized alpha/beta hydrolase domain (DUF2235)	2e-76	IPR018712	Domain of unknown function DUF2235
DFL_003417	PF03663	Glycosyl hydrolase family 76	4e-113	IPR005198	Glycoside hydrolase, family 76
DFL_003418	PF08022	FAD-binding domain	4.3e-16	IPR013112	FAD-binding 8
DFL_003419	PF01545	Cation efflux family	2.4e-46	IPR002524	Cation efflux protein
DFL_003420	PF04299	Putative FMN-binding domain	2.5e-57	IPR007396	Transcriptional regulator PAI 2-type
DFL_003423	PF13813	Membrane bound O-acyl transferase family	8e-16	IPR032805	Wax synthase domain
DFL_003424	PF06244	Coiled-coil domain-containing protein 124 /Oxs1	2.3e-25	IPR010422	Coiled-coil domain-containing protein 124/Oxs1
DFL_003426	PF03134	TB2/DP1, HVA22 family	2.7e-24	IPR004345	TB2/DP1/HVA22-related protein
DFL_003433	PF00172	Fungal Zn(2)-Cys(6) binuclear cluster domain	2.7e-10	IPR001138	Zn(2)-C6 fungal-type DNA-binding domain
DFL_003436	PF04193	PQ loop repeat	1.2e-09	IPR006603	PQ-loop repeat
DFL_003439	PF12796	Ankyrin repeats (3 copies)	6.4e-09	IPR020683	Ankyrin repeat-containing domain
DFL_000344	PF00069	Protein kinase domain	1.9e-68	IPR000719	Protein kinase domain
DFL_003440	PF00188	Cysteine-rich secretory protein family	1.2e-12	IPR014044	CAP domain
DFL_003445	PF11327	Egh16-like virulence factor	9.5e-58	IPR021476	Egh16-like virulence factor
DFL_003449	PF00153	Mitochondrial carrier protein	3.2e-20	IPR018108	Mitochondrial substrate/solute carrier
DFL_003450	PF00082	Subtilase family	3.6e-19	IPR000209	Peptidase S8/S53 domain
DFL_003451	PF05922	Peptidase inhibitor I9	3.5e-05	IPR010259	Peptidase S8 propeptide/proteinase inhibitor I9
DFL_003452	PF03171	2OG-Fe(II) oxygenase superfamily	2.6e-06	IPR005123	Oxoglutarate/iron-dependent dioxygenase
DFL_003454	PF16850	Peptidase inhibitor I66	5.2e-19	IPR031755	Peptidase inhibitor I66
DFL_003459	PF12937	F-box-like	1.4e-05	IPR001810	F-box domain
DFL_003460	PF00179	Ubiquitin-conjugating enzyme	7.1e-39	IPR000608	Ubiquitin-conjugating enzyme E2
DFL_003461	PF04000	Sas10/Utp3/C1D family	4.8e-08	IPR007146	Sas10/Utp3/C1D
DFL_003462	PF00581	Rhodanese-like domain	2.6e-10	IPR001763	Rhodanese-like domain
DFL_003465	PF00096	Zinc finger, C2H2 type	1.2e-05	IPR013087	Zinc finger C2H2-type
DFL_003466	PF13621	Cupin-like domain	3.6e-21
DFL_003467	PF00108	Thiolase, N-terminal domain	3.3e-86	IPR020616	Thiolase, N-terminal
DFL_000347	PF04810	Sec23/Sec24 zinc finger	2.6e-16	IPR006895	Zinc finger, Sec23/Sec24-type
DFL_003475	PF00646	F-box domain	4.1e-05	IPR001810	F-box domain
DFL_003476	PF00179	Ubiquitin-conjugating enzyme	5.3e-49	IPR000608	Ubiquitin-conjugating enzyme E2
DFL_003477	PF00734	Fungal cellulose binding domain	1e-11	IPR000254	Cellulose-binding domain, fungal
DFL_003478	PF00501	AMP-binding enzyme	5.1e-74	IPR000873	AMP-dependent synthetase/ligase
DFL_003479	PF07519	Tannase and feruloyl esterase	8.7e-93	IPR011118	Tannase/feruloyl esterase
DFL_000348	PF03587	EMG1/NEP1 methyltransferase	2.1e-76	IPR005304	Ribosomal biogenesis, methyltransferase, EMG1/NEP1
DFL_003481	PF08264	Anticodon-binding domain of tRNA	1.3e-15	IPR013155	Methionyl/Valyl/Leucyl/Isoleucyl-tRNA synthetase, anticodon-binding
DFL_003485	PF02990	Endomembrane protein 70	2.2e-212	IPR004240	Nonaspanin (TM9SF)
DFL_003492	PF05724	Thiopurine S-methyltransferase (TPMT)	2.8e-07	IPR008854	TPMT family
DFL_003493	PF01266	FAD dependent oxidoreductase	3e-32	IPR006076	FAD dependent oxidoreductase
DFL_003496	PF11951	Fungal specific transcription factor domain	7.3e-24	IPR021858	Fungal transcription factor
DFL_003497	PF10017	Histidine-specific methyltransferase, SAM-dependent	9.7e-66	IPR019257	Histidine-specific methyltransferase, SAM-dependent
DFL_003498	PF00206	Lyase	1.4e-87	IPR022761	Fumarate lyase, N-terminal
DFL_003499	PF12657	Transcription factor IIIC subunit delta N-term	8.4e-08	IPR024761	Transcription factor IIIC, 90kDa subunit, N-terminal
DFL_000035	PF00474	Sodium:solute symporter family	4.4e-10	IPR001734	Sodium/solute symporter
DFL_003501	PF10241	Uncharacterized conserved protein	3.8e-29	IPR019371	Uncharacterised domain KxDL
DFL_003503	PF03561	Allantoicase repeat	4.3e-39	IPR015908	Allantoicase domain
DFL_003504	PF02933	Cell division protein 48 (CDC48), domain 2	8.4e-07	IPR004201	CDC48, domain 2
DFL_003505	PF08569	Mo25-like	1.6e-83	IPR013878	Mo25-like
DFL_003506	PF10197	N-terminal domain of CBF1 interacting co-repressor CIR	6.7e-07	IPR019339	CBF1-interacting co-repressor CIR, N-terminal domain
DFL_003507	PF13426	PAS domain	0.00011	IPR000014	PAS domain
DFL_003508	PF00005	ABC transporter	5.4e-18	IPR003439	ABC transporter-like
DFL_000351	PF00596	Class II Aldolase and Adducin N-terminal domain	5.6e-46	IPR001303	Class II aldolase/adducin N-terminal
DFL_003510	PF00036	EF hand	1.3e-06	IPR002048	EF-hand domain
DFL_003511	PF10018	Vitamin-D-receptor interacting Mediator subunit 4	7e-31	IPR019258	Mediator complex, subunit Med4
DFL_003513	PF00617	RasGEF domain	1.3e-43	IPR001895	Ras guanine-nucleotide exchange factors catalytic domain
DFL_003514	PF02872	5'-nucleotidase, C-terminal domain	2.9e-33	IPR008334	5'-Nucleotidase, C-terminal
DFL_003515	PF06325	Ribosomal protein L11 methyltransferase (PrmA)	6.1e-12
DFL_003516	PF01650	Peptidase C13 family	2.6e-43	IPR001096	Peptidase C13, legumain
DFL_003517	PF00133	tRNA synthetases class I (I, L, M and V)	1.6e-226	IPR002300	Aminoacyl-tRNA synthetase, class Ia
DFL_003518	PF14604	Variant SH3 domain	1.7e-11	IPR001452	SH3 domain
DFL_003519	PF00069	Protein kinase domain	8.9e-47	IPR000719	Protein kinase domain
DFL_003520	PF00611	Fes/CIP4, and EFC/F-BAR homology domain	1.6e-09	IPR001060	FCH domain
DFL_003521	PF13307	Helicase C-terminal domain	5.4e-43	IPR006555	ATP-dependent helicase, C-terminal
DFL_003522	PF13639	Ring finger domain	8.3e-08	IPR001841	Zinc finger, RING-type
DFL_003523	PF13515	Fusaric acid resistance protein-like	1.4e-15
DFL_003524	PF03398	Regulator of Vps4 activity in the MVB pathway	3.3e-60	IPR005061	Vacuolar protein sorting-associated protein Ist1
DFL_003525	PF09139	Phosphatidate cytidylyltransferase, mitochondrial	1.3e-129	IPR015222	Phosphatidate cytidylyltransferase, mitochondrial
DFL_003526	PF03856	Beta-glucosidase (SUN family)	2.5e-71	IPR005556	SUN family
DFL_003527	PF03169	OPT oligopeptide transporter protein	7.5e-119	IPR004813	Oligopeptide transporter, OPT superfamily
DFL_003528	PF00616	GTPase-activator protein for Ras-like GTPase	3.7e-10	IPR001936	Ras GTPase-activating domain
DFL_003529	PF17846	Xrn1 helical domain	1.6e-146
DFL_000353	PF06733	DEAD_2	7e-47	IPR010614	DEAD2
DFL_003530	PF04871	Uso1 / p115 like vesicle tethering protein, C terminal region	2.5e-17	IPR006955	Uso1/p115-like vesicle tethering protein, C-terminal
DFL_003531	PF01202	Shikimate kinase	1.5e-36	IPR031322	Shikimate kinase/gluconokinase
DFL_003532	PF00096	Zinc finger, C2H2 type	0.00088	IPR013087	Zinc finger C2H2-type
DFL_003533	PF04997	RNA polymerase Rpb1, domain 1	4e-32	IPR007080	RNA polymerase Rpb1, domain 1
DFL_003534	PF08572	pre-mRNA processing factor 3 (PRP3)	1.5e-70	IPR013881	Pre-mRNA-splicing factor 3
DFL_003535	PF03901	Alg9-like mannosyltransferase family	3e-78	IPR005599	GPI mannosyltransferase
DFL_003536	PF04410	Gar1/Naf1 RNA binding region	2.4e-44	IPR007504	H/ACA ribonucleoprotein complex, subunit Gar1/Naf1
DFL_003537	PF00125	Core histone H2A/H2B/H3/H4	1.3e-51	IPR007125	Histone H2A/H2B/H3
DFL_003538	PF15511	Centromere kinetochore component CENP-T histone fold	9.1e-09	IPR035425	CENP-T/Histone H4, histone fold
DFL_003541	PF05029	Timeless protein C terminal region	1.2e-07	IPR007725	Timeless C-terminal
DFL_003543	PF09825	Biotin-protein ligase, N terminal	4.9e-117	IPR019197	Biotin-protein ligase, N-terminal
DFL_003544	PF00069	Protein kinase domain	4.8e-11	IPR000719	Protein kinase domain
DFL_003546	PF10255	RNA polymerase I-associated factor PAF67	1.6e-160	IPR019382	Translation initiation factor 3 complex subunit L
DFL_003547	PF05742	Transport and Golgi organisation 2	3.7e-63	IPR008551	Transport and Golgi organisation protein 2
DFL_003549	PF05470	Eukaryotic translation initiation factor 3 subunit 8 N-terminus	6.9e-36	IPR008905	Eukaryotic translation initiation factor 3 subunit C, N-terminal domain
DFL_003550	PF00271	Helicase conserved C-terminal domain	1.9e-14	IPR001650	Helicase, C-terminal
DFL_003551	PF02259	FAT domain	4.3e-133	IPR003151	PIK-related kinase, FAT
DFL_003552	PF18307	Transcription factor Tfb2 (p52) C-terminal domain	2e-22
DFL_003553	PF16399	Intron-binding protein aquarius N-terminus	1.4e-197	IPR032174	Intron-binding protein aquarius, N-terminal
DFL_003554	PF11957	THO complex subunit 1 transcription elongation factor	1.4e-108	IPR021861	THO complex, subunit THOC1
DFL_003555	PF03357	Snf7	5.7e-14	IPR005024	Snf7 family
DFL_003556	PF00046	Homeodomain	2.6e-11	IPR001356	Homeobox domain
DFL_003557	PF12171	Zinc-finger double-stranded RNA-binding	5.7e-07	IPR022755	Zinc finger, double-stranded RNA binding
DFL_003558	PF07950	Protein of unknown function (DUF1691)	4.2e-05	IPR012472	Domain of unknown function DUF1691
DFL_003559	PF00107	Zinc-binding dehydrogenase	5.4e-16	IPR013149	Alcohol dehydrogenase, C-terminal
DFL_000356	PF10392	Golgi transport complex subunit 5	5e-36	IPR019465	Conserved oligomeric Golgi complex subunit 5
DFL_003560	PF01425	Amidase	1.2e-124	IPR023631	Amidase signature domain
DFL_003561	PF00383	Cytidine and deoxycytidylate deaminase zinc-binding region	1.1e-21	IPR002125	Cytidine and deoxycytidylate deaminase domain
DFL_003562	PF00365	Phosphofructokinase	3.5e-82	IPR000023	Phosphofructokinase domain
DFL_003564	PF05347	Complex 1 protein (LYR family)	1.7e-05	IPR008011	Complex 1 LYR protein
DFL_003565	PF00076	RNA recognition motif. (a.k.a. RRM, RBD, or RNP domain)	1.5e-09	IPR000504	RNA recognition motif domain
DFL_003566	PF08498	Sterol methyltransferase C-terminal	2.5e-28	IPR013705	Sterol methyltransferase C-terminal
DFL_003567	PF16717	Ribosome-associated complex head domain	1.4e-26	IPR032003	Ribosome-associated complex head domain
DFL_003568	PF10914	Protein of unknown function (DUF2781)	2.3e-29
DFL_000357	PF07106	TBPIP/Hop2 winged helix domain	4.8e-15	IPR010776	Homologous-pairing protein 2, winged helix domain
DFL_003570	PF02259	FAT domain	3.4e-27	IPR003151	PIK-related kinase, FAT
DFL_003571	PF06437	IMP-specific 5'-nucleotidase	6.5e-158	IPR009453	IMP-specific 5-nucleotidase
DFL_003572	PF07962	Replication Fork Protection Component Swi3	1.8e-32	IPR012923	Chromosome segregation in meiosis protein 3
DFL_003573	PF00173	Cytochrome b5-like Heme/Steroid binding domain	3.6e-23	IPR001199	Cytochrome b5-like heme/steroid binding domain
DFL_003574	PF05793	Transcription initiation factor IIF, alpha subunit (TFIIF-alpha)	8.3e-10	IPR008851	Transcription initiation factor IIF, alpha subunit
DFL_003575	PF10156	Subunit 17 of Mediator complex	1.8e-87	IPR019313	Mediator complex, subunit Med17
DFL_003576	PF10785	NADH-ubiquinone oxidoreductase complex I, 21 kDa subunit	1.7e-30	IPR019721	NADH-ubiquinone oxidoreductase, 21kDa subunit, N-terminal
DFL_003577	PF00271	Helicase conserved C-terminal domain	2.3e-06	IPR001650	Helicase, C-terminal
DFL_003578	PF03810	Importin-beta N-terminal domain	7.2e-15	IPR001494	Importin-beta, N-terminal domain
DFL_003579	PF00808	Histone-like transcription factor (CBF/NF-Y) and archaeal histone	1.1e-19	IPR003958	Transcription factor CBF/NF-Y/archaeal histone domain
DFL_000358	PF00642	Zinc finger C-x8-C-x5-C-x3-H type (and similar)	0.00012	IPR000571	Zinc finger, CCCH-type
DFL_003580	PF00022	Actin	4.4e-91	IPR004000	Actin family
DFL_003581	PF00156	Phosphoribosyl transferase domain	4.6e-07	IPR000836	Phosphoribosyltransferase domain
DFL_003582	PF00071	Ras family	7.7e-42	IPR001806	Small GTPase
DFL_003583	PF04064	Domain of unknown function (DUF384)	9.7e-20	IPR007206	Protein HGH1 C-terminal
DFL_003584	PF00549	CoA-ligase	5.5e-26	IPR005811	ATP-citrate lyase/succinyl-CoA ligase
DFL_003585	PF11595	Protein of unknown function (DUF3245)	2.4e-12	IPR021641	Protein of unknown function DUF3245
DFL_003586	PF00447	HSF-type DNA-binding	2.8e-30	IPR000232	Heat shock factor (HSF)-type, DNA-binding
DFL_003587	PF12937	F-box-like	2.8e-06	IPR001810	F-box domain
DFL_003589	PF05291	Bystin	2.4e-135	IPR007955	Bystin
DFL_000359	PF06427	UDP-glucose:Glycoprotein Glucosyltransferase	6.5e-37	IPR009448	UDP-glucose:Glycoprotein Glucosyltransferase
DFL_003590	PF00622	SPRY domain	1.4e-05	IPR003877	SPRY domain
DFL_003592	PF07574	Nse1 non-SMC component of SMC5-6 complex	5.6e-54	IPR011513	Non-structural maintenance of chromosomes element 1
DFL_003593	PF04178	Got1/Sft2-like family	3.8e-12	IPR007305	Vesicle transport protein, Got1/SFT2-like
DFL_003594	PF00235	Profilin	3e-36	IPR005455	Profilin
DFL_003596	PF00270	DEAD/DEAH box helicase	7.3e-22	IPR011545	DEAD/DEAH box helicase domain
DFL_003597	PF01909	Nucleotidyltransferase domain	1.5e-05	IPR002934	Polymerase, nucleotidyl transferase domain
DFL_003598	PF09736	Pre-mRNA-splicing factor of RES complex	9.4e-47	IPR018609	Bud13
DFL_000036	PF03795	YCII-related domain	2.2e-12	IPR005545	YCII-related
DFL_000360	PF06957	Coatomer (COPI) alpha subunit C-terminus	1.8e-103	IPR010714	Coatomer, alpha subunit, C-terminal
DFL_003601	PF00370	FGGY family of carbohydrate kinases, N-terminal domain	1.9e-19	IPR018484	Carbohydrate kinase, FGGY, N-terminal
DFL_003602	PF00170	bZIP transcription factor	8.8e-09	IPR004827	Basic-leucine zipper domain
DFL_003603	PF01329	Pterin 4 alpha carbinolamine dehydratase	7.2e-06	IPR001533	Pterin 4 alpha carbinolamine dehydratase
DFL_003604	PF14138	Cytochrome c oxidase assembly protein COX16	5e-33	IPR020164	Cytochrome c oxidase assembly protein COX16
DFL_003606	PF00106	short chain dehydrogenase	8.6e-32	IPR002347	Short-chain dehydrogenase/reductase SDR
DFL_003607	PF00102	Protein-tyrosine phosphatase	2e-60	IPR000242	PTP type protein phosphatase
DFL_003608	PF10104	Di-sulfide bridge nucleocytoplasmic transport domain	3.3e-43	IPR018767	Brl1/Brr6 domain
DFL_003609	PF08265	YL1 nuclear protein C-terminal domain	1.1e-15	IPR013272	Vps72/YL1, C-terminal
DFL_000361	PF04777	Erv1 / Alr family	4.8e-30	IPR017905	ERV/ALR sulfhydryl oxidase domain
DFL_003610	PF01266	FAD dependent oxidoreductase	4.9e-42	IPR006076	FAD dependent oxidoreductase
DFL_003611	PF08637	ATP synthase regulation protein NCA2	1.1e-102	IPR013946	Nuclear control of ATP synthase 2
DFL_003612	PF00170	bZIP transcription factor	1.6e-07	IPR004827	Basic-leucine zipper domain
DFL_003614	PF02883	Adaptin C-terminal domain	4.8e-16	IPR008152	Clathrin adaptor, alpha/beta/gamma-adaptin, appendage, Ig-like subdomain
DFL_003615	PF10058	Predicted integral membrane zinc-ribbon metal-binding protein	7.2e-21	IPR019273	Lunapark domain
DFL_003617	PF03733	Inner membrane component domain	5.6e-15	IPR005185	Inner membrane component domain
DFL_003619	PF00069	Protein kinase domain	8.5e-24	IPR000719	Protein kinase domain
DFL_000362	PF02353	Mycolic acid cyclopropane synthetase	9e-15
DFL_003620	PF13637	Ankyrin repeats (many copies)	2.4e-09
DFL_003621	PF01545	Cation efflux family	2.6e-47	IPR002524	Cation efflux protein
DFL_003622	PF00544	Pectate lyase	2.3e-25	IPR002022	Pectate lyase
DFL_003623	PF04547	Calcium-activated chloride channel	2.5e-116	IPR007632	Anoctamin
DFL_003625	PF04097	Nup93/Nic96	1.3e-210	IPR007231	Nucleoporin interacting component Nup93/Nic96
DFL_003627	PF00924	Mechanosensitive ion channel	1.3e-26	IPR006685	Mechanosensitive ion channel MscS
DFL_003628	PF13302	Acetyltransferase (GNAT) domain	3.4e-11	IPR000182	GNAT domain
DFL_003629	PF13324	Grap2 and cyclin-D-interacting	3.1e-26
DFL_003630	PF05368	NmrA-like family	2e-18	IPR008030	NmrA-like domain
DFL_003632	PF00004	ATPase family associated with various cellular activities (AAA)	1.3e-43	IPR003959	ATPase, AAA-type, core
DFL_003633	PF01465	GRIP domain	4.9e-14	IPR000237	GRIP domain
DFL_003634	PF00071	Ras family	2.2e-65	IPR001806	Small GTPase
DFL_003635	PF00400	WD domain, G-beta repeat	0.24	IPR001680	WD40 repeat
DFL_003636	PF08443	RimK-like ATP-grasp domain	0.00014	IPR013651	ATP-grasp fold, RimK-type
DFL_003638	PF08650	DASH complex subunit Dad4	1.6e-28	IPR013959	DASH complex subunit Dad4
DFL_003639	PF00022	Actin	2.4e-18	IPR004000	Actin family
DFL_000364	PF10075	CSN8/PSMD8/EIF3K family	1.9e-17	IPR033464	CSN8/PSMD8/EIF3K
DFL_003640	PF01168	Alanine racemase, N-terminal domain	9.9e-21	IPR001608	Alanine racemase, N-terminal
DFL_003641	PF13793	N-terminal domain of ribose phosphate pyrophosphokinase	1.4e-37	IPR029099	Ribose-phosphate pyrophosphokinase, N-terminal domain
DFL_003642	PF05368	NmrA-like family	3.4e-22	IPR008030	NmrA-like domain
DFL_003643	PF08386	TAP-like protein	1.4e-10	IPR013595	Peptidase S33 tripeptidyl aminopeptidase-like, C-terminal
DFL_003645	PF00903	Glyoxalase/Bleomycin resistance protein/Dioxygenase superfamily	4.4e-11	IPR004360	Glyoxalase/fosfomycin resistance/dioxygenase domain
DFL_003646	PF11204	Protein of unknown function (DUF2985)	7.9e-21	IPR021369	Protein of unknown function DUF2985
DFL_003648	PF00270	DEAD/DEAH box helicase	5e-16	IPR011545	DEAD/DEAH box helicase domain
DFL_000365	PF00400	WD domain, G-beta repeat	0.00068	IPR001680	WD40 repeat
DFL_003650	PF02005	N2,N2-dimethylguanosine tRNA methyltransferase	6.4e-90	IPR002905	tRNA methyltransferase, Trm1
DFL_003651	PF18314	Fatty acid synthase type I helical domain	1.8e-74
DFL_003652	PF17951	Fatty acid synthase meander beta sheet domain	1e-50
DFL_003654	PF04116	Fatty acid hydroxylase superfamily	6.9e-09	IPR006694	Fatty acid hydroxylase
DFL_003656	PF00076	RNA recognition motif. (a.k.a. RRM, RBD, or RNP domain)	1e-09	IPR000504	RNA recognition motif domain
DFL_003658	PF00082	Subtilase family	1.1e-11	IPR000209	Peptidase S8/S53 domain
DFL_003659	PF10282	Lactonase, 7-bladed beta-propeller	6.3e-67	IPR019405	Lactonase, 7-bladed beta propeller
DFL_003663	PF00022	Actin	9.7e-14	IPR004000	Actin family
DFL_003664	PF17862	AAA+ lid domain	3.2e-15
DFL_003667	PF00743	Flavin-binding monooxygenase-like	3.8e-14	IPR020946	Flavin monooxygenase-like
DFL_003668	PF00459	Inositol monophosphatase family	7.5e-66	IPR000760	Inositol monophosphatase-like
DFL_003670	PF00294	pfkB family carbohydrate kinase	1.5e-10	IPR011611	Carbohydrate kinase PfkB
DFL_003673	PF00027	Cyclic nucleotide-binding domain	1.1e-15	IPR000595	Cyclic nucleotide-binding domain
DFL_003675	PF00026	Eukaryotic aspartyl protease	1.3e-09	IPR033121	Peptidase family A1 domain
DFL_003676	PF01979	Amidohydrolase family	1e-73	IPR006680	Amidohydrolase-related
DFL_003679	PF04248	Domain of unknown function (DUF427)	6e-31	IPR007361	Domain of unknown function DUF427
DFL_000368	PF00172	Fungal Zn(2)-Cys(6) binuclear cluster domain	1.5e-09	IPR001138	Zn(2)-C6 fungal-type DNA-binding domain
DFL_003683	PF03632	Glycosyl hydrolase family 65 central catalytic domain	4.5e-34	IPR005195	Glycoside hydrolase, family 65, central catalytic
DFL_003684	PF01083	Cutinase	7.9e-46	IPR000675	Cutinase/acetylxylan esterase
DFL_003685	PF01485	IBR domain, a half RING-finger domain	8.8e-06	IPR002867	IBR domain
DFL_003688	PF02347	Glycine cleavage system P-protein	5.4e-06	IPR020581	Glycine cleavage system P protein
DFL_003690	PF07716	Basic region leucine zipper	1.1e-05	IPR004827	Basic-leucine zipper domain
DFL_003691	PF00909	Ammonium Transporter Family	8.2e-113	IPR024041	Ammonium transporter AmtB-like domain
DFL_003694	PF07690	Major Facilitator Superfamily	1.6e-33	IPR011701	Major facilitator superfamily
DFL_003697	PF06420	Mitochondrial genome maintenance MGM101	5.5e-86	IPR009446	Mitochondrial genome maintenance protein Mgm101
DFL_003698	PF13854	Kelch motif	9.1e-11
DFL_003699	PF05057	Putative serine esterase (DUF676)	0.00031	IPR007751	Domain of unknown function DUF676, lipase-like
DFL_000037	PF09429	WW domain binding protein 11	1.4e-20	IPR019007	WW domain binding protein 11
DFL_000370	PF01636	Phosphotransferase enzyme family	1.1e-07	IPR002575	Aminoglycoside phosphotransferase
DFL_003701	PF03169	OPT oligopeptide transporter protein	1.5e-187	IPR004813	Oligopeptide transporter, OPT superfamily
DFL_003702	PF00012	Hsp70 protein	4.7e-10	IPR013126	Heat shock protein 70 family
DFL_003705	PF01532	Glycosyl hydrolase family 47	3.3e-133	IPR001382	Glycoside hydrolase family 47
DFL_000371	PF01636	Phosphotransferase enzyme family	6.7e-20	IPR002575	Aminoglycoside phosphotransferase
DFL_003710	PF00734	Fungal cellulose binding domain	1.3e-12	IPR000254	Cellulose-binding domain, fungal
DFL_003715	PF00734	Fungal cellulose binding domain	8.7e-06	IPR000254	Cellulose-binding domain, fungal
DFL_000373	PF04810	Sec23/Sec24 zinc finger	4.1e-13	IPR006895	Zinc finger, Sec23/Sec24-type
DFL_003730	PF08124	Polysaccharide lyase family 8, N terminal alpha-helical domain	7.8e-07	IPR012970	Polysaccharide lyase 8, N-terminal alpha-helical
DFL_003736	PF12796	Ankyrin repeats (3 copies)	2e-18	IPR020683	Ankyrin repeat-containing domain
DFL_000374	PF12937	F-box-like	3.6e-10	IPR001810	F-box domain
DFL_003741	PF00135	Carboxylesterase family	7.6e-68	IPR002018	Carboxylesterase, type B
DFL_003743	PF07992	Pyridine nucleotide-disulphide oxidoreductase	1.1e-37	IPR023753	FAD/NAD(P)-binding domain
DFL_003751	PF14200	Ricin-type beta-trefoil lectin domain-like	1.3e-10	IPR000772	Ricin B, lectin domain
DFL_003753	PF02170	PAZ domain	3.1e-12	IPR003100	PAZ domain
DFL_003754	PF09458	H-type lectin domain	5.5e-18	IPR019019	H-type lectin domain
DFL_003755	PF00450	Serine carboxypeptidase	6.9e-85	IPR001563	Peptidase S10, serine carboxypeptidase
DFL_003756	PF13086	AAA domain	6.9e-16
DFL_003757	PF04885	Stigma-specific protein, Stig1	4.8e-07	IPR006969	Stigma-specific protein Stig1
DFL_003758	PF00135	Carboxylesterase family	1.4e-88	IPR002018	Carboxylesterase, type B
DFL_003761	PF00083	Sugar (and other) transporter	4.8e-83	IPR005828	Major facilitator, sugar transporter-like
DFL_003766	PF00168	C2 domain	2.3e-07	IPR000008	C2 domain
DFL_003767	PF00168	C2 domain	3.4e-05	IPR000008	C2 domain
DFL_003768	PF03663	Glycosyl hydrolase family 76	1e-92	IPR005198	Glycoside hydrolase, family 76
DFL_000377	PF00651	BTB/POZ domain	2.5e-05	IPR000210	BTB/POZ domain
DFL_003773	PF00153	Mitochondrial carrier protein	7.4e-21	IPR018108	Mitochondrial substrate/solute carrier
DFL_003774	PF13419	Haloacid dehalogenase-like hydrolase	4.2e-21
DFL_003775	PF07859	alpha/beta hydrolase fold	3.5e-42	IPR013094	Alpha/beta hydrolase fold-3
DFL_003776	PF13391	HNH endonuclease	1.6e-08	IPR003615	HNH nuclease
DFL_003779	PF00106	short chain dehydrogenase	8.5e-08	IPR002347	Short-chain dehydrogenase/reductase SDR
DFL_000378	PF00651	BTB/POZ domain	4.9e-13	IPR000210	BTB/POZ domain
DFL_003781	PF01370	NAD dependent epimerase/dehydratase family	6.3e-22	IPR001509	NAD-dependent epimerase/dehydratase
DFL_003782	PF00072	Response regulator receiver domain	1.4e-11	IPR001789	Signal transduction response regulator, receiver domain
DFL_003783	PF07690	Major Facilitator Superfamily	4.5e-26	IPR011701	Major facilitator superfamily
DFL_003784	PF02913	FAD linked oxidases, C-terminal domain	3.6e-08	IPR004113	FAD-linked oxidase, C-terminal
DFL_003785	PF01494	FAD binding domain	3.6e-18	IPR002938	FAD-binding domain
DFL_003786	PF04082	Fungal specific transcription factor domain	9.7e-07	IPR007219	Transcription factor domain, fungi
DFL_003787	PF02797	Chalcone and stilbene synthases, C-terminal domain	2.7e-10	IPR012328	Chalcone/stilbene synthase, C-terminal
DFL_003788	PF00195	Chalcone and stilbene synthases, N-terminal domain	3.2e-22	IPR001099	Chalcone/stilbene synthase, N-terminal
DFL_003789	PF00400	WD domain, G-beta repeat	1.9e-08	IPR001680	WD40 repeat
DFL_003790	PF00071	Ras family	1e-40	IPR001806	Small GTPase
DFL_003791	PF00445	Ribonuclease T2 family	3.4e-43	IPR001568	Ribonuclease T2-like
DFL_003792	PF01557	Fumarylacetoacetate (FAA) hydrolase family	2.8e-59	IPR011234	Fumarylacetoacetase-like, C-terminal
DFL_003793	PF00150	Cellulase (glycosyl hydrolase family 5)	5.9e-15	IPR001547	Glycoside hydrolase, family 5
DFL_003794	PF05368	NmrA-like family	1.1e-52	IPR008030	NmrA-like domain
DFL_003795	PF12796	Ankyrin repeats (3 copies)	8e-07	IPR020683	Ankyrin repeat-containing domain
DFL_003796	PF04082	Fungal specific transcription factor domain	8.4e-08	IPR007219	Transcription factor domain, fungi
DFL_000038	PF00264	Common central domain of tyrosinase	6.7e-48	IPR002227	Tyrosinase copper-binding domain
DFL_000380	PF00651	BTB/POZ domain	3.2e-16	IPR000210	BTB/POZ domain
DFL_003800	PF12697	Alpha/beta hydrolase family	6.6e-14	IPR000073	Alpha/beta hydrolase fold-1
DFL_003804	PF00026	Eukaryotic aspartyl protease	7.7e-13	IPR033121	Peptidase family A1 domain
DFL_003805	PF13813	Membrane bound O-acyl transferase family	2.4e-14	IPR032805	Wax synthase domain
DFL_003806	PF00397	WW domain	8.5e-12	IPR001202	WW domain
DFL_003808	PF01693	Caulimovirus viroplasmin	4.8e-11	IPR011320	Ribonuclease H1, N-terminal
DFL_003809	PF02668	Taurine catabolism dioxygenase TauD, TfdA family	1.8e-53	IPR003819	TauD/TfdA-like domain
DFL_000381	PF00651	BTB/POZ domain	1.6e-05	IPR000210	BTB/POZ domain
DFL_003811	PF00083	Sugar (and other) transporter	4.8e-130	IPR005828	Major facilitator, sugar transporter-like
DFL_003816	PF01083	Cutinase	4.1e-10	IPR000675	Cutinase/acetylxylan esterase
DFL_003817	PF01926	50S ribosome-binding GTPase	8.1e-08	IPR006073	GTP binding domain
DFL_003818	PF11696	Protein of unknown function (DUF3292)	2.2e-69	IPR021709	Protein of unknown function DUF3292
DFL_003819	PF13450	NAD(P)-binding Rossmann-like domain	4.6e-06
DFL_000382	PF00651	BTB/POZ domain	1.1e-06	IPR000210	BTB/POZ domain
DFL_003820	PF03572	Peptidase family S41	3.3e-10	IPR005151	Tail specific protease
DFL_003821	PF00723	Glycosyl hydrolases family 15	1.3e-68	IPR011613	GH15-like domain
DFL_003822	PF01019	Gamma-glutamyltranspeptidase	2.6e-158
DFL_003827	PF00168	C2 domain	1.5e-08	IPR000008	C2 domain
DFL_003828	PF03198	Glucanosyltransferase	6.3e-116	IPR004886	Glucanosyltransferase
DFL_000383	PF00651	BTB/POZ domain	4.3e-12	IPR000210	BTB/POZ domain
DFL_003830	PF01370	NAD dependent epimerase/dehydratase family	1.6e-21	IPR001509	NAD-dependent epimerase/dehydratase
DFL_003833	PF03198	Glucanosyltransferase	3.2e-92	IPR004886	Glucanosyltransferase
DFL_003834	PF12937	F-box-like	3.7e-08	IPR001810	F-box domain
DFL_003835	PF00651	BTB/POZ domain	5.8e-10	IPR000210	BTB/POZ domain
DFL_003837	PF00651	BTB/POZ domain	9.6e-07	IPR000210	BTB/POZ domain
DFL_003838	PF00651	BTB/POZ domain	3.1e-05	IPR000210	BTB/POZ domain
DFL_003839	PF00324	Amino acid permease	1e-126	IPR004841	Amino acid permease/ SLC12A domain
DFL_003842	PF04909	Amidohydrolase	5.2e-14	IPR006680	Amidohydrolase-related
DFL_003843	PF07690	Major Facilitator Superfamily	2.3e-42	IPR011701	Major facilitator superfamily
DFL_003846	PF18132	Tyosinase C-terminal domain	8.3e-37
DFL_003850	PF01699	Sodium/calcium exchanger protein	6.8e-20	IPR004837	Sodium/calcium exchanger membrane region
DFL_003852	PF00657	GDSL-like Lipase/Acylhydrolase	7.4e-16	IPR001087	GDSL lipase/esterase
[truncated: 4,372 more rows]
