# Supplementary material for: Intercellular communication is required for trap formation in the nematode-trapping fungus Duddingtonia flagrans
Source: PLoS Genet. 2019 Mar 27;15(3):e1008029. doi: 10.1371/journal.pgen.1008029 (PMC6453484; doi:10.1371/journal.pgen.1008029)
Supplement: S8 Table — Pfam domains and the corresponding numbers found in D. flagrans, A. oligospora, Da. haptotyla and Dre. coniospora. (XLS) [file pgen.1008029.s016.xls]

## Sheet: Table_S8_pfam_NTF
Table S8. Comparison of the Pfam domains in the 4 NTF
Pfam Accession	Pfam Description	D. flagrans	A. oligospora	Da. haplotyla	Dre. coniospora
PF00004	ATPase family associated with various cellular activities (AAA)	54	58	55	37
PF00005	ABC transporter	57	57	58	37
PF00006	ATP synthase alpha/beta family, nucleotide-binding domain	4	5	4	3
PF00009	Elongation factor Tu GTP binding domain	15	16	17	12
PF00010	Helix-loop-helix DNA-binding domain	9	9	10	8
PF00011	Hsp20/alpha crystallin family	3	3	3	3
PF00012	Hsp70 protein	15	16	15	9
PF00013	KH domain	22	21	21	17
PF00018	SH3 domain	15	16	21	13
PF00022	Actin	13	13	13	10
PF00023	Ankyrin repeat	24	58	51	9
PF00024	PAN domain	3	3	1	2
PF00025	ADP-ribosylation factor family	9	8	9	4
PF00026	Eukaryotic aspartyl protease	25	34	36	16
PF00027	Cyclic nucleotide-binding domain	7	7	7	5
PF00034	Cytochrome c	1	1	1	1
PF00035	Double-stranded RNA binding motif	2	4	2	1
PF00036	EF hand	3	2	3	1
PF00037	4Fe-4S binding domain	1	1	1	1
PF00041	Fibronectin type III domain	1	1	1	1
PF00043	Glutathione S-transferase, C-terminal domain	4	9	8	3
PF00044	Glyceraldehyde 3-phosphate dehydrogenase, NAD binding domain	1	1	1	1
PF00046	Homeobox domain	4	4	4	4
PF00056	lactate/malate dehydrogenase, NAD binding domain	3	3	3	2
PF00063	Myosin head (motor domain)	5	5	5	2
PF00067	Cytochrome P450	33	37	49	13
PF00069	Protein kinase domain	126	131	128	76
PF00070	Pyridine nucleotide-disulphide oxidoreductase	11	11	10	6
PF00071	Ras family	26	27	27	9
PF00072	Response regulator receiver domain	20	20	22	14
PF00075	RNase H	3	7	5	1
PF00076	RNA recognition motif. (a.k.a. RRM, RBD, or RNP domain)	83	86	85	59
PF00080	Copper/zinc superoxide dismutase (SODC)	3	3	3	2
PF00081	Iron/manganese superoxide dismutases, alpha-hairpin domain	3	3	3	2
PF00082	Subtilase family	31	48	57	18
PF00083	Sugar (and other) transporter	41	43	51	16
PF00085	Thioredoxin	17	16	16	7
PF00091	Tubulin/FtsZ family, GTPase domain	4	4	5	3
PF00092	von Willebrand factor type A domain	1	1	4	1
PF00096	Zinc finger, C2H2 type	25	29	24	13
PF00097	Zinc finger, C3HC4 type (RING finger)	5	4	3	3
PF00098	Zinc knuckle	29	29	30	11
PF00102	Protein-tyrosine phosphatase	2	2	2	2
PF00106	short chain dehydrogenase	51	54	63	26
PF00107	Zinc-binding dehydrogenase	22	24	25	11
PF00108	Thiolase, N-terminal domain	5	5	5	4
PF00109	Beta-ketoacyl synthase, N-terminal domain	5	6	8	3
PF00111	2Fe-2S iron-sulfur cluster binding domain	2	2	2	2
PF00113	Enolase, C-terminal TIM barrel domain	1	1	1	1
PF00117	Glutamine amidotransferase class-I	9	8	8	7
PF00118	TCP-1/cpn60 chaperonin family	10	10	10	5
PF00120	Glutamine synthetase, catalytic domain	3	3	4	1
PF00121	Triosephosphate isomerase	1	2	1	1
PF00122	E1-E2 ATPase	19	19	19	11
PF00125	Core histone H2A/H2B/H3/H4	8	8	8	6
PF00130	Phorbol esters/diacylglycerol binding domain (C1 domain)	3	3	3	3
PF00132	Bacterial transferase hexapeptide (six repeats)	8	8	6	5
PF00133	tRNA synthetases class I (I, L, M and V)	8	7	6	6
PF00134	Cyclin, N-terminal domain	10	11	10	7
PF00135	Carboxylesterase family	16	16	21	4
PF00136	DNA polymerase family B	4	4	5	3
PF00137	ATP synthase subunit C	5	6	6	4
PF00144	Beta-lactamase	2	3	6	1
PF00145	C-5 cytosine-specific DNA methylase	5	5	5	2
PF00149	Calcineurin-like phosphoesterase	23	24	24	14
PF00150	Cellulase (glycosyl hydrolase family 5)	20	21	21	9
PF00152	tRNA synthetases class II (D, K and N)	8	7	7	3
PF00153	Mitochondrial carrier protein	99	105	108	65
PF00154	recA bacterial DNA recombination protein	1	1	1	1
PF00155	Aminotransferase class I and II	14	15	16	10
PF00156	Phosphoribosyl transferase domain	3	4	4	2
PF00160	Cyclophilin type peptidyl-prolyl cis-trans isomerase/CLD	12	12	12	6
PF00162	Phosphoglycerate kinase	1	1	1	1
PF00163	Ribosomal protein S4/S9 N-terminal domain	2	2	2	1
PF00164	Ribosomal protein S12/S23	2	2	2	2
PF00166	Chaperonin 10 Kd subunit	1	1	1	1
PF00168	C2 domain	20	20	22	11
PF00169	PH domain	12	12	12	9
PF00170	bZIP transcription factor	12	12	11	6
PF00171	Aldehyde dehydrogenase family	12	13	12	9
PF00172	Fungal Zn(2)-Cys(6) binuclear cluster domain	67	82	75	49
PF00173	Cytochrome b5-like Heme/Steroid binding domain	17	20	18	9
PF00174	Oxidoreductase molybdopterin binding domain	2	3	2	1
PF00175	Oxidoreductase NAD-binding domain	10	11	12	6
PF00176	SNF2 family N-terminal domain	23	25	26	21
PF00177	Ribosomal protein S7p/S5e	2	2	2	2
PF00179	Ubiquitin-conjugating enzyme	26	26	27	15
PF00180	Isocitrate/isopropylmalate dehydrogenase	7	6	7	4
PF00181	Ribosomal Proteins L2, RNA binding domain	2	2	2	2
PF00185	Aspartate/ornithine carbamoyltransferase, Asp/Orn binding domain	2	2	2	2
PF00186	Dihydrofolate reductase	1	1	1	1
PF00188	Cysteine-rich secretory protein family	8	9	11	5
PF00190	Cupin	3	4	5	2
PF00191	Annexin	11	12	13	8
PF00194	Eukaryotic-type carbonic anhydrase	2	2	3	2
PF00198	2-oxoacid dehydrogenases acyltransferase (catalytic domain)	4	3	3	1
PF00199	Catalase	5	4	5	4
PF00200	Disintegrin	1	1	1	1
PF00201	UDP-glucoronosyl and UDP-glucosyl transferase	3	3	3	3
PF00202	Aminotransferase class-III	6	10	6	5
PF00203	Ribosomal protein S19	2	2	2	2
PF00205	Thiamine pyrophosphate enzyme, central domain	5	7	3	3
PF00206	Lyase	4	5	3	4
PF00208	Glutamate/Leucine/Phenylalanine/Valine dehydrogenase	2	2	2	1
PF00213	ATP synthase delta (OSCP) subunit	1	1	1	1
PF00218	Indole-3-glycerol phosphate synthase	1	1	1	1
PF00225	Kinesin motor domain	11	11	11	10
PF00226	DnaJ domain	30	29	30	20
PF00227	Proteasome subunit	15	14	14	11
PF00231	ATP synthase	1	1	1	1
PF00237	Ribosomal protein L22p/L17e	2	2	2	2
PF00238	Ribosomal protein L14p/L23e	2	2	2	1
PF00240	Ubiquitin family	14	14	17	14
PF00241	Cofilin/tropomyosin-type actin-binding protein	5	6	6	4
PF00244	14-3-3 protein	3	3	3	2
PF00246	Zinc carboxypeptidase	3	3	4	3
PF00248	Aldo/keto reductase family	23	22	24	12
PF00249	Myb-like DNA-binding domain	7	6	7	1
PF00250	Fork head domain	4	4	4	4
PF00252	Ribosomal protein L16p/L10e	2	2	2	2
PF00253	Ribosomal protein S14p/S29e	2	1	2	1
PF00254	FKBP-type peptidyl-prolyl cis-trans isomerase	5	5	5	3
PF00255	Glutathione peroxidase	1	1	1	1
PF00258	Flavodoxin	5	4	5	4
PF00262	Calreticulin family	1	1	1	1
PF00264	Common central domain of tyrosinase	15	16	29	9
PF00266	Aminotransferase class-V	9	9	9	5
PF00268	Ribonucleotide reductase, small chain	1	1	1	1
PF00270	DEAD/DEAH box helicase	57	50	47	37
PF00271	Helicase conserved C-terminal domain	78	74	74	59
PF00275	EPSP synthase (3-phosphoshikimate 1-carboxyvinyltransferase)	2	2	1	1
PF00276	Ribosomal protein L23	2	2	2	1
PF00278	Pyridoxal-dependent decarboxylase, C-terminal sheet domain	2	2	2	1
PF00281	Ribosomal protein L5	1	1	2	1
PF00282	Pyridoxal-dependent decarboxylase conserved domain	5	7	7	6
PF00285	Citrate synthase	4	3	4	2
PF00288	GHMP kinases N terminal domain	5	5	5	3
PF00289	Carbamoyl-phosphate synthase L chain, N-terminal domain	7	7	7	7
PF00290	Tryptophan synthase alpha chain	1	1	1	1
PF00291	Pyridoxal-phosphate dependent enzyme	9	10	9	7
PF00293	NUDIX domain	13	14	15	11
PF00294	pfkB family carbohydrate kinase	8	10	7	3
PF00295	Glycosyl hydrolases family 28	9	7	20	1
PF00297	Ribosomal protein L3	2	2	2	2
PF00298	Ribosomal protein L11, RNA binding domain	2	2	2	2
PF00300	Histidine phosphatase superfamily (branch 1)	14	15	16	9
PF00303	Thymidylate synthase	1	1	1	1
PF00305	Lipoxygenase	3	3	3	1
PF00306	ATP synthase alpha/beta chain, C terminal domain	4	5	4	3
PF00307	Calponin homology (CH) domain	9	9	9	8
PF00310	Glutamine amidotransferases class-II	2	3	3	3
PF00314	Thaumatin family	1	1	1	1
PF00316	Fructose-1-6-bisphosphatase	1	1	1	1
PF00317	Ribonucleotide reductase, all-alpha domain	1	1	1	1
PF00319	SRF-type transcription factor (DNA-binding and dimerisation domain)	2	2	2	2
PF00320	GATA zinc finger	9	9	9	5
PF00324	Amino acid permease	13	14	14	7
PF00326	Prolyl oligopeptidase family	4	4	5	3
PF00327	Ribosomal protein L30p/L7e	2	2	2	2
PF00328	Histidine phosphatase superfamily (branch 2)	5	6	7	3
PF00329	Respiratory-chain NADH dehydrogenase, 30 Kd subunit	1	1	1	1
PF00330	Aconitase family (aconitate hydratase)	5	5	7	5
PF00331	Glycosyl hydrolase family 10	3	4	5	3
PF00332	Glycosyl hydrolases family 17	4	4	4	4
PF00338	Ribosomal protein S10p/S20e	2	2	2	2
PF00339	Arrestin (or S-antigen), N-terminal domain	4	4	5	3
PF00342	Phosphoglucose isomerase	1	1	1	1
PF00344	SecY translocase	1	1	1	1
PF00346	Respiratory-chain NADH dehydrogenase, 49 Kd subunit	1	1	1	1
PF00347	Ribosomal protein L6	4	3	3	2
PF00348	Polyprenyl synthetase	6	7	8	3
PF00349	Hexokinase	3	3	3	2
PF00350	Dynamin family	11	14	11	6
PF00352	Transcription factor TFIID (or TATA-binding protein, TBP)	2	2	2	2
PF00355	Rieske [2Fe-2S] domain	2	3	4	2
PF00360	Phytochrome region	1	1	1	1
PF00364	Biotin-requiring enzyme	7	7	7	5
PF00365	Phosphofructokinase	2	2	2	2
PF00366	Ribosomal protein S17	2	2	2	1
PF00368	Hydroxymethylglutaryl-coenzyme A reductase	1	1	1	1
PF00370	FGGY family of carbohydrate kinases, N-terminal domain	3	3	3	2
PF00378	Enoyl-CoA hydratase/isomerase family	9	9	10	6
PF00380	Ribosomal protein S9/S16	2	2	2	2
PF00382	Transcription factor TFIIB repeat	4	4	4	4
PF00383	Cytidine and deoxycytidylate deaminase zinc-binding region	6	7	7	5
PF00385	Chromo (CHRromatin Organisation MOdifier) domain	5	11	7	3
PF00387	Phosphatidylinositol-specific phospholipase C, Y domain	2	2	2	2
PF00388	Phosphatidylinositol-specific phospholipase C, X domain	2	3	3	2
PF00389	D-isomer specific 2-hydroxyacid dehydrogenase, catalytic domain	4	4	5	2
PF00390	Malic enzyme, N-terminal domain	3	3	3	2
PF00394	Multicopper oxidase	5	4	5	4
PF00397	WW domain	11	11	11	9
PF00398	Ribosomal RNA adenine dimethylase	2	2	2	2
PF00400	WD domain, G-beta repeat	449	498	451	253
PF00403	Heavy-metal-associated domain	8	7	8	5
PF00406	Adenylate kinase	3	6	4	2
PF00408	Phosphoglucomutase/phosphomannomutase, C-terminal domain	3	3	3	2
PF00410	Ribosomal protein S8	2	2	2	1
PF00411	Ribosomal protein S11	2	2	2	2
PF00412	LIM domain	7	7	6	6
PF00413	Matrixin	5	5	8	2
PF00415	Regulator of chromosome condensation (RCC1) repeat	11	11	11	2
PF00416	Ribosomal protein S13/S18	2	2	2	1
PF00425	chorismate binding enzyme	2	2	2	2
PF00428	60s Acidic ribosomal protein	3	3	3	3
PF00432	Prenyltransferase and squalene oxidase repeat	6	5	7	3
PF00433	Protein kinase C terminal domain	4	4	4	3
PF00436	Single-strand binding protein family	1	1	1	1
PF00438	S-adenosylmethionine synthetase, N-terminal domain	1	1	1	1
PF00439	Bromodomain	10	10	10	9
PF00441	Acyl-CoA dehydrogenase, C-terminal domain	7	7	9	6
PF00443	Ubiquitin carboxyl-terminal hydrolase	16	16	17	11
PF00444	Ribosomal protein L36	1	1	1	1
PF00445	Ribonuclease T2 family	2	2	2	1
PF00447	HSF-type DNA-binding	3	3	3	2
PF00448	SRP54-type protein, GTPase domain	2	2	2	1
PF00449	Urease alpha-subunit, N-terminal domain	1	1	1	1
PF00450	Serine carboxypeptidase	4	4	13	1
PF00454	Phosphatidylinositol 3- and 4-kinase	9	8	8	4
PF00456	Transketolase, thiamine diphosphate binding domain	1	1	1	1
PF00459	Inositol monophosphatase family	3	3	4	2
PF00462	Glutaredoxin	4	4	4	2
PF00464	Serine hydroxymethyltransferase	2	2	2	2
PF00465	Iron-containing alcohol dehydrogenase	2	2	2	1
PF00466	Ribosomal protein L10	2	2	2	2
PF00467	KOW motif	5	5	4	1
PF00472	RF-1 domain	3	3	2	1
PF00475	Imidazoleglycerol-phosphate dehydratase	1	1	1	1
PF00476	DNA polymerase family A	1	1	1	1
PF00478	IMP dehydrogenase / GMP reductase domain	1	1	1	1
PF00479	Glucose-6-phosphate dehydrogenase, NAD binding domain	1	1	1	1
PF00481	Protein phosphatase 2C	6	6	6	4
PF00483	Nucleotidyl transferase	4	4	3	3
PF00484	Carbonic anhydrase	2	2	2	1
PF00485	Phosphoribulokinase / Uridine kinase family	3	2	2	2
PF00487	Fatty acid desaturase	4	5	5	3
PF00488	MutS domain V	6	6	6	3
PF00493	MCM2/3/5 family	6	6	6	4
PF00498	FHA domain	7	8	7	4
PF00501	AMP-binding enzyme	24	28	28	23
PF00503	G-protein alpha subunit	3	3	3	2
PF00505	HMG (high mobility group) box	9	9	10	8
PF00512	His Kinase A (phospho-acceptor) domain	16	17	16	11
PF00514	Armadillo/beta-catenin-like repeat	14	14	14	6
PF00515	Tetratricopeptide repeat	21	22	23	21
PF00520	Ion transport protein	5	6	6	4
PF00533	BRCA1 C Terminus (BRCT) domain	7	7	7	8
PF00534	Glycosyl transferases group 1	4	5	5	3
PF00535	Glycosyl transferase family 2	2	2	2	1
PF00536	SAM domain (Sterile alpha motif)	1	2	1	1
PF00538	linker histone H1 and H5 family	2	1	1	1
PF00542	Ribosomal protein L7/L12 C-terminal domain	1	1	1	1
PF00547	Urease, gamma subunit	1	1	1	1
PF00549	CoA-ligase	3	3	3	2
PF00550	Phosphopantetheine attachment site	8	12	15	11
PF00551	Formyl transferase	2	2	3	1
PF00557	Metallopeptidase family M24	9	9	10	6
PF00561	alpha/beta hydrolase fold	6	7	12	3
PF00562	RNA polymerase Rpb2, domain 6	3	3	3	1
PF00564	PB1 domain	6	6	5	3
PF00565	Staphylococcal nuclease homologue	4	5	5	5
PF00566	Rab-GTPase-TBC domain	11	11	11	5
PF00567	Tudor domain	1	1	1	1
PF00569	Zinc finger, ZZ type	5	6	5	2
PF00571	CBS domain	13	14	12	11
PF00573	Ribosomal protein L4/L1 family	2	2	2	2
PF00575	S1 RNA binding domain	9	8	9	9
PF00576	HIUase/Transthyretin family	1	1	1	1
PF00578	AhpC/TSA family	4	4	4	1
PF00579	tRNA synthetases class I (W and Y)	5	6	4	3
PF00580	UvrD/REP helicase N-terminal domain	6	3	3	3
PF00581	Rhodanese-like domain	8	7	9	2
PF00583	Acetyltransferase (GNAT) family	24	26	21	13
PF00586	AIR synthase related protein, N-terminal domain	2	2	2	2
PF00587	tRNA synthetase class II core domain (G, H, P, S and T)	7	7	7	4
PF00588	SpoU rRNA Methylase family	2	2	2	2
PF00591	Glycosyl transferase family, a/b domain	1	1	1	1
PF00596	Class II Aldolase and Adducin N-terminal domain	2	2	2	2
PF00610	Domain found in Dishevelled, Egl-10, and Pleckstrin (DEP)	4	4	4	3
PF00611	Fes/CIP4, and EFC/F-BAR homology domain	4	4	5	3
PF00612	IQ calmodulin-binding motif	1	3	3	1
PF00614	Phospholipase D Active site motif	2	2	2	2
PF00615	Regulator of G protein signaling domain	7	7	6	3
PF00616	GTPase-activator protein for Ras-like GTPase	4	4	4	2
PF00617	RasGEF domain	5	6	6	6
PF00618	RasGEF N-terminal motif	4	4	4	4
PF00620	RhoGAP domain	9	9	9	6
PF00621	RhoGEF domain	6	6	7	4
PF00622	SPRY domain	6	12	14	5
PF00623	RNA polymerase Rpb1, domain 2	3	3	3	2
PF00625	Guanylate kinase	1	1	2	1
PF00626	Gelsolin repeat	3	3	5	2
PF00627	UBA/TS-N domain	10	10	12	9
PF00628	PHD-finger	14	14	13	6
PF00632	HECT-domain (ubiquitin-transferase)	6	6	6	5
PF00635	MSP (Major sperm protein) domain	1	1	1	1
PF00636	Ribonuclease III domain	5	3	4	2
PF00637	Region in Clathrin and VPS	10	10	10	10
PF00638	RanBP1 domain	3	3	3	3
PF00641	Zn-finger in Ran binding protein and others	3	3	3	3
PF00642	Zinc finger C-x8-C-x5-C-x3-H type (and similar)	6	8	8	7
PF00644	Poly(ADP-ribose) polymerase catalytic domain	4	4	4	1
PF00645	Poly(ADP-ribose) polymerase and DNA-Ligase Zn-finger region	1	1	1	1
PF00646	F-box domain	55	74	67	15
PF00647	Elongation factor 1 gamma, conserved domain	1	1	1	1
PF00649	Copper fist DNA binding domain	2	2	2	1
PF00650	CRAL/TRIO domain	8	8	9	4
PF00651	BTB/POZ domain	27	46	32	12
PF00652	Ricin-type beta-trefoil lectin domain	1	1	4	2
PF00654	Voltage gated chloride channel	4	3	4	3
PF00656	Caspase domain	3	10	4	4
PF00658	Poly-adenylate binding protein, unique domain	1	1	1	1
PF00659	POLO box duplicated region	2	2	2	2
PF00664	ABC transporter transmembrane region	26	26	24	17
PF00667	FAD binding domain	5	5	5	3
PF00668	Condensation domain	4	5	7	10
PF00670	S-adenosyl-L-homocysteine hydrolase, NAD binding domain	1	1	1	1
PF00672	HAMP domain	4	4	4	4
PF00673	ribosomal L5P family C-terminus	2	2	2	2
PF00675	Insulinase (Peptidase family M16)	6	6	6	4
PF00676	Dehydrogenase E1 component	3	3	3	3
PF00677	Lumazine binding domain	2	2	2	2
PF00679	Elongation factor G C-terminus	6	7	7	3
PF00682	HMGL-like	5	5	4	4
PF00684	DnaJ central domain	4	4	4	4
PF00687	Ribosomal protein L1p/L10e family	4	3	3	2
PF00689	Cation transporting ATPase, C-terminus	8	8	8	5
PF00690	Cation transporter/ATPase, N-terminus	9	10	10	5
PF00692	dUTPase	1	1	1	1
PF00694	Aconitase C-terminal domain	4	4	4	4
PF00696	Amino acid kinase family	3	3	3	2
PF00697	N-(5'phosphoribosyl)anthranilate (PRA) isomerase	1	1	1	1
PF00698	Acyl transferase domain	4	5	8	2
PF00699	Urease beta subunit	1	1	1	1
PF00701	Dihydrodipicolinate synthetase family	4	4	5	3
PF00702	haloacid dehalogenase-like hydrolase	17	16	16	8
PF00704	Glycosyl hydrolases family 18	9	16	9	6
PF00707	Translation initiation factor IF-3, C-terminal domain	1	1	1	1
PF00717	Peptidase S24-like	3	3	3	2
PF00719	Inorganic pyrophosphatase	1	1	1	1
PF00722	Glycosyl hydrolases family 16	10	14	14	5
PF00723	Glycosyl hydrolases family 15	4	4	4	2
PF00725	3-hydroxyacyl-CoA dehydrogenase, C-terminal domain	1	1	1	1
PF00730	HhH-GPD superfamily base excision DNA repair protein	4	5	4	3
PF00732	GMC oxidoreductase	11	12	13	6
PF00733	Asparagine synthase	2	2	2	2
PF00734	Fungal cellulose binding domain	78	108	110	30
PF00735	Septin	8	7	8	2
PF00736	EF-1 guanine nucleotide exchange domain	1	1	1	1
PF00742	Homoserine dehydrogenase	1	1	1	1
PF00743	Flavin-binding monooxygenase-like	4	3	6	4
PF00749	tRNA synthetases class I (E and Q), catalytic domain	3	3	3	2
PF00750	tRNA synthetases class I (R)	1	1	1	1
PF00752	XPG N-terminal domain	4	4	4	2
PF00753	Metallo-beta-lactamase superfamily	3	3	3	3
PF00755	Choline/Carnitine o-acyltransferase	3	3	3	1
PF00756	Putative esterase	1	2	1	1
PF00762	Ferrochelatase	1	1	1	1
PF00763	Tetrahydrofolate dehydrogenase/cyclohydrolase, catalytic domain	2	2	2	1
PF00764	Arginosuccinate synthase	1	1	1	1
PF00773	RNB domain	3	3	3	2
PF00775	Dioxygenase	2	2	2	2
PF00780	CNH domain	3	3	3	3
PF00781	Diacylglycerol kinase catalytic domain	2	2	2	2
PF00782	Dual specificity phosphatase, catalytic domain	9	9	14	3
PF00786	P21-Rho-binding domain	3	3	3	2
PF00787	PX domain	13	13	12	6
PF00788	Ras association (RalGDS/AF-6) domain	2	2	3	1
PF00789	UBX domain	5	5	5	4
PF00790	VHS domain	5	4	5	3
PF00795	Carbon-nitrogen hydrolase	4	5	4	4
PF00797	N-acetyltransferase	1	1	1	1
PF00800	Prephenate dehydratase	1	1	1	1
PF00804	Syntaxin	2	2	3	1
PF00806	Pumilio-family RNA binding repeat	20	20	19	11
PF00808	Histone-like transcription factor (CBF/NF-Y) and archaeal histone	6	6	6	6
PF00809	Pterin binding enzyme	1	1	1	1
PF00814	Glycoprotease family	2	2	2	2
PF00817	impB/mucB/samB family	4	3	4	2
PF00827	Ribosomal L15	1	1	1	1
PF00828	Ribosomal protein L18e/L15	3	3	3	2
PF00830	Ribosomal L28 family	1	1	1	1
PF00831	Ribosomal L29 protein	1	1	1	1
PF00833	Ribosomal S17	2	1	1	1
PF00834	Ribulose-phosphate 3 epimerase family	1	1	1	1
PF00840	Glycosyl hydrolase family 7	4	6	5	3
PF00854	POT family	4	3	3	2
PF00855	PWWP domain	1	1	1	1
PF00856	SET domain	15	16	15	10
PF00857	Isochorismatase family	5	6	7	4
PF00860	Permease family	2	2	2	2
PF00861	Ribosomal L18p/L5e family	1	1	1	1
PF00867	XPG I-region	6	6	7	4
PF00875	DNA photolyase	2	2	3	1
PF00881	Nitroreductase family	1	1	1	1
PF00884	Sulfatase	1	1	1	1
PF00885	6,7-dimethyl-8-ribityllumazine synthase	2	2	2	2
PF00886	Ribosomal protein S16	1	1	1	1
PF00887	Acyl CoA binding protein	2	3	2	2
PF00888	Cullin family	4	4	4	3
PF00890	FAD binding domain	3	3	3	2
PF00891	O-methyltransferase	2	4	6	2
PF00899	ThiF family	9	9	9	5
PF00903	Glyoxalase/Bleomycin resistance protein/Dioxygenase superfamily	5	4	7	2
PF00909	Ammonium Transporter Family	3	3	3	2
PF00916	Sulfate transporter family	3	3	3	2
PF00917	MATH domain	1	1	1	1
PF00920	Dehydratase family	3	3	2	2
PF00924	Mechanosensitive ion channel	1	1	2	1
PF00925	GTP cyclohydrolase II	2	2	2	2
PF00926	3,4-dihydroxy-2-butanone 4-phosphate synthase	1	1	1	1
PF00928	Adaptor complexes medium subunit family	4	4	5	2
PF00929	Exonuclease	7	7	7	6
PF00930	Dipeptidyl peptidase IV (DPP IV) N-terminal region	2	2	2	2
PF00931	NB-ARC domain	5	10	9	3
PF00933	Glycosyl hydrolase family 3 N terminal domain	9	9	11	6
PF00939	Sodium:sulfate symporter transmembrane region	1	1	1	1
PF00940	DNA-dependent RNA polymerase	1	1	1	1
PF00941	FAD binding domain in molybdopterin dehydrogenase	1	1	1	1
PF00955	HCO3- transporter family	4	4	4	4
PF00956	Nucleosome assembly protein (NAP)	2	2	2	1
PF00957	Synaptobrevin	4	4	4	3
PF00958	GMP synthase C terminal domain	2	1	1	1
PF00962	Adenosine/AMP deaminase	3	3	3	1
PF00970	Oxidoreductase FAD-binding domain	6	8	6	2
PF00977	Histidine biosynthesis protein	2	2	2	2
PF00982	Glycosyltransferase family 20	3	3	3	2
PF00984	UDP-glucose/GDP-mannose dehydrogenase family, central domain	1	1	1	1
PF00988	Carbamoyl-phosphate synthase small chain, CPSase domain	2	2	2	2
PF00994	Probable molybdopterin binding domain	3	3	3	2
PF00995	Sec1 family	4	4	4	3
PF00996	GDP dissociation inhibitor	2	2	2	1
PF00999	Sodium/hydrogen exchanger family	5	6	4	4
PF01000	RNA polymerase Rpb3/RpoA insert domain	2	2	2	2
PF01008	Initiation factor 2 subunit family	6	6	6	3
PF01012	Electron transfer flavoprotein domain	2	2	2	1
PF01015	Ribosomal S3Ae family	1	1	1	1
PF01016	Ribosomal L27 protein	1	1	1	1
PF01018	GTP1/OBG	2	2	2	2
PF01019	Gamma-glutamyltranspeptidase	4	3	4	1
PF01025	GrpE	1	1	1	1
PF01026	TatD related DNase	2	2	2	2
PF01027	Inhibitor of apoptosis-promoting Bax1	2	2	2	2
PF01028	Eukaryotic DNA topoisomerase I, catalytic core	1	1	1	1
PF01031	Dynamin central region	7	8	9	6
PF01036	Bacteriorhodopsin-like protein	1	1	1	1
PF01039	Carboxyl transferase domain	2	2	2	2
PF01042	Endoribonuclease L-PSP	3	2	2	2
PF01048	Phosphorylase superfamily	28	68	42	7
PF01053	Cys/Met metabolism PLP-dependent enzyme	5	5	5	3
PF01055	Glycosyl hydrolases family 31	4	3	5	2
PF01061	ABC-2 type transporter	10	10	13	5
PF01062	Bestrophin, RFP-TM, chloride channel	4	5	5	3
PF01063	Aminotransferase class IV	4	4	4	2
PF01066	CDP-alcohol phosphatidyltransferase	5	5	5	2
PF01068	ATP dependent DNA ligase domain	5	5	5	4
PF01070	FMN-dependent dehydrogenase	4	4	4	3
PF01071	Phosphoribosylglycinamide synthetase, ATP-grasp (A) domain	1	1	1	1
PF01074	Glycosyl hydrolases family 38 N-terminal domain	1	1	1	1
PF01077	Nitrite and sulphite reductase 4Fe-4S domain	2	2	3	2
PF01083	Cutinase	4	4	11	1
PF01084	Ribosomal protein S18	1	1	1	1
PF01086	Clathrin light chain	1	1	1	1
PF01087	Galactose-1-phosphate uridyl transferase, N-terminal domain	1	1	1	1
PF01088	Ubiquitin carboxyl-terminal hydrolase, family 1	3	4	2	2
PF01090	Ribosomal protein S19e	1	1	1	1
PF01092	Ribosomal protein S6e	1	1	1	1
PF01095	Pectinesterase	5	5	7	1
PF01096	Transcription factor S-II (TFIIS)	2	3	4	3
PF01105	emp24/gp25L/p24 family/GOLD	4	4	4	3
PF01106	NifU-like domain	1	1	1	1
PF01111	Cyclin-dependent kinase regulatory subunit	1	1	1	1
PF01112	Asparaginase	3	4	3	3
PF01115	F-actin capping protein, beta subunit	1	1	1	1
PF01116	Fructose-bisphosphate aldolase class-II	2	2	2	1
PF01119	DNA mismatch repair protein, C-terminal domain	3	3	3	2
PF01121	Dephospho-CoA kinase	1	1	1	1
PF01124	MAPEG family	4	4	3	2
PF01125	G10 protein	1	1	1	1
PF01127	Succinate dehydrogenase/Fumarate reductase transmembrane subunit	1	1	1	1
PF01131	DNA topoisomerase	1	1	1	1
PF01134	Glucose inhibited division protein A	1	1	1	1
PF01137	RNA 3'-terminal phosphate cyclase	2	2	2	2
PF01138	3' exoribonuclease family, domain 1	6	6	6	5
PF01144	Coenzyme A transferase	2	2	2	2
PF01145	SPFH domain / Band 7 family	5	5	5	3
PF01149	Formamidopyrimidine-DNA glycosylase N-terminal domain	1	1	1	1
PF01150	GDA1/CD39 (nucleoside phosphatase) family	2	2	2	1
PF01151	GNS1/SUR4 family	2	2	2	2
PF01154	Hydroxymethylglutaryl-coenzyme A synthase N terminal	1	1	1	1
PF01156	Inosine-uridine preferring nucleoside hydrolase	3	3	2	2
PF01158	Ribosomal protein L36e	1	1	1	1
PF01159	Ribosomal protein L6e	1	1	1	1
PF01161	Phosphatidylethanolamine-binding protein	3	4	3	3
PF01163	RIO1 family	2	2	2	2
PF01168	Alanine racemase, N-terminal domain	2	2	2	2
PF01170	Putative RNA methylase family UPF0020	1	1	1	1
PF01171	PP-loop family	2	2	2	2
PF01172	Shwachman-Bodian-Diamond syndrome (SBDS) protein	2	2	2	1
PF01174	SNO glutamine amidotransferase family	2	2	2	2
PF01176	Translation initiation factor 1A / IF-1	1	1	1	1
PF01179	Copper amine oxidase, enzyme domain	3	3	5	2
PF01182	Glucosamine-6-phosphate isomerases/6-phosphogluconolactonase	2	2	2	1
PF01184	GPR1/FUN34/yaaH family	2	2	2	1
PF01188	Mandelate racemase / muconate lactonizing enzyme, C-terminal domain	2	2	2	1
PF01189	NOL1/NOP2/sun family	4	4	4	2
PF01191	RNA polymerase Rpb5, C-terminal domain	1	1	1	1
PF01192	RNA polymerase Rpb6	1	1	1	1
PF01193	RNA polymerase Rpb3/Rpb11 dimerisation domain	2	2	2	2
PF01195	Peptidyl-tRNA hydrolase	1	1	1	1
PF01196	Ribosomal protein L17	1	1	1	1
PF01198	Ribosomal protein L31e	1	1	1	1
PF01199	Ribosomal protein L34e	1	1	1	1
PF01201	Ribosomal protein S8e	2	2	2	2
PF01202	Shikimate kinase	2	2	2	2
PF01204	Trehalase	1	1	1	1
PF01205	Uncharacterized protein family UPF0029	2	2	2	2
PF01207	Dihydrouridine synthase (Dus)	4	4	4	2
PF01208	Uroporphyrinogen decarboxylase (URO-D)	1	1	1	1
PF01209	ubiE/COQ5 methyltransferase family	2	3	3	2
PF01212	Beta-eliminating lyase	1	1	1	1
PF01213	Adenylate cyclase associated (CAP) N terminal	1	1	1	1
PF01214	Casein kinase II regulatory subunit	2	2	2	1
PF01215	Cytochrome c oxidase subunit Vb	1	1	1	1
PF01217	Clathrin adaptor complex small chain	5	7	6	3
PF01222	Ergosterol biosynthesis ERG4/ERG24 family	3	3	3	2
PF01230	HIT domain	4	4	3	2
PF01231	Indoleamine 2,3-dioxygenase	2	2	2	2
PF01237	Oxysterol-binding protein	7	6	6	5
PF01238	Phosphomannose isomerase type I	1	1	2	1
PF01239	Protein prenyltransferase alpha subunit repeat	7	7	8	9
PF01243	Pyridoxamine 5'-phosphate oxidase	3	3	3	1
PF01244	Membrane dipeptidase (Peptidase family M19)	1	1	1	1
PF01246	Ribosomal protein L24e	2	2	1	1
PF01247	Ribosomal protein L35Ae	1	1	2	1
PF01248	Ribosomal protein L7Ae/L30e/S12e/Gadd45 family	5	5	5	5
PF01249	Ribosomal protein S21e	1	1	1	1
PF01250	Ribosomal protein S6	1	1	1	1
PF01251	Ribosomal protein S7e	1	1	1	1
PF01253	Translation initiation factor SUI1	3	3	3	2
PF01255	Putative undecaprenyl diphosphate synthase	3	4	3	2
PF01256	Carbohydrate kinase	1	1	1	2
PF01257	Thioredoxin-like [2Fe-2S] ferredoxin	1	1	1	1
PF01259	SAICAR synthetase	1	1	1	1
PF01261	Xylose isomerase-like TIM barrel	2	2	2	1
PF01262	Alanine dehydrogenase/PNT, C-terminal domain	2	2	2	2
PF01264	Chorismate synthase	1	1	1	1
PF01265	Cytochrome c/c1 heme lyase	2	2	2	1
PF01266	FAD dependent oxidoreductase	12	12	11	7
PF01269	Fibrillarin	1	1	1	1
PF01282	Ribosomal protein S24e	1	1	1	1
PF01283	Ribosomal protein S26e	1	1	1	1
PF01284	Membrane-associating domain	7	8	6	3
PF01285	TEA/ATTS domain family	1	1	1	1
PF01288	7,8-dihydro-6-hydroxymethylpterin-pyrophosphokinase (HPPK)	1	1	1	1
PF01302	CAP-Gly domain	3	4	4	3
PF01315	Aldehyde oxidase and xanthine dehydrogenase, a/b hammerhead domain	1	1	1	1
PF01321	Creatinase/Prolidase N-terminal domain	1	1	1	1
PF01328	Peroxidase, family 2	3	3	6	1
PF01329	Pterin 4 alpha carbinolamine dehydratase	1	1	1	1
PF01331	mRNA capping enzyme, catalytic domain	2	1	1	1
PF01336	OB-fold nucleic acid binding domain	8	8	6	3
PF01341	Glycosyl hydrolases family 6	2	2	2	1
PF01363	FYVE zinc finger	5	5	5	2
PF01369	Sec7 domain	4	4	4	3
PF01370	NAD dependent epimerase/dehydratase family	9	12	13	5
PF01379	Porphobilinogen deaminase, dipyromethane cofactor binding domain	1	1	1	1
PF01380	SIS domain	3	3	3	3
PF01384	Phosphate transporter family	2	2	2	1
PF01394	Clathrin propeller repeat	1	1	1	1
PF01398	JAB1/Mov34/MPN/PAD-1 ubiquitin protease	7	6	7	4
PF01399	PCI domain	15	15	15	10
PF01406	tRNA synthetases class I (C) catalytic domain	1	1	1	1
PF01408	Oxidoreductase family, NAD-binding Rossmann fold	8	8	7	5
PF01409	tRNA synthetases class II core domain (F)	3	3	3	2
PF01411	tRNA synthetases class II (A)	1	1	1	1
PF01412	Putative GTPase activating protein for Arf	5	5	4	2
PF01416	tRNA pseudouridine synthase	3	3	3	2
PF01417	ENTH domain	2	2	3	1
PF01423	LSM domain	16	16	15	11
PF01425	Amidase	9	10	12	5
PF01426	BAH domain	4	4	4	3
PF01428	AN1-like Zinc finger	3	3	2	3
PF01432	Peptidase family M3	2	2	3	2
PF01433	Peptidase family M1	4	3	4	2
PF01434	Peptidase family M41	2	2	2	2
PF01435	Peptidase family M48	2	2	2	1
PF01450	Acetohydroxy acid isomeroreductase, catalytic domain	1	1	1	1
PF01451	Low molecular weight phosphotyrosine protein phosphatase	1	1	1	1
PF01454	MAGE family	1	1	1	1
PF01459	Eukaryotic porin	2	2	2	2
PF01465	GRIP domain	1	1	1	1
PF01466	Skp1 family, dimerisation domain	1	1	1	1
PF01467	Cytidylyltransferase	4	4	4	2
PF01472	PUA domain	3	3	3	3
PF01476	LysM domain	19	26	20	8
PF01479	S4 domain	4	4	3	1
PF01480	PWI domain	2	1	3	3
PF01483	Proprotein convertase P-domain	1	1	1	1
PF01485	IBR domain	12	14	12	8
PF01487	Type I 3-dehydroquinase	2	2	2	2
PF01488	Shikimate / quinate 5-dehydrogenase	1	1	1	1
PF01490	Transmembrane amino acid transporter protein	5	5	6	1
PF01491	Frataxin-like domain	1	1	1	1
PF01494	FAD binding domain	14	13	16	5
PF01496	V-type ATPase 116kDa subunit family	1	1	1	1
PF01501	Glycosyl transferase family 8	4	4	3	2
PF01504	Phosphatidylinositol-4-phosphate 5-Kinase	3	3	3	3
PF01507	Phosphoadenosine phosphosulfate reductase family	2	2	2	1
PF01512	Respiratory-chain NADH dehydrogenase 51 Kd subunit	1	1	1	1
PF01513	ATP-NAD kinase	3	3	3	3
PF01521	Iron-sulphur cluster biosynthesis	2	2	2	1
PF01529	DHHC palmitoyltransferase	6	6	6	4
PF01532	Glycosyl hydrolase family 47	5	5	5	2
PF01535	PPR repeat	2	2	2	1
PF01544	CorA-like Mg2+ transporter protein	16	20	16	5
PF01545	Cation efflux family	7	7	7	5
PF01546	Peptidase family M20/M25/M40	4	5	4	2
PF01553	Acyltransferase	5	4	5	3
PF01554	MatE	4	4	4	2
PF01556	DnaJ C terminal domain	6	6	6	6
PF01557	Fumarylacetoacetate (FAA) hydrolase family	3	4	3	1
PF01565	FAD binding domain	23	26	25	8
PF01566	Natural resistance-associated macrophage protein	2	2	2	1
PF01569	PAP2 superfamily	7	6	7	4
PF01571	Aminomethyltransferase folate-binding domain	2	2	2	2
PF01575	MaoC like domain	5	5	4	2
PF01576	Myosin tail	1	1	1	1
PF01583	Adenylylsulphate kinase	2	2	2	1
PF01585	G-patch domain	8	8	6	5
PF01588	Putative tRNA binding domain	1	1	1	1
PF01590	GAF domain	2	3	3	3
PF01591	6-phosphofructo-2-kinase	4	4	4	4
PF01592	NifU-like N terminal domain	1	1	1	1
PF01593	Flavin containing amine oxidoreductase	6	4	5	3
PF01595	Domain of unknown function DUF21	2	2	2	1
PF01596	O-methyltransferase	2	4	1	1
PF01597	Glycine cleavage H-protein	1	1	1	1
PF01602	Adaptin N terminal region	8	8	8	7
PF01603	Protein phosphatase 2A regulatory B subunit (B56 family)	1	1	1	1
PF01612	3'-5' exonuclease	3	6	3	1
PF01613	Flavin reductase like domain	2	1	2	1
PF01624	MutS domain I	4	3	4	2
PF01625	Peptide methionine sulfoxide reductase	1	1	1	1
PF01627	Hpt domain	1	1	1	1
PF01633	Choline/ethanolamine kinase	3	3	3	1
PF01636	Phosphotransferase enzyme family	11	13	21	6
PF01641	SelR domain	1	2	2	1
PF01644	Chitin synthase	3	3	3	2
PF01648	4'-phosphopantetheinyl transferase superfamily	2	2	2	2
PF01650	Peptidase C13 family	1	1	1	1
PF01652	Eukaryotic initiation factor 4E	3	3	3	2
PF01663	Type I phosphodiesterase / nucleotide pyrophosphatase	4	4	4	3
PF01676	Metalloenzyme superfamily	1	1	1	1
PF01679	Proteolipid membrane potential modulator	3	3	3	2
PF01680	SOR/SNZ family	1	1	1	1
PF01687	Riboflavin kinase	1	1	1	1
PF01693	Caulimovirus viroplasmin	4	5	5	2
PF01694	Rhomboid family	4	3	4	3
PF01699	Sodium/calcium exchanger protein	18	18	22	10
PF01702	Queuine tRNA-ribosyltransferase	2	2	2	1
PF01704	UTP--glucose-1-phosphate uridylyltransferase	2	2	2	1
PF01709	Transcriptional regulator	1	1	1	1
PF01713	Smr domain	3	3	3	1
PF01715	IPP transferase	1	1	1	1
PF01717	Cobalamin-independent synthase, Catalytic domain	2	2	2	2
PF01722	BolA-like protein	3	3	2	2
PF01728	FtsJ-like methyltransferase	3	3	3	3
PF01730	UreF	1	1	1	1
PF01733	Nucleoside transporter	1	2	2	1
PF01734	Patatin-like phospholipase	11	15	9	2
PF01738	Dienelactone hydrolase family	7	7	8	2
PF01740	STAS domain	3	3	3	2
PF01743	Poly A polymerase head domain	1	1	1	1
PF01751	Toprim domain	2	2	2	1
PF01753	MYND finger	12	12	7	5
PF01757	Acyltransferase family	3	5	5	3
PF01761	3-dehydroquinate synthase	1	1	1	1
PF01764	Lipase (class 3)	2	3	2	1
PF01765	Ribosome recycling factor	1	1	1	1
PF01773	Na+ dependent nucleoside transporter N-terminus	1	1	1	1
PF01774	UreD urease accessory protein	1	1	1	1
PF01776	Ribosomal L22e protein family	1	1	1	1
PF01778	Ribosomal L28e protein family	2	2	2	2
PF01780	Ribosomal L37ae protein family	1	1	1	1
PF01781	Ribosomal L38e protein family	1	1	1	1
PF01784	NIF3 (NGG1p interacting factor 3)	1	1	1	1
PF01793	Glycolipid 2-alpha-mannosyltransferase	4	5	5	4
PF01794	Ferric reductase like transmembrane component	11	11	13	9
PF01798	Putative snoRNA binding domain	3	3	3	2
PF01799	[2Fe-2S] binding domain	1	1	1	1
PF01803	LIM-domain binding protein	1	1	1	1
PF01805	Surp module	3	3	3	1
PF01812	5-formyltetrahydrofolate cyclo-ligase family	1	1	1	1
PF01813	ATP synthase subunit D	1	1	1	1
PF01814	Hemerythrin HHE cation binding domain	3	3	2	2
PF01817	Chorismate mutase type II	1	1	1	1
PF01822	WSC domain	37	39	75	10
PF01841	Transglutaminase-like superfamily	2	2	2	1
PF01842	ACT domain	3	3	2	3
PF01846	FF domain	5	5	5	5
PF01851	Proteasome/cyclosome repeat	4	4	4	2
PF01852	START domain	1	1	1	1
PF01853	MOZ/SAS family	3	3	2	2
PF01855	Pyruvate flavodoxin/ferredoxin oxidoreductase, thiamine diP-bdg	1	1	1	1
PF01866	Putative diphthamide synthesis protein	2	2	2	2
PF01868	Domain of unknown function UPF0086	1	1	1	1
PF01873	Domain found in IF2B/IF5	2	2	2	2
PF01876	RNase P subunit p30	1	1	1	1
PF01878	EVE domain	1	1	1	1
PF01885	RNA 2'-phosphotransferase, Tpt1 / KptA family	1	1	1	1
PF01894	Uncharacterised protein family UPF0047	1	1	1	1
PF01900	Rpp14/Pop5 family	1	1	1	1
PF01902	ATP-binding region	1	1	1	1
PF01909	Nucleotidyltransferase domain	3	3	3	1
PF01912	eIF-6 family	1	1	1	1
PF01915	Glycosyl hydrolase family 3 C-terminal domain	8	8	10	5
PF01916	Deoxyhypusine synthase	1	1	1	1
PF01920	Prefoldin subunit	4	4	4	4
PF01926	50S ribosome-binding GTPase	15	18	20	13
PF01933	Uncharacterised protein family UPF0052	1	1	1	1
PF01937	Protein of unknown function DUF89	1	1	1	1
PF01956	Integral membrane protein DUF106	1	1	1	1
PF01960	ArgJ family	1	1	1	1
PF01965	DJ-1/PfpI family	1	1	2	1
PF01966	HD domain	1	1	1	1
PF01968	Hydantoinase/oxoprolinase	1	1	1	1
PF01974	tRNA intron endonuclease, catalytic C-terminal domain	2	2	2	1
PF01975	Survival protein SurE	2	2	2	2
PF01979	Amidohydrolase family	5	7	6	4
PF01981	Peptidyl-tRNA hydrolase PTH2	1	1	1	1
PF01987	Mitochondrial biogenesis AIM24	2	2	2	1
PF01997	Translin family	2	2	2	1
PF02005	N2,N2-dimethylguanosine tRNA methyltransferase	2	2	2	2
PF02015	Glycosyl hydrolase family 45	4	4	4	3
PF02020	eIF4-gamma/eIF5/eIF2-epsilon	2	2	2	1
PF02026	RyR domain	1	1	1	1
PF02036	SCP-2 sterol transfer family	1	1	1	1
PF02037	SAP domain	4	3	3	2
PF02045	CCAAT-binding transcription factor (CBF-B/NF-YA) subunit B	1	1	1	1
PF02064	MAS20 protein import receptor	1	1	1	1
PF02065	Melibiase	3	2	6	3
PF02076	Pheromone A receptor	1	1	1	1
PF02077	SURF4 family	1	1	1	1
PF02096	60Kd inner membrane protein	2	2	2	1
PF02100	Ornithine decarboxylase antizyme	1	1	1	1
PF02109	DAD family	1	1	1	1
PF02110	Hydroxyethylthiazole kinase family	1	1	1	1
PF02114	Phosducin	2	2	2	1
PF02116	Fungal pheromone mating factor STE2 GPCR	1	1	1	1
PF02127	Aminopeptidase I zinc metalloprotease (M18)	2	2	2	2
PF02133	Permease for cytosine/purines, uracil, thiamine, allantoin	5	5	5	3
PF02134	Repeat in ubiquitin-activating (UBA) protein	4	4	4	3
PF02136	Nuclear transport factor 2 (NTF2) domain	3	4	3	1
PF02138	Beige/BEACH domain	1	1	1	1
PF02141	DENN (AEX-3) domain	2	2	2	1
PF02142	MGS-like domain	2	2	2	1
PF02144	Repair protein Rad1/Rec1/Rad17	1	1	1	2
PF02145	Rap/ran-GAP	1	1	1	1
PF02146	Sir2 family	7	8	7	3
PF02148	Zn-finger in ubiquitin-hydrolases and other protein	4	3	3	4
PF02149	Kinase associated domain 1	1	1	1	1
PF02150	RNA polymerases M/15 Kd subunit	1	1	2	1
PF02152	Dihydroneopterin aldolase	2	2	2	1
PF02153	Prephenate dehydrogenase	1	1	1	1
PF02170	PAZ domain	3	3	3	2
PF02171	Piwi domain	4	4	3	3
PF02176	TRAF-type zinc finger	1	1	1	1
PF02178	AT hook motif	3	7	4	3
PF02179	BAG domain	1	1	1	1
PF02181	Formin Homology 2 Domain	1	1	1	1
PF02182	SAD/SRA domain	1	1	1	1
PF02184	HAT (Half-A-TPR) repeat	1	1	1	1
PF02185	Hr1 repeat	3	3	3	2
PF02194	PXA domain	3	3	3	3
PF02197	Regulatory subunit of type II PKA R-subunit	1	1	1	1
PF02200	STE like transcription factor	1	1	1	1
PF02204	Vacuolar sorting protein 9 (VPS9) domain	3	3	3	2
PF02205	WH2 motif	3	2	3	1
PF02212	Dynamin GTPase effector domain	2	2	3	2
PF02219	Methylenetetrahydrofolate reductase	2	2	2	1
PF02221	ML domain	1	1	1	1
PF02225	PA domain	8	9	9	4
PF02229	Transcriptional Coactivator p15 (PC4)	1	1	1	1
PF02230	Phospholipase/Carboxylesterase	6	7	10	4
PF02233	NAD(P) transhydrogenase beta subunit	1	1	1	1
PF02244	Carboxypeptidase activation peptide	1	1	1	1
PF02257	RFX DNA-binding domain	1	1	1	1
PF02259	FAT domain	4	3	4	2
PF02260	FATC domain	5	3	3	3
PF02265	S1/P1 Nuclease	2	2	2	2
PF02269	Transcription initiation factor IID, 18kD subunit	2	2	1	1
PF02270	Transcription initiation factor IIF, beta subunit	1	1	1	1
PF02271	Ubiquinol-cytochrome C reductase complex 14kD subunit	1	1	1	1
PF02284	Cytochrome c oxidase subunit Va	1	1	1	1
PF02290	Signal recognition particle 14kD protein	1	1	2	2
PF02291	Transcription initiation factor IID, 31kD subunit	1	1	1	1
PF02296	Alpha adaptin AP2, C-terminal domain	1	1	1	1
PF02297	Cytochrome oxidase c subunit VIb	2	2	2	1
PF02301	HORMA domain	3	3	3	1
PF02330	Mitochondrial glycoprotein	1	1	1	1
PF02338	OTU-like cysteine protease	3	3	3	2
PF02342	TerD domain	1	1	1	1
PF02358	Trehalose-phosphatase	2	2	2	2
PF02359	Cell division protein 48 (CDC48), N-terminal domain	2	2	2	2
PF02364	1,3-beta-glucan synthase component	1	1	1	1
PF02383	SacI homology domain	4	4	4	4
PF02386	Cation transport protein	2	2	2	1
PF02390	Putative methyltransferase	1	1	1	1
PF02403	Seryl-tRNA synthetase N-terminal domain	2	2	2	1
PF02410	Oligomerisation domain	1	1	1	1
PF02417	Chromate transporter	4	3	2	2
PF02431	Chalcone-flavanone isomerase	1	1	1	1
PF02436	Conserved carboxylase domain	1	1	1	1
PF02450	Lecithin:cholesterol acyltransferase	1	1	1	1
PF02460	Patched family	1	1	1	1
PF02463	RecF/RecN/SMC N terminal domain	6	6	6	4
PF02466	Tim17/Tim22/Tim23/Pmp24 family	5	5	5	4
PF02469	Fasciclin domain	5	5	5	4
PF02487	CLN3 protein	1	1	1	1
PF02492	CobW/HypB/UreG, nucleotide-binding domain	3	3	3	3
PF02515	CoA-transferase family III	4	4	4	2
PF02516	Oligosaccharyl transferase STT3 subunit	1	1	1	1
PF02517	CAAX protease self-immunity	1	1	1	1
PF02518	Histidine kinase-, DNA gyrase B-, and HSP90-like ATPase	20	21	22	12
PF02535	ZIP Zinc transporter	10	9	9	8
PF02538	Hydantoinase B/oxoprolinase	2	2	1	1
PF02540	NAD synthase	3	3	2	2
PF02541	Ppx/GppA phosphatase family	2	2	1	1
PF02544	3-oxo-5-alpha-steroid 4-dehydrogenase	3	2	3	3
PF02545	Maf-like protein	1	1	1	1
PF02558	Ketopantoate reductase PanE/ApbA	3	3	3	3
PF02560	Cyanate lyase C-terminal domain	1	1	1	1
PF02567	Phenazine biosynthesis-like protein	2	2	2	1
PF02569	Pantoate-beta-alanine ligase	1	1	1	1
PF02580	D-Tyr-tRNA(Tyr) deacylase	1	1	1	1
PF02581	Thiamine monophosphate synthase/TENI	1	1	1	1
PF02582	Uncharacterised ACR, YagE family COG1723	3	3	3	2
PF02585	GlcNAc-PI de-N-acetylase	1	1	1	1
PF02586	Uncharacterised ACR, COG2135	1	1	1	1
PF02602	Uroporphyrinogen-III synthase HemD	1	1	1	1
PF02627	Carboxymuconolactone decarboxylase family	2	1	1	1
PF02628	Cytochrome oxidase assembly protein	1	1	1	1
PF02629	CoA binding domain	2	2	2	1
PF02630	SCO1/SenC	1	1	1	1
PF02636	Putative S-adenosyl-L-methionine-dependent methyltransferase	2	2	2	2
PF02656	Domain of unknown function (DUF202)	5	7	5	2
PF02666	Phosphatidylserine decarboxylase	4	4	3	2
PF02668	Taurine catabolism dioxygenase TauD, TfdA family	11	12	12	10
PF02671	Paired amphipathic helix repeat	3	4	3	3
PF02678	Pirin	2	2	2	2
PF02714	Domain of unknown function DUF221	4	4	4	2
PF02724	CDC45-like protein	1	2	1	2
PF02727	Copper amine oxidase, N2 domain	3	3	3	2
PF02728	Copper amine oxidase, N3 domain	3	3	3	2
PF02729	Aspartate/ornithine carbamoyltransferase, carbamoyl-P binding domain	2	2	2	2
PF02731	SKIP/SNW domain	1	1	1	1
PF02732	ERCC4 domain	3	3	3	2
PF02735	Ku70/Ku80 beta-barrel domain	2	2	2	2
PF02736	Myosin N-terminal SH3-like domain	1	1	2	1
PF02737	3-hydroxyacyl-CoA dehydrogenase, NAD binding domain	1	1	1	1
PF02738	Molybdopterin-binding domain of aldehyde dehydrogenase	1	1	1	1
PF02744	Galactose-1-phosphate uridyl transferase, C-terminal domain	1	1	1	1
PF02746	Mandelate racemase / muconate lactonizing enzyme, N-terminal domain	2	2	2	1
PF02752	Arrestin (or S-antigen), C-terminal domain	3	4	4	3
PF02765	Telomeric single stranded DNA binding POT1/CDC13	2	1	2	1
PF02769	AIR synthase related protein, C-terminal domain	3	3	3	3
PF02770	Acyl-CoA dehydrogenase, middle domain	7	7	9	6
PF02771	Acyl-CoA dehydrogenase, N-terminal domain	6	5	9	5
PF02772	S-adenosylmethionine synthetase, central domain	1	1	1	1
PF02773	S-adenosylmethionine synthetase, C-terminal domain	1	1	1	1
PF02775	Thiamine pyrophosphate enzyme, C-terminal TPP binding domain	5	7	3	3
PF02776	Thiamine pyrophosphate enzyme, N-terminal TPP binding domain	4	7	3	3
PF02777	Iron/manganese superoxide dismutases, C-terminal domain	5	5	5	4
PF02779	Transketolase, pyrimidine binding domain	4	5	5	4
PF02780	Transketolase, C-terminal domain	3	3	3	3
PF02781	Glucose-6-phosphate dehydrogenase, C-terminal domain	1	1	1	1
PF02782	FGGY family of carbohydrate kinases, C-terminal domain	3	3	3	2
PF02784	Pyridoxal-dependent decarboxylase, pyridoxal binding domain	2	2	2	1
PF02785	Biotin carboxylase C-terminal domain	3	3	3	3
PF02786	Carbamoyl-phosphate synthase L chain, ATP binding domain	7	7	7	7
PF02787	Carbamoyl-phosphate synthetase large chain, oligomerisation domain	2	2	2	2
PF02791	DDT domain	1	1	1	1
PF02792	Mago nashi protein	1	1	1	1
PF02798	Glutathione S-transferase, N-terminal domain	2	2	1	1
PF02800	Glyceraldehyde 3-phosphate dehydrogenase, C-terminal domain	1	1	1	1
PF02801	Beta-ketoacyl synthase, C-terminal domain	5	6	7	3
PF02803	Thiolase, C-terminal domain	6	6	6	5
PF02811	PHP domain	1	1	1	1
PF02812	Glu/Leu/Phe/Val dehydrogenase, dimerisation domain	1	1	1	1
PF02817	e3 binding domain	4	3	3	2
PF02824	TGS domain	3	3	3	1
PF02826	D-isomer specific 2-hydroxyacid dehydrogenase, NAD binding domain	7	7	7	2
PF02843	Phosphoribosylglycinamide synthetase, C domain	1	1	1	1
PF02844	Phosphoribosylglycinamide synthetase, N domain	1	1	2	1
PF02845	CUE domain	4	3	3	3
PF02847	MA3 domain	2	2	2	1
PF02852	Pyridine nucleotide-disulphide oxidoreductase, dimerisation domain	3	3	3	2
PF02854	MIF4G domain	6	6	6	2
PF02862	DDHD domain	3	3	3	3
PF02866	lactate/malate dehydrogenase, alpha/beta C-terminal domain	3	3	3	2
PF02867	Ribonucleotide reductase, barrel domain	1	1	1	1
PF02872	5'-nucleotidase, C-terminal domain	1	1	1	1
PF02874	ATP synthase alpha/beta family, beta-barrel domain	4	5	4	3
PF02877	Poly(ADP-ribose) polymerase, regulatory domain	1	1	1	1
PF02878	Phosphoglucomutase/phosphomannomutase, alpha/beta/alpha domain I	4	4	4	4
PF02879	Phosphoglucomutase/phosphomannomutase, alpha/beta/alpha domain II	3	3	3	3
PF02880	Phosphoglucomutase/phosphomannomutase, alpha/beta/alpha domain III	3	3	3	3
PF02881	SRP54-type protein, helical bundle domain	1	1	1	1
PF02882	Tetrahydrofolate dehydrogenase/cyclohydrolase, NAD(P)-binding domain	2	2	2	1
PF02883	Adaptin C-terminal domain	3	3	3	3
PF02889	Sec63 Brl domain	6	6	6	6
PF02891	MIZ/SP-RING zinc finger	2	2	2	1
PF02893	GRAM domain	3	4	4	4
PF02894	Oxidoreductase family, C-terminal alpha/beta domain	2	2	2	2
PF02902	Ulp1 protease family, C-terminal catalytic domain	3	3	3	2
PF02906	Iron only hydrogenase large subunit, C-terminal domain	1	1	1	1
PF02910	Fumarate reductase flavoprotein C-term	1	1	1	1
PF02913	FAD linked oxidases, C-terminal domain	4	5	5	1
PF02919	Eukaryotic DNA topoisomerase I, DNA binding fragment	1	1	1	1
PF02921	Ubiquinol cytochrome reductase transmembrane region	1	1	1	1
PF02926	THUMP domain	1	1	1	1
PF02933	Cell division protein 48 (CDC48), domain 2	2	2	2	2
PF02936	Cytochrome c oxidase subunit IV	1	1	1	1
PF02939	UcrQ family	1	1	1	1
PF02953	Tim10/DDP family zinc finger	4	4	4	3
PF02966	Mitosis protein DIM1	1	1	1	1
PF02969	TATA box binding protein associated factor (TAF)	1	1	1	1
PF02970	Tubulin binding cofactor A	1	1	1	1
PF02978	Signal peptide binding domain	1	1	1	1
PF02984	Cyclin, C-terminal domain	4	4	4	3
PF02985	HEAT repeat	1	1	1	3
PF02990	Endomembrane protein 70	2	2	2	2
PF02996	Prefoldin subunit	2	2	2	1
PF03006	Haemolysin-III related	2	3	4	3
PF03009	Glycerophosphoryl diester phosphodiesterase family	4	4	5	4
PF03028	Dynein heavy chain and region D6 of dynein motor	1	1	1	1
PF03029	Conserved hypothetical ATP binding protein	3	3	3	3
PF03031	NLI interacting factor-like phosphatase	5	5	5	4
PF03033	Glycosyltransferase family 28 N-terminal domain	2	2	2	2
PF03060	Nitronate monooxygenase	5	6	6	3
PF03061	Thioesterase superfamily	3	3	2	2
PF03062	MBOAT, membrane-bound O-acyltransferase family	4	4	4	4
PF03070	TENA/THI-4/PQQC family	2	2	2	1
PF03074	Glutamate-cysteine ligase	1	1	1	1
PF03079	ARD/ARD' family	1	1	1	1
PF03095	Phosphotyrosyl phosphate activator (PTPA) protein	2	2	2	2
PF03097	BRO1-like domain	3	2	3	2
PF03098	Animal haem peroxidase	4	4	6	4
PF03099	Biotin/lipoate A/B protein ligase family	3	3	3	2
PF03104	DNA polymerase family B, exonuclease domain	5	5	5	3
PF03105	SPX domain	7	8	8	6
PF03109	ABC1 family	5	5	5	3
PF03114	BAR domain	5	7	7	3
PF03124	EXS family	2	3	2	1
PF03126	Plus-3 domain	1	1	1	1
PF03127	GAT domain	3	3	3	3
PF03129	Anticodon binding domain	6	6	6	3
PF03131	bZIP Maf transcription factor	1	1	1	1
PF03133	Tubulin-tyrosine ligase family	1	1	1	1
PF03134	TB2/DP1, HVA22 family	2	1	1	1
PF03142	Chitin synthase	3	4	4	1
PF03143	Elongation factor Tu C-terminal domain	5	5	5	5
PF03144	Elongation factor Tu domain 2	13	13	14	11
PF03147	Ferredoxin-fold anticodon binding domain	1	1	1	1
PF03151	Triose-phosphate Transporter family	6	6	6	3
PF03155	ALG6, ALG8 glycosyltransferase family	2	2	2	2
PF03159	XRN 5'-3' exonuclease N-terminus	2	2	2	2
PF03162	Tyrosine phosphatase family	4	4	3	2
PF03164	Trafficking protein Mon1	1	1	1	1
PF03167	Uracil DNA glycosylase superfamily	2	2	2	2
PF03169	OPT oligopeptide transporter protein	5	5	7	3
PF03171	2OG-Fe(II) oxygenase superfamily	8	11	11	7
PF03177	Non-repetitive/WGA-negative nucleoporin C-terminal	2	2	2	1
PF03178	CPSF A subunit region	3	3	4	2
PF03179	Vacuolar (H+)-ATPase G subunit	1	1	2	1
PF03194	LUC7 N_terminus	1	1	1	1
PF03198	Glucanosyltransferase	5	5	6	3
PF03200	Mannosyl oligosaccharide glucosidase	2	2	2	2
PF03205	Molybdopterin guanine dinucleotide synthesis protein B	1	2	1	1
PF03208	PRA1 family protein	1	1	1	1
PF03211	Pectate lyase	3	3	5	1
PF03215	Rad17 cell cycle checkpoint protein	1	1	1	1
PF03221	Tc5 transposase DNA-binding domain	3	2	1	1
PF03223	V-ATPase subunit C	1	1	1	1
PF03224	V-ATPase subunit H	1	1	1	1
PF03226	Yippee zinc-binding/DNA-binding /Mis18, centromere assembly	2	2	3	3
PF03227	Gamma interferon inducible lysosomal thiol reductase (GILT)	1	1	1	1
PF03234	Cdc37 N terminal kinase binding	1	1	1	1
PF03239	Iron permease FTR1 family	1	1	1	1
PF03256	Anaphase-promoting complex, subunit 10 (APC10)	1	1	1	1
PF03271	EB1-like C-terminal motif	1	1	1	1
PF03291	mRNA capping enzyme	1	1	1	1
PF03328	HpcH/HpaI aldolase/citrate lyase family	1	2	1	2
PF03330	Rare lipoprotein A (RlpA)-like double-psi beta-barrel	2	2	2	1
PF03332	Eukaryotic phosphomannomutase	2	1	1	1
PF03343	SART-1 family	2	2	2	2
PF03345	Oligosaccharyltransferase 48 kDa subunit beta	1	1	1	1
PF03357	Snf7	8	7	8	6
PF03358	NADPH-dependent FMN reductase	2	2	2	2
PF03364	Polyketide cyclase / dehydrase and lipid transport	1	1	1	1
PF03366	YEATS family	3	3	3	2
PF03367	ZPR1 zinc-finger domain	2	2	2	2
PF03368	Dicer dimerisation domain	1	1	1	1
PF03370	Putative phosphatase regulatory subunit	3	4	4	1
PF03371	PRP38 family	1	1	1	1
PF03372	Endonuclease/Exonuclease/phosphatase family	11	11	13	7
PF03378	CAS/CSE protein, C-terminus	1	1	1	1
PF03388	Legume-like lectin family	2	2	2	2
PF03398	Regulator of Vps4 activity in the MVB pathway	1	1	1	1
PF03399	SAC3/GANP/Nin1/mts3/eIF-3 p25 family	4	4	4	4
PF03404	Mo-co oxidoreductase dimerisation domain	2	3	2	1
PF03407	Nucleotide-diphospho-sugar transferase	1	1	2	1
PF03435	Saccharopine dehydrogenase	2	2	3	2
PF03441	FAD binding domain of DNA photolyase	3	3	3	1
PF03443	Glycosyl hydrolase family 61	23	26	28	9
PF03446	NAD binding domain of 6-phosphogluconate dehydrogenase	3	3	4	1
PF03447	Homoserine dehydrogenase, NAD binding domain	1	1	1	1
PF03450	CO dehydrogenase flavoprotein C-terminal domain	1	1	1	1
PF03452	Anp1	3	4	7	4
PF03453	MoeA N-terminal region (domain I and II)	1	1	1	1
PF03454	MoeA C-terminal region (domain IV)	1	1	1	1
PF03460	Nitrite/Sulfite reductase ferredoxin-like half domain	3	3	3	2
PF03462	PCRF domain	1	1	1	1
PF03463	eRF1 domain 1	2	2	2	2
PF03464	eRF1 domain 2	2	2	2	2
PF03465	eRF1 domain 3	2	2	2	2
PF03467	Smg-4/UPF3 family	1	1	1	1
PF03473	MOSC domain	3	3	3	2
PF03476	MOSC N-terminal beta barrel domain	2	2	3	2
PF03477	ATP cone domain	1	1	1	1
PF03483	B3/4 domain	1	1	1	1
PF03484	tRNA synthetase B5 domain	1	1	1	1
PF03501	Plectin/S10 domain	1	1	1	1
PF03517	Regulator of volume decrease after cellular swelling	1	1	1	1
PF03537	Glycoside-hydrolase family GH114	1	2	2	1
PF03540	Transcription initiation factor TFIID 23-30kDa subunit	1	1	1	1
PF03542	Tuberin	1	1	1	1
PF03547	Membrane transport protein	3	3	3	1
PF03556	Cullin binding	2	2	2	2
PF03561	Allantoicase repeat	2	3	3	3
PF03571	Peptidase family M49	2	2	2	1
PF03572	Peptidase family S41	3	3	3	1
PF03587	EMG1/NEP1 methyltransferase	1	1	1	1
PF03595	Voltage-dependent anion channel	3	4	3	1
PF03619	Organic solute transporter Ostalpha	2	2	2	1
PF03635	Vacuolar protein sorting-associated protein 35	1	1	1	1
PF03637	Mob1/phocein family	4	4	5	3
PF03641	Possible lysine decarboxylase	1	1	1	1
PF03643	Vacuolar protein sorting-associated protein 26	1	1	1	1
PF03644	Glycosyl hydrolase family 85	1	1	1	1
PF03657	Uncharacterised protein family (UPF0113)	1	1	1	1
PF03659	Glycosyl hydrolase family 71	3	3	1	1
PF03660	PHF5-like protein	1	1	1	1
PF03663	Glycosyl hydrolase family 76	9	10	8	3
PF03664	Glycosyl hydrolase family 62	1	1	2	1
PF03666	Nitrogen Permease regulator of amino acid transport activity 3	1	1	1	1
PF03694	Erg28 like protein	1	1	1	1
PF03707	Bacterial signalling protein N terminal repeat	4	4	2	4
PF03715	Noc2p family	1	1	1	1
PF03720	UDP-glucose/GDP-mannose dehydrogenase family, UDP binding domain	1	1	1	1
PF03721	UDP-glucose/GDP-mannose dehydrogenase family, NAD binding domain	1	2	1	1
PF03725	3' exoribonuclease family, domain 2	1	1	1	1
PF03727	Hexokinase	3	3	3	2
PF03730	Ku70/Ku80 C-terminal arm	1	1	1	1
PF03731	Ku70/Ku80 N-terminal alpha/beta domain	2	2	2	2
PF03733	Domain of unknown function (DUF307)	1	1	1	1
PF03737	Demethylmenaquinone methyltransferase	1	1	1	1
PF03747	ADP-ribosylglycohydrolase	2	2	2	2
PF03764	Elongation factor G, domain IV	3	4	4	3
PF03765	CRAL/TRIO, N-terminal domain	5	5	6	2
PF03770	Inositol polyphosphate kinase	2	2	2	2
PF03795	YCII-related domain	2	2	2	1
PF03798	TLC domain	3	3	2	1
PF03800	Nuf2 family	1	1	1	1
PF03801	HEC/Ndc80p family	1	1	1	1
PF03807	NADP oxidoreductase coenzyme F420-dependent	1	1	1	1
PF03810	Importin-beta N-terminal domain	8	9	8	8
PF03813	Nrap protein	1	2	1	1
PF03815	LCCL domain	1	1	1	1
PF03820	Tricarboxylate carrier	1	1	1	1
PF03824	High-affinity nickel-transport protein	1	1	1	1
PF03828	Cid1 family poly A polymerase	3	3	3	1
PF03834	Binding domain of DNA repair protein Ercc1 (rad10/Swi10)	1	1	1	1
PF03835	Rad4 transglutaminase-like domain	3	3	3	3
PF03847	Transcription initiation factor TFIID subunit A	1	1	1	1
PF03850	Transcription factor Tfb4	1	1	1	1
PF03851	UV-endonuclease UvdE	1	1	1	2
PF03853	YjeF-related protein N-terminus	2	2	2	2
PF03856	Beta-glucosidase (SUN family)	1	1	1	1
PF03870	RNA polymerase Rpb8	1	1	1	1
PF03871	RNA polymerase Rpb5, N-terminal domain	1	1	1	1
PF03874	RNA polymerase Rpb4	2	2	2	1
PF03876	SHS2 domain found in N terminus of Rpb7p/Rpc25p/MJ0397	3	3	3	3
PF03879	Cgr1 family	1	1	1	1
PF03881	Fructosamine kinase	1	1	1	1
PF03900	Porphobilinogen deaminase, C-terminal domain	1	1	1	1
PF03901	Alg9-like mannosyltransferase family	4	4	4	4
PF03908	Sec20	1	1	1	1
PF03909	BSD domain	3	3	3	2
PF03914	CBF/Mak21 family	3	3	3	3
PF03915	Actin interacting protein 3	1	1	1	1
PF03919	mRNA capping enzyme, C-terminal domain	1	1	1	1
PF03931	Skp1 family, tetramerisation domain	2	2	2	2
PF03935	Beta-glucan synthesis-associated protein (SKN1)	3	3	3	2
PF03943	TAP C-terminal domain	1	1	1	1
PF03946	Ribosomal protein L11, N-terminal domain	2	2	2	2
PF03947	Ribosomal Proteins L2, C-terminal domain	2	2	2	2
PF03949	Malic enzyme, NAD binding domain	3	3	3	2
PF03950	tRNA synthetases class I (E and Q), anti-codon binding domain	2	2	2	1
PF03951	Glutamine synthetase, beta-Grasp domain	1	1	1	1
PF03952	Enolase, N-terminal domain	1	1	1	1
PF03953	Tubulin C-terminal domain	4	4	4	3
PF03959	Serine hydrolase (FSH1)	1	3	4	1
PF03962	Mnd1 family	1	1	1	1
PF03969	AFG1-like ATPase	2	2	2	2
PF03981	Ubiquinol-cytochrome C chaperone	1	1	1	1
PF03982	Diacylglycerol acyltransferase	2	2	2	2
PF03983	SLA1 homology domain 1, SHD1	1	1	1	1
PF03985	Paf1	1	1	1	1
PF03986	Autophagocytosis associated protein (Atg3), N-terminal domain	1	1	1	1
PF03987	Autophagocytosis associated protein, active-site domain	2	2	2	2
PF03998	Utp11 protein	1	1	1	1
PF03999	Microtubule associated protein (MAP65/ASE1 family)	1	1	1	1
PF04000	Sas10/Utp3/C1D family	3	3	3	3
PF04003	Dip2/Utp12 Family	3	3	3	2
PF04004	Leo1-like protein	1	1	1	1
PF04005	Hus1-like protein	1	1	1	1
PF04006	Mpp10 protein	1	1	1	1
PF04031	Las1-like	1	1	1	1
PF04034	Domain of unknown function (DUF367)	1	1	1	1
PF04042	DNA polymerase alpha/epsilon subunit B	3	3	3	2
PF04045	Arp2/3 complex, 34 kD subunit p34-Arc	1	1	1	1
PF04048	Sec8 exocyst complex component specific domain	1	1	1	1
PF04051	Transport protein particle (TRAPP) component	3	3	3	3
PF04053	Coatomer WD associated region	2	2	2	1
PF04054	CCR4-Not complex component, Not1	1	1	1	1
PF04055	Radical SAM superfamily	5	6	5	3
PF04059	RNA recognition motif 2	1	1	1	1
PF04061	ORMDL family	1	1	1	1
PF04063	Domain of unknown function (DUF383)	1	1	1	1
PF04064	Domain of unknown function (DUF384)	1	1	1	1
PF04065	Not1 N-terminal domain, CCR4-Not complex component	1	1	1	1
PF04068	Possible Fer4-like domain in RNase L inhibitor, RLI	2	2	1	2
PF04072	Leucine carboxyl methyltransferase	2	2	1	1
PF04078	Cell differentiation family, Rcd1-like	1	1	1	1
PF04080	Per1-like	1	1	1	2
PF04082	Fungal specific transcription factor domain	64	69	68	45
PF04084	Origin recognition complex subunit 2	1	1	1	1
PF04088	Peroxin 13, N-terminal region	1	1	1	1
PF04090	RNA polymerase I specific initiation factor	1	1	1	1
PF04091	Exocyst complex subunit Sec15-like	1	1	1	1
PF04096	Nucleoporin autopeptidase	1	1	1	1
PF04097	Nup93/Nic96	1	1	1	1
PF04098	Rad52/22 family double-strand break repair protein	1	1	1	1
PF04099	Sybindin-like family	2	2	2	1
PF04100	Vps53-like, N-terminal	1	1	1	1
PF04101	Glycosyltransferase family 28 C-terminal domain	1	1	1	1
PF04104	Eukaryotic and archaeal DNA primase, large subunit	1	1	1	1
PF04106	Autophagy protein Apg5	1	1	1	1
PF04108	Autophagy protein Apg17	1	1	1	1
PF04110	Ubiquitin-like autophagy protein Apg12	2	2	2	2
PF04111	Autophagy protein Apg6	1	1	1	1
PF04114	Gaa1-like, GPI transamidase component	1	1	1	1
PF04116	Fatty acid hydroxylase superfamily	5	6	6	4
PF04117	Mpv17 / PMP22 family	5	5	4	2
PF04118	Dopey, N-terminal	1	1	1	1
PF04121	Nuclear pore protein 84 / 107	1	1	1	1
PF04130	Spc97 / Spc98 family	5	5	5	5
PF04133	Vacuolar protein sorting 55	1	1	1	1
PF04135	Nucleolar RNA-binding protein, Nop10p family	1	1	1	1
PF04136	Sec34-like family	1	1	1	1
PF04137	Endoplasmic Reticulum Oxidoreductin 1 (ERO1)	1	1	1	1
PF04140	Isoprenylcysteine carboxyl methyltransferase (ICMT) family	1	1	1	1
PF04142	Nucleotide-sugar transporter	2	2	3	2
PF04145	Ctr copper transporter family	3	4	5	1
PF04146	YT521-B-like domain	1	1	1	1
PF04147	Nop14-like family	1	1	1	1
PF04148	Transmembrane adaptor Erv26	1	1	1	1
PF04152	Mre11 DNA-binding presumed domain	1	1	1	1
PF04153	NOT2 / NOT3 / NOT5 family	2	2	2	1
PF04157	EAP30/Vps36 family	2	2	2	1
PF04163	Tht1-like nuclear fusion protein	1	1	1	1
PF04176	TIP41-like family	1	1	1	1
PF04178	Got1/Sft2-like family	1	1	1	1
PF04179	Initiator tRNA phosphoribosyl transferase	1	1	1	2
PF04180	Low temperature viability protein	2	2	2	2
PF04185	Phosphoesterase family	1	1	1	1
PF04190	Protein of unknown function (DUF410)	1	1	1	1
PF04191	Phospholipid methyltransferase	3	3	3	3
PF04192	Utp21 specific WD40 associated putative domain	1	1	1	1
PF04193	PQ loop repeat	16	14	16	9
PF04194	Programmed cell death protein 2, C-terminal putative domain	1	1	1	1
PF04212	MIT (microtubule interacting and transport) domain	2	2	3	2
PF04227	Indigoidine synthase A like protein	1	1	1	1
PF04248	Domain of unknown function (DUF427)	2	2	3	1
PF04253	Transferrin receptor-like dimerisation domain	2	2	2	2
PF04280	Tim44-like domain	1	1	1	1
PF04281	Mitochondrial import receptor subunit Tom22	1	1	1	1
PF04321	RmlD substrate binding domain	3	2	2	1
PF04376	Arginine-tRNA-protein transferase, N terminus	1	1	1	1
PF04377	Arginine-tRNA-protein transferase, C terminus	1	1	1	1
PF04383	KilA-N domain	2	3	2	1
PF04387	Protein tyrosine phosphatase-like protein, PTPLA	1	1	1	1
PF04388	Hamartin protein	1	1	1	1
PF04389	Peptidase family M28	12	15	12	4
PF04406	Type IIB DNA topoisomerase	1	1	1	1
PF04408	Helicase associated domain (HA2)	10	10	10	7
PF04410	Gar1/Naf1 RNA binding region	2	2	2	1
PF04427	Brix domain	5	5	5	4
PF04430	Protein of unknown function (DUF498/DUF598)	1	1	1	1
PF04433	SWIRM domain	4	4	4	2
PF04437	RINT-1 / TIP-1 family	1	1	1	1
PF04438	HIT zinc finger	3	2	2	1
PF04442	Cytochrome c oxidase assembly protein CtaG/Cox11	1	1	1	1
PF04444	Catechol dioxygenase N terminus	1	1	1	1
PF04446	tRNAHis guanylyltransferase	1	1	1	1
PF04450	Peptidase of plants and bacteria	1	1	1	1
PF04468	PSP1 C-terminal conserved region	1	1	1	1
PF04479	RTA1 like protein	9	9	11	6
PF04488	Glycosyltransferase sugar-binding region containing DXD motif	7	7	7	5
PF04495	GRASP55/65 PDZ-like domain	1	1	1	1
PF04499	SIT4 phosphatase-associated protein	1	1	1	1
PF04502	Family of unknown function (DUF572)	2	2	2	1
PF04506	Rft protein	1	2	1	2
PF04511	Der1-like family	2	2	2	2
PF04515	Plasma-membrane choline transporter	2	2	1	1
PF04547	Calcium-activated chloride channel	1	1	1	1
PF04560	RNA polymerase Rpb2, domain 7	3	3	3	1
PF04561	RNA polymerase Rpb2, domain 2	3	3	3	1
PF04563	RNA polymerase beta subunit	3	3	3	1
PF04564	U-box domain	2	2	3	1
PF04565	RNA polymerase Rpb2, domain 3	3	3	3	1
PF04568	Mitochondrial ATPase inhibitor, IATP	1	1	1	1
PF04571	lipin, N-terminal conserved region	1	1	1	1
PF04573	Signal peptidase subunit	1	1	1	1
PF04588	Hypoxia induced protein conserved region	2	2	2	1
PF04597	Ribophorin I	1	1	1	1
PF04603	Ran-interacting Mog1 protein	1	1	1	1
PF04614	Pex19 protein family	1	1	1	1
PF04615	Utp14 protein	2	2	2	2
PF04616	Glycosyl hydrolases family 43	7	9	8	1
PF04622	ERG2 and Sigma1 receptor like protein	1	1	1	1
PF04628	Sedlin, N-terminal conserved region	2	2	1	1
PF04636	PA26 p53-induced protein (sestrin)	2	2	2	2
PF04641	Rtf2 RING-finger	1	1	1	1
PF04658	TAFII55 protein conserved region	1	1	1	1
PF04667	cAMP-regulated phosphoprotein/endosulfine conserved region	1	1	1	1
PF04669	Polysaccharide biosynthesis	1	1	1	1
PF04670	Gtr1/RagA G protein conserved region	2	2	2	1
PF04675	DNA ligase N terminus	4	4	4	3
PF04676	Protein similar to CwfJ C-terminus 2	2	2	2	1
PF04677	Protein similar to CwfJ C-terminus 1	2	2	2	1
PF04678	Protein of unknown function, DUF607	1	1	1	1
PF04679	ATP dependent DNA ligase C terminal region	3	3	3	2
PF04683	Proteasome complex subunit Rpn13 ubiquitin receptor	1	1	1	1
PF04695	Peroxisomal membrane anchor protein (Pex14p) conserved region	2	2	2	1
PF04696	pinin/SDK/memA/ protein conserved region	1	1	1	1
PF04699	ARP2/3 complex 16 kDa subunit (p16-Arc)	1	1	1	1
PF04707	PRELI-like family	2	2	2	2
PF04715	Anthranilate synthase component I, N terminal region	2	2	2	2
PF04718	Mitochondrial ATP synthase g subunit	1	1	1	1
PF04722	Ssu72-like protein	1	1	1	1
PF04727	ELMO/CED-12 family	1	1	1	1
PF04729	ASF1 like histone chaperone	1	1	1	1
PF04733	Coatomer epsilon subunit	1	1	1	1
PF04734	Neutral/alkaline non-lysosomal ceramidase	1	1	1	1
PF04739	5'-AMP-activated protein kinase beta subunit, interation domain	1	1	1	1
PF04749	PLAC8 family	4	4	4	1
PF04752	ChaC-like protein	1	1	1	1
PF04756	OST3 / OST6 family	1	1	1	1
PF04757	Pex2 / Pex12 amino terminal region	3	3	3	1
PF04758	Ribosomal protein S30	1	1	1	1
PF04762	IKI3 family	1	1	1	1
PF04774	Hyaluronan / mRNA binding family	2	1	2	2
PF04791	LMBR1-like membrane protein	2	2	2	2
PF04795	PAPA-1-like conserved region	1	1	1	1
PF04800	ETC complex I subunit conserved region	1	1	1	1
PF04810	Sec23/Sec24 zinc finger	3	3	3	2
PF04811	Sec23/Sec24 trunk domain	3	3	3	2
PF04815	Sec23/Sec24 helical domain	3	3	3	2
PF04818	RNA polymerase II-binding domain.	1	1	1	1
PF04821	Timeless protein	1	1	1	1
PF04828	Glutathione-dependent formaldehyde-activating enzyme	7	5	11	5
PF04840	Vps16, C-terminal region	1	1	1	1
PF04841	Vps16, N-terminal region	1	1	1	1
PF04847	Calcipressin	1	1	1	1
PF04851	Type III restriction enzyme, res subunit	2	2	3	3
PF04855	SNF5 / SMARCB1 / INI1	2	2	2	1
PF04857	CAF1 family ribonuclease	2	2	2	2
PF04869	Uso1 / p115 like vesicle tethering protein, head region	1	1	1	1
PF04874	Mak16 protein C-terminal region	1	1	1	1
PF04880	NUDE protein, C-terminal conserved region	1	1	1	1
PF04882	Peroxin-3	1	1	1	1
PF04884	Vitamin B6 photo-protection and homoeostasis	1	1	1	1
PF04885	Stigma-specific protein, Stig1	4	2	3	1
PF04889	Cwf15/Cwc15 cell cycle control protein	1	1	1	1
PF04892	VanZ like family	1	1	1	1
PF04893	Yip1 domain	2	3	3	2
PF04900	Fcf1	2	2	2	1
PF04909	Amidohydrolase	6	6	4	3
PF04910	Transcriptional repressor TCF25	1	1	1	1
PF04912	Dynamitin	2	2	2	2
PF04921	XAP5, circadian clock regulator	1	1	1	1
PF04922	DIE2/ALG10 family	2	2	2	2
PF04926	Poly(A) polymerase predicted RNA binding domain	1	2	2	1
PF04928	Poly(A) polymerase central domain	2	2	2	1
PF04934	MED6 mediator sub complex component	1	1	1	1
PF04935	Surfeit locus protein 6	1	1	1	1
PF04950	Protein of unknown function (DUF663)	2	2	2	1
PF04968	CHORD	2	2	2	2
PF04969	CS domain	4	4	4	4
PF04981	NMD3 family	1	1	1	1
PF04982	HPP family	1	1	1	1
PF04983	RNA polymerase Rpb1, domain 3	3	3	3	2
PF04987	Phosphatidylinositolglycan class N (PIG-N)	1	1	2	1
PF04990	RNA polymerase Rpb1, domain 7	1	1	1	1
PF04992	RNA polymerase Rpb1, domain 6	1	1	1	1
PF04997	RNA polymerase Rpb1, domain 1	3	4	3	2
PF04998	RNA polymerase Rpb1, domain 5	3	3	3	2
PF05000	RNA polymerase Rpb1, domain 4	3	3	3	2
PF05002	SGS domain	1	1	1	1
PF05004	Interferon-related developmental regulator (IFRD)	1	1	1	1
PF05008	Vesicle transport v-SNARE protein N-terminus	1	1	1	1
PF05011	Lariat debranching enzyme, C-terminal domain	1	1	1	1
PF05020	NPL4 family, putative zinc binding region	1	1	1	1
PF05021	NPL4 family	1	1	1	1
PF05022	SRP40, C-terminal domain	1	1	1	1
PF05026	Dcp2, box A domain	1	1	1	1
PF05032	Spo12 family	1	1	1	1
PF05033	Pre-SET motif	1	1	1	1
PF05046	Mitochondrial large subunit ribosomal protein (Img2)	1	1	1	1
PF05047	Mitochondrial ribosomal protein L51 / S25 / CI-B8 domain	2	2	2	2
PF05051	Cytochrome C oxidase copper chaperone (COX17)	1	1	1	1
PF05057	Putative serine esterase (DUF676)	4	4	4	3
PF05063	MT-A70	1	1	1	1
PF05064	Nsp1-like C-terminal region	1	1	1	1
PF05071	NADH ubiquinone oxidoreductase subunit NDUFA12	2	2	2	1
PF05091	Eukaryotic translation initiation factor 3 subunit 7 (eIF-3)	1	1	1	1
PF05093	Cytokine-induced anti-apoptosis inhibitor 1, Fe-S biogenesis	1	1	1	1
PF05127	Helicase	1	1	1	1
PF05131	Pep3/Vps18/deep orange family	1	1	1	1
PF05147	Lanthionine synthetase C-like protein	1	1	1	1
PF05158	RNA polymerase Rpc34 subunit	1	1	1	1
PF05160	DSS1/SEM1 family	1	1	1	1
PF05176	ATP10 protein	1	1	1	1
PF05178	KRI1-like family	1	1	1	1
PF05179	RNA pol II accessory factor, Cdc73 family	1	1	1	1
PF05182	Fip1 motif	1	1	1	1
PF05183	RNA dependent RNA polymerase	4	4	3	2
PF05185	PRMT5 arginine-N-methyltransferase	1	1	1	1
PF05186	Dpy-30 motif	1	1	1	1
PF05187	Electron transfer flavoprotein-ubiquinone oxidoreductase	1	1	1	1
PF05188	MutS domain II	5	5	5	2
PF05189	RNA 3'-terminal phosphate cyclase (RTC), insert domain	1	1	1	1
PF05190	MutS family domain IV	4	4	4	1
PF05191	Adenylate kinase, active site lid	2	2	2	2
PF05192	MutS domain III	6	6	6	3
PF05193	Peptidase M16 inactive domain	7	7	7	6
PF05195	Aminopeptidase P, N-terminal domain	3	3	4	2
PF05199	GMC oxidoreductase	12	13	12	6
PF05205	COMPASS (Complex proteins associated with Set1p) component shg1	1	1	1	1
PF05207	CSL zinc finger	2	2	2	1
PF05216	UNC-50 family	1	1	1	1
PF05221	S-adenosyl-L-homocysteine hydrolase	1	1	1	1
PF05222	Alanine dehydrogenase/PNT, N-terminal domain	2	2	2	2
PF05224	NDT80 / PhoG like DNA-binding family	2	2	2	2
PF05234	UAF complex subunit Rrn10	1	1	1	1
PF05238	Kinetochore protein CHL4 like	2	1	1	1
PF05241	Emopamil binding protein	1	1	1	1
PF05255	Uncharacterised protein family (UPF0220)	1	1	2	1
PF05277	Protein of unknown function (DUF726)	2	3	2	3
PF05282	AAR2 protein	1	1	1	1
PF05291	Bystin	1	1	1	1
PF05303	Protein of unknown function (DUF727)	1	1	1	1
PF05327	RNA polymerase I specific transcription initiation factor RRN3	1	1	1	1
PF05328	CybS	1	1	1	1
PF05346	Eukaryotic membrane protein family	1	1	1	1
PF05347	Complex 1 protein (LYR family)	6	5	4	3
PF05348	Proteasome maturation factor UMP1	1	1	1	1
PF05368	NmrA-like family	16	16	16	4
PF05378	Hydantoinase/oxoprolinase N-terminal region	1	1	1	1
PF05383	La domain	2	2	2	1
PF05390	Yeast cell wall synthesis protein KRE9/KNH1	1	1	1	1
PF05397	Mediator complex subunit 15	1	1	1	1
PF05405	Mitochondrial ATP synthase B chain precursor (ATP-synt_B)	1	1	1	1
PF05406	WGR domain	1	1	1	1
PF05422	Stress-activated map kinase interacting protein 1 (SIN1)	2	2	1	1
PF05470	Eukaryotic translation initiation factor 3 subunit 8 N-terminus	2	2	2	1
PF05495	CHY zinc finger	2	1	2	2
PF05502	Dynactin p62 family	2	2	2	2
PF05508	RanGTP-binding protein	1	1	1	1
PF05546	She9 / Mdm33 family	1	1	1	1
PF05557	Mitotic checkpoint protein	1	1	1	1
PF05572	Pregnancy-associated plasma protein-A	4	4	7	2
PF05577	Serine carboxypeptidase S28	3	4	6	4
PF05602	Cleft lip and palate transmembrane protein 1 (CLPTM1)	1	1	1	1
PF05620	Protein of unknown function (DUF788)	1	1	1	1
PF05625	PAXNEB protein	2	1	1	1
PF05637	galactosyl transferase GMA12/MNN10 family	4	4	4	3
PF05648	Peroxisomal biogenesis factor 11 (PEX11)	3	3	4	3
PF05652	Scavenger mRNA decapping enzyme (DcpS) N-terminal	1	1	1	1
PF05653	Magnesium transporter NIPA	4	3	3	3
PF05686	Glycosyl transferase family 90	6	8	6	4
PF05691	Raffinose synthase or seed imbibition protein Sip1	1	1	1	1
PF05693	Glycogen synthase	1	1	1	1
PF05705	Eukaryotic protein of unknown function (DUF829)	1	1	1	1
PF05712	MRG	1	1	1	1
PF05719	Golgi phosphoprotein 3 (GPP34)	1	1	1	1
PF05721	Phytanoyl-CoA dioxygenase (PhyH)	3	3	3	1
PF05726	Pirin C-terminal cupin domain	1	1	1	1
PF05729	NACHT domain	35	81	54	11
PF05730	CFEM domain	15	17	21	9
PF05739	SNARE domain	8	8	8	4
PF05742	NRDE protein	1	1	1	1
PF05743	UEV domain	1	1	1	1
PF05746	DALR anticodon binding domain	1	1	1	1
PF05764	YL1 nuclear protein	1	1	1	1
PF05773	RWD domain	5	5	6	2
PF05783	Dynein light intermediate chain (DLIC)	1	2	1	2
PF05794	T-complex protein 11	2	2	2	2
PF05821	NADH-ubiquinone oxidoreductase ASHI subunit (CI-ASHI or NDUFB8)	1	1	1	1
PF05832	Eukaryotic protein of unknown function (DUF846)	1	1	1	1
PF05837	Centromere protein H (CENP-H)	1	1	1	1
PF05839	Apc13p protein	1	1	1	1
PF05843	Suppressor of forked protein (Suf)	2	2	3	2
PF05871	ESCRT-II complex subunit	1	1	1	1
PF05875	Ceramidase	2	2	3	1
PF05879	Root hair defective 3 GTP-binding protein (RHD3)	1	1	1	1
PF05890	Eukaryotic rRNA processing protein EBP2	1	1	1	1
PF05891	AdoMet dependent proline di-methyltransferase	1	1	1	1
PF05903	PPPDE putative peptidase domain	2	2	2	2
PF05907	Eukaryotic protein of unknown function (DUF866)	2	1	1	1
PF05916	GINS complex protein	4	4	4	4
PF05920	Homeobox KN domain	2	2	1	1
PF05922	Peptidase inhibitor I9	9	12	10	3
PF05970	PIF1-like helicase	3	3	4	2
PF05995	Cysteine dioxygenase type I	1	1	1	1
PF05997	Nucleolar protein,Nop52	1	1	1	1
PF06011	Transient receptor potential (TRP) ion channel	3	3	4	2
PF06012	Domain of Unknown Function (DUF908)	1	1	1	1
PF06017	Myosin tail	1	1	1	1
PF06025	Domain of Unknown Function (DUF913)	1	1	1	1
PF06026	Ribose 5-phosphate isomerase A (phosphoriboisomerase A)	1	2	2	2
PF06027	Eukaryotic protein of unknown function (DUF914)	1	1	1	1
PF06041	Bacterial protein of unknown function (DUF924)	1	1	2	1
PF06046	Exocyst complex component Sec6	1	1	1	1
PF06058	Dcp1-like decapping family	1	1	1	1
PF06068	TIP49 C-terminus	2	2	2	1
PF06071	Protein of unknown function (DUF933)	1	1	1	1
PF06087	Tyrosyl-DNA phosphodiesterase	3	2	2	4
PF06090	Inositol-pentakisphosphate 2-kinase	2	2	2	1
PF06093	Spt4/RpoE2 zinc finger	1	1	1	1
PF06094	AIG2-like family	3	3	4	1
PF06101	Plant protein of unknown function (DUF946)	2	2	3	2
PF06102	Domain of unknown function (DUF947)	1	1	1	1
PF06127	Protein of unknown function (DUF962)	1	1	1	1
PF06148	COG (conserved oligomeric Golgi) complex component, COG2	1	1	1	1
PF06155	Protein of unknown function (DUF971)	1	1	1	1
PF06179	Surfeit locus protein 5 subunit 22 of Mediator complex	1	1	1	1
PF06218	Nitrogen permease regulator 2	2	2	2	1
PF06220	U1 zinc finger	2	2	1	2
PF06221	Putative zinc finger motif, C2HC5-type	1	1	1	1
PF06229	FRG1-like family	1	1	1	1
PF06244	Protein of unknown function (DUF1014)	1	1	1	1
PF06246	Isy1-like splicing family	1	1	1	1
PF06248	Centromere/kinetochore Zw10	1	1	1	1
PF06280	Fn3-like domain (DUF1034)	1	1	1	1
PF06320	GCN5-like protein 1 (GCN5L1)	1	1	1	1
PF06331	Transcription factor TFIIH complex subunit Tfb5	1	1	1	1
PF06333	Mediator complex subunit 13 C-terminal	1	1	1	1
PF06367	Diaphanous FH3 Domain	1	1	1	1
PF06371	Diaphanous GTPase-binding Domain	2	2	2	1
PF06391	CDK-activating kinase assembly factor MAT1	1	1	1	1
PF06395	CDC24 Calponin	1	1	1	1
PF06398	Integral peroxisomal membrane peroxin	2	2	2	1
PF06415	BPG-independent PGAM N-terminus (iPGM_N)	1	1	1	1
PF06417	Protein of unknown function (DUF1077)	1	1	1	1
PF06418	CTP synthase N-terminus	2	1	1	1
PF06422	CDR ABC transporter	4	4	4	1
PF06424	PRP1 splicing factor, N-terminal	1	1	1	1
PF06432	Phosphatidylinositol N-acetylglucosaminyltransferase	1	2	1	1
PF06437	IMP-specific 5'-nucleotidase	1	1	1	1
PF06441	Epoxide hydrolase N terminus	2	2	2	1
PF06464	DMAP1-binding Domain	1	1	1	1
PF06470	SMC proteins Flexible Hinge Domain	4	4	4	3
PF06472	ABC transporter transmembrane region 2	2	2	2	2
PF06480	FtsH Extracellular	1	1	1	1
PF06544	Protein of unknown function (DUF1115)	2	2	3	2
PF06602	Myotubularin-like phosphatase domain	1	1	1	1
PF06628	Catalase-related immune-responsive	3	3	3	3
PF06645	Microsomal signal peptidase 12 kDa subunit (SPC12)	1	1	1	1
PF06650	Protein of unknown function (DUF1162)	1	1	1	1
PF06657	Centrosome microtubule-binding domain of Cep57	1	1	1	1
PF06687	SUR7/PalI family	3	4	4	2
PF06699	GPI biosynthesis protein family Pig-F	1	1	1	1
PF06703	Microsomal signal peptidase 25 kDa subunit (SPC25)	1	1	1	1
PF06728	GPI transamidase subunit PIG-U	1	1	1	1
PF06732	Pescadillo N-terminus	1	1	1	1
PF06733	DEAD_2	2	2	2	2
PF06738	Protein of unknown function (DUF1212)	1	2	2	2
PF06764	Protein of unknown function (DUF1223)	1	1	1	1
PF06772	Bacterial low temperature requirement A protein (LtrA)	1	2	2	1
PF06775	Putative adipose-regulatory protein (Seipin)	1	1	1	1
PF06777	Protein of unknown function (DUF1227)	1	1	1	1
PF06792	Uncharacterised protein family (UPF0261)	2	1	1	1
PF06807	Pre-mRNA cleavage complex II protein Clp1	1	1	1	1
PF06814	Lung seven transmembrane receptor	1	1	1	1
PF06824	Protein of unknown function (DUF1237)	1	1	1	1
PF06825	Heat shock factor binding protein 1	1	1	1	1
PF06831	Formamidopyrimidine-DNA glycosylase H2TH domain	1	1	1	1
PF06862	Protein of unknown function (DUF1253)	1	1	1	1
PF06870	A49-like RNA polymerase I associated factor	1	1	1	1
PF06883	RNA polymerase I, Rpa2 specific domain	1	1	1	1
PF06911	Senescence-associated protein	2	3	2	3
PF06920	Dedicator of cytokinesis	1	1	1	1
PF06963	Ferroportin1 (FPN1)	1	3	2	1
PF06966	Protein of unknown function (DUF1295)	2	3	4	1
PF06984	Mitochondrial 39-S ribosomal protein L47 (MRP-L47)	1	1	1	1
PF06985	Heterokaryon incompatibility protein (HET)	3	9	6	6
PF06991	Splicing factor, Prp19-binding domain	1	1	1	1
PF06999	Sucrase/ferredoxin-like	2	2	2	1
PF07000	Protein of unknown function (DUF1308)	1	1	1	1
PF07019	Rab5-interacting protein (Rab5ip)	1	1	1	1
PF07034	Origin recognition complex (ORC) subunit 3 N-terminus	1	1	1	1
PF07039	SGF29 tudor-like domain	1	1	1	1
PF07047	Optic atrophy 3 protein (OPA3)	1	1	1	1
PF07065	D123	1	2	1	1
PF07081	Protein of unknown function (DUF1349)	1	1	1	1
PF07093	SGT1 protein	3	2	2	2
PF07156	Prenylcysteine lyase	1	1	1	1
PF07173	Protein of unknown function (DUF1399)	2	2	2	1
PF07217	Heterokaryon incompatibility protein Het-C	3	3	4	1
PF07250	Glyoxal oxidase N-terminus	1	1	1	1
PF07286	Protein of unknown function (DUF1445)	1	1	1	1
PF07335	Fungal chitosanase of glycosyl hydrolase group 75	1	1	1	1
PF07350	Protein of unknown function (DUF1479)	2	2	3	2
PF07366	SnoaL-like polyketide cyclase	1	1	1	1
PF07491	Protein phosphatase inhibitor	1	1	1	1
PF07492	Neutral trehalase Ca2+ binding domain	1	1	1	1
PF07500	Transcription factor S-II (TFIIS), central domain	2	2	2	1
PF07519	Tannase and feruloyl esterase	7	5	8	2
PF07521	RNA-metabolising metallo-beta-lactamase	2	1	1	1
PF07522	DNA repair metallo-beta-lactamase	2	2	2	2
PF07524	Bromodomain associated	3	3	3	3
PF07529	HSA	2	2	2	2
PF07534	TLD	2	2	2	2
PF07540	Nucleolar complex-associated protein	1	1	1	1
PF07542	ATP12 chaperone protein	1	1	1	1
PF07544	RNA polymerase II transcription mediator complex subunit 9	1	1	1	1
PF07557	Shugoshin C terminus	1	1	1	1
PF07571	Protein of unknown function (DUF1546)	1	1	1	1
PF07574	Nse1 non-SMC component of SMC5-6 complex	1	1	1	1
PF07575	Nup85 Nucleoporin	1	1	1	2
PF07576	BRCA1-associated protein 2	1	1	1	1
PF07647	SAM domain (Sterile alpha motif)	4	5	4	5
PF07653	Variant SH3 domain	3	3	1	2
PF07662	Na+ dependent nucleoside transporter C-terminus	1	1	1	1
PF07683	Cobalamin synthesis protein cobW C-terminal domain	1	2	2	1
PF07687	Peptidase dimerisation domain	5	5	5	2
PF07690	Major Facilitator Superfamily	85	92	91	46
PF07691	PA14 domain	3	3	4	2
PF07713	Protein of unknown function (DUF1604)	1	1	1	1
PF07714	Protein tyrosine kinase	2	2	1	1
PF07716	Basic region leucine zipper	2	2	2	1
PF07717	Oligonucleotide/oligosaccharide-binding (OB)-fold	10	10	9	6
PF07718	Coatomer beta C-terminal region	1	1	1	1
PF07719	Tetratricopeptide repeat	11	14	7	7
PF07724	AAA domain (Cdc48 subfamily)	3	4	3	2
PF07728	AAA domain (dynein-related subfamily)	10	10	10	10
PF07731	Multicopper oxidase	5	5	5	4
PF07732	Multicopper oxidase	5	4	5	4
PF07741	Brf1-like TBP-binding domain	1	1	1	1
PF07743	HSCB C-terminal oligomerisation domain	1	1	1	1
PF07748	Glycosyl hydrolases family 38 C-terminal domain	1	1	1	1
PF07749	Endoplasmic reticulum protein ERp29, C-terminal domain	1	1	1	1
PF07757	Predicted AdoMet-dependent methyltransferase	1	1	1	1
PF07766	LETM1-like protein	2	2	2	1
PF07767	Nop53 (60S ribosomal biogenesis)	1	1	1	1
PF07774	Protein of unknown function (DUF1620)	1	1	1	1
PF07778	Mis6	2	1	2	1
PF07780	Spb1 C-terminal domain	1	1	1	1
PF07798	Protein of unknown function (DUF1640)	2	2	2	2
PF07818	HCNGP-like protein	1	1	1	1
PF07819	PGAP1-like protein	4	2	2	1
PF07823	Cyclic phosphodiesterase-like protein	1	1	1	1
PF07855	Protein of unknown function (DUF1649)	1	1	1	1
PF07859	alpha/beta hydrolase fold	14	15	19	6
PF07876	Stress responsive A/B Barrel Domain	2	2	2	2
PF07883	Cupin domain	4	4	4	1
PF07885	Ion channel	4	4	4	4
PF07890	Rrp15p	1	1	1	1
PF07904	Chromatin modification-related protein EAF7	1	1	1	1
PF07919	Gryzun, putative trafficking through Golgi	1	1	1	1
PF07923	N1221-like protein	1	1	2	1
PF07926	TPR/MLP1/MLP2-like protein	1	1	1	1
PF07928	Vps54-like protein	1	1	1	1
PF07942	N2227-like protein	3	3	1	1
PF07946	Protein of unknown function (DUF1682)	1	1	1	1
PF07947	YhhN-like protein	2	2	2	1
PF07958	Protein of unknown function (DUF1688)	3	3	2	2
PF07962	Replication Fork Protection Component Swi3	1	1	1	1
PF07967	C3HC zinc finger-like	1	1	1	1
PF07969	Amidohydrolase family	2	2	2	2
PF07970	Endoplasmic reticulum vesicle transporter	2	2	2	1
PF07973	Threonyl and Alanyl tRNA synthetase second additional domain	2	2	2	1
PF07983	X8 domain	1	1	1	1
PF07989	Microtubule associated	2	2	2	1
PF07991	Acetohydroxy acid isomeroreductase, catalytic domain	1	1	1	1
PF07992	Pyridine nucleotide-disulphide oxidoreductase	14	13	13	6
PF07993	Male sterility protein	1	6	4	2
PF08022	FAD-binding domain	9	11	12	8
PF08030	Ferric reductase NAD binding domain	9	11	11	6
PF08031	Berberine and berberine like	5	8	7	2
PF08033	Sec23/Sec24 beta-sandwich domain	3	3	3	2
PF08059	SEP domain	1	1	1	1
PF08060	NOSIC (NUC001) domain	3	3	3	2
PF08064	UME (NUC010) domain	1	1	1	1
PF08068	DKCLD (NUC011) domain	1	1	1	1
PF08079	Ribosomal L30 N-terminal domain	1	1	1	1
PF08082	PRO8NT (NUC069), PrP8 N-terminal domain	1	1	1	1
PF08083	PROCN (NUC071) domain	1	1	1	1
PF08084	PROCT (NUC072) domain	1	1	1	1
PF08118	Yeast mitochondrial distribution and morphology (MDM) proteins	2	2	1	1
PF08123	Histone methylation protein DOT1	1	1	1	1
PF08142	AARP2CN (NUC121) domain	2	2	2	1
PF08144	CPL (NUC119) domain	1	1	1	1
PF08145	BOP1NT (NUC169) domain	1	1	1	1
PF08146	BP28CT (NUC211) domain	1	1	1	1
PF08147	DBP10CT (NUC160) domain	1	1	1	1
PF08148	DSHCT (NUC185) domain	2	2	2	2
PF08149	BING4CT (NUC141) domain	1	1	1	1
PF08153	NGP1NT (NUC091) domain	1	1	1	1
PF08154	NLE (NUC135) domain	2	2	2	1
PF08156	NOP5NT (NUC127) domain	2	2	2	1
PF08159	NUC153 domain	2	2	2	2
PF08161	NUC173 domain	1	1	1	1
PF08167	rRNA processing/ribosome biogenesis	1	1	1	1
PF08172	CASP C terminal	1	1	1	1
PF08174	Cell division protein anillin	1	1	1	1
PF08193	INO80 complex subunit Ies4	1	1	1	1
PF08202	Mis12-Mtw1 protein family	1	1	1	1
PF08208	DNA-directed RNA polymerase I subunit RPA34.5	1	1	1	1
PF08213	Mitochondrial domain of unknown function (DUF1713)	1	1	1	1
PF08214	Histone acetylation protein	1	1	1	1
PF08216	Catenin-beta-like, Arm-motif containing nuclear	1	1	1	1
PF08231	SYF2 splicing factor	1	1	1	1
PF08234	Chromosome segregation protein Spc25	1	1	1	1
PF08235	LNS2 (Lipin/Ned1/Smp2)	1	1	1	1
PF08236	SRI (Set2 Rpb1 interacting) domain	1	1	1	1
PF08238	Sel1 repeat	35	35	34	18
PF08240	Alcohol dehydrogenase GroES-like domain	20	22	23	11
PF08241	Methyltransferase domain	10	10	8	4
PF08245	Mur ligase middle domain	4	4	3	2
PF08264	Anticodon-binding domain of tRNA	8	6	5	5
PF08265	YL1 nuclear protein C-terminal domain	2	2	2	2
PF08267	Cobalamin-independent synthase, N-terminal domain	1	1	1	1
PF08271	TFIIB zinc-binding	1	1	1	1
PF08288	PIGA (GPI anchor biosynthesis)	1	1	1	1
PF08292	RNA polymerase III subunit Rpc25	1	1	1	1
PF08295	Sin3 family co-repressor	1	1	1	1
PF08302	Fungal tRNA ligase phosphodiesterase domain	1	1	2	1
PF08303	tRNA ligase kinase domain	1	1	1	1
PF08312	cwf21 domain	1	1	1	1
PF08313	SCA7, zinc-binding domain	1	1	1	1
PF08315	cwf18 pre-mRNA splicing factor	1	1	1	1
PF08316	Pal1 cell morphology protein	2	2	2	2
PF08317	Spc7 kinetochore protein	1	1	1	1
PF08320	PIG-X / PBN1	1	1	1	1
PF08324	PUL domain	2	2	2	2
PF08325	WLM domain	3	3	3	1
PF08326	Acetyl-CoA carboxylase, central region	1	1	1	1
PF08327	Activator of Hsp90 ATPase homolog 1-like protein	1	1	1	1
PF08351	Domain of unknown function (DUF1726)	1	1	1	1
PF08354	Domain of unknown function (DUF1729)	1	1	1	1
PF08355	EF hand associated	1	1	1	1
PF08356	EF hand associated	1	1	1	1
PF08367	Peptidase M16C associated	1	1	1	1
PF08375	Proteasome regulatory subunit C-terminal	1	1	1	1
PF08385	Dynein heavy chain, N-terminal region 1	1	1	1	1
PF08386	TAP-like protein	2	5	7	2
PF08389	Exportin 1-like protein	4	4	4	4
PF08390	TRAM1-like protein	2	2	2	1
PF08393	Dynein heavy chain, N-terminal region 2	1	1	1	1
PF08407	Chitin synthase N-terminal	3	3	3	2
PF08418	DNA polymerase alpha subunit B N-terminal	1	1	1	1
PF08423	Rad51	4	3	3	2
PF08424	NRDE-2, necessary for RNA interference	1	1	1	1
PF08426	ICE2	1	1	1	1
PF08427	Domain of unknown function (DUF1741)	1	1	1	1
PF08432	AAA-ATPase Vps4-associated protein 1	1	1	1	1
PF08433	Chromatin associated protein KTI12	1	1	1	1
PF08438	GTPase of unknown function C-terminal	1	1	1	1
PF08442	ATP-grasp domain	2	2	2	2
PF08447	PAS fold	4	3	5	3
PF08449	UAA transporter family	3	3	3	2
PF08477	Miro-like protein	3	3	3	3
PF08487	Vault protein inter-alpha-trypsin domain	1	2	2	1
PF08490	Domain of unknown function (DUF1744)	1	1	1	1
PF08491	Squalene epoxidase	1	1	1	1
PF08492	SRP72 RNA-binding domain	1	1	1	1
PF08498	Sterol methyltransferase C-terminal	1	1	1	1
PF08501	Shikimate dehydrogenase substrate binding domain	1	1	1	1
PF08502	LeuA allosteric (dimerisation) domain	2	2	1	1
PF08506	Cse1	2	2	2	2
PF08508	Fungal domain of unknown function (DUF1746)	1	1	1	1
PF08511	COQ9	1	1	1	1
PF08512	Histone chaperone Rttp106-like	3	3	3	2
PF08513	LisH	3	4	1	4
PF08518	Spa2 homology domain (SHD) of GIT	2	2	2	2
PF08519	Replication factor RFC1 C terminal domain	1	1	1	1
PF08528	Whi5 like	1	1	1	1
PF08534	Redoxin	2	2	2	1
PF08538	Protein of unknown function (DUF1749)	1	1	1	1
PF08539	HbrB-like	1	1	1	1
PF08540	Hydroxymethylglutaryl-coenzyme A synthase C terminal	1	1	1	1
PF08542	Replication factor C C-terminal domain	4	4	4	3
PF08543	Phosphomethylpyrimidine kinase	2	2	2	2
PF08544	GHMP kinases C terminal	3	3	3	2
PF08546	Ketopantoate reductase PanE/ApbA C terminal	3	3	2	3
PF08547	Complex I intermediate-associated protein 30 (CIA30)	1	2	2	1
PF08549	Fungal domain of unknown function (DUF1750)	1	1	1	1
PF08550	Fungal protein of unknown function (DUF1752)	4	5	5	2
PF08552	Inositolphosphorylceramide synthase subunit Kei1	1	1	1	1
PF08553	VID27 cytoplasmic protein	1	1	1	1
PF08558	Telomere repeat binding factor (TRF)	1	1	1	1
PF08559	Cut8 six-helix bundle	1	1	1	1
PF08561	Mitochondrial ribosomal protein L37	1	1	1	1
PF08564	Cdc37 C terminal domain	1	1	1	1
PF08565	Cdc37 Hsp90 binding domain	1	1	1	1
PF08569	Mo25-like	1	1	1	1
PF08572	pre-mRNA processing factor 3 (PRP3)	1	1	1	1
PF08573	DNA repair protein endonuclease SAE2/CtIP C-terminus	1	1	1	1
PF08577	PI31 proteasome regulator	1	1	1	1
PF08580	Yeast cortical protein KAR9	1	1	1	1
PF08581	Tup N-terminal	1	1	1	1
PF08583	Cytochrome c oxidase biogenesis protein Cmc1 like	2	2	3	3
PF08584	Ribonuclease P 40kDa (Rpp40) subunit	1	1	1	1
PF08587	Ubiquitin associated domain (UBA)	1	1	1	1
PF08589	Fungal protein of unknown function (DUF1770)	1	1	1	1
PF08590	Domain of unknown function (DUF1771)	3	3	3	1
PF08595	RXT2-like, N-terminal	1	1	1	1
PF08596	Lethal giant larvae(Lgl) like, C-terminal	1	2	1	2
PF08598	Sds3-like	2	2	2	1
PF08600	Rsm1-like	1	1	1	1
PF08601	Transcription factor PAP1	1	1	1	1
PF08603	Adenylate cyclase associated (CAP) C terminal	1	1	1	1
PF08606	Prp19/Pso4-like	1	1	1	1
PF08608	Wyosine base formation	1	1	1	1
PF08609	Nucleotide exchange factor Fes1	1	1	1	1
PF08612	TATA-binding related factor (TRF) of subunit 20 of Mediator complex	1	1	1	2
PF08613	Cyclin	7	7	7	4
PF08614	Autophagy protein 16 (ATG16)	1	1	1	1
PF08615	Ribonuclease H2 non-catalytic subunit (Ylr154p-like)	1	1	1	1
PF08617	Kinase binding protein CGI-121	1	1	2	1
PF08619	Alkali metal cation/H+ antiporter Nha1 C terminus	2	1	1	1
PF08622	Svf1-like	1	1	1	1
PF08623	TATA-binding protein interacting (TIP20)	1	1	1	1
PF08624	Chromatin remodelling complex Rsc7/Swp82 subunit	2	2	2	2
PF08625	Utp13 specific WD40 associated domain	1	1	1	1
PF08626	Transport protein Trs120 or TRAPPC9, TRAPP II complex subunit	1	2	1	1
PF08628	Sorting nexin C terminal	3	3	3	3
PF08632	Activator of mitotic machinery Cdc14 phosphatase activation C-term	1	1	1	1
PF08633	Rox3 mediator complex subunit	1	1	1	1
PF08634	Mitochondrial protein Pet127	1	1	1	2
PF08636	ER protein Pkr1	1	1	1	1
PF08637	ATP synthase regulation protein NCA2	1	1	1	1
PF08638	Mediator complex subunit MED14	1	1	1	1
PF08639	DNA replication regulator SLD3	1	1	1	1
PF08642	Histone deacetylation protein Rxt3	1	1	1	1
PF08643	Fungal family of unknown function (DUF1776)	1	1	1	1
PF08644	FACT complex subunit (SPT16/CDC68)	1	1	1	1
PF08645	Polynucleotide kinase 3 phosphatase	1	1	1	1
PF08647	BRE1 E3 ubiquitin ligase	1	1	1	1
PF08648	Protein of unknown function (DUF1777)	1	2	1	2
PF08649	DASH complex subunit Dad1	1	1	1	1
PF08650	DASH complex subunit Dad4	1	1	1	1
PF08651	DASH complex subunit Duo1	1	1	1	1
PF08652	RAI1 like PD-(D/E)XK nuclease	1	1	1	1
PF08653	DASH complex subunit Dam1	1	1	1	1
PF08654	DASH complex subunit Dad2	2	2	1	1
PF08658	Rad54 N terminal	1	1	1	1
PF08659	KR domain	4	4	4	1
PF08660	Oligosaccharide biosynthesis protein Alg14 like	1	1	1	1
PF08661	Replication factor A protein 3	1	1	1	1
PF08662	Eukaryotic translation initiation factor eIF2A	2	3	2	1
PF08669	Glycine cleavage T-protein C-terminal barrel domain	1	1	1	1
PF08672	Anaphase promoting complex (APC) subunit 2	1	1	1	1
PF08689	Mediator complex subunit Med5	2	2	1	1
PF08695	Cytochrome oxidase complex assembly protein 1	1	1	1	1
PF08696	DNA replication factor Dna2	1	1	1	1
PF08698	Fcf2 pre-rRNA processing	1	1	1	1
PF08699	Domain of unknown function (DUF1785)	3	3	3	2
PF08700	Vps51/Vps67	3	3	3	2
PF08701	GNL3L/Grn1 putative GTPase	1	1	1	1
PF08704	tRNA methyltransferase complex GCD14 subunit	2	2	2	2
PF08711	TFIIS helical bundle-like domain	2	2	2	1
PF08712	Scaffold protein Nfu/NifU N terminal	1	1	1	1
PF08719	Domain of unknown function (DUF1768)	1	1	1	1
PF08726	Ca2+ insensitive EF hand	1	1	1	1
PF08728	CRT10	1	1	1	1
PF08729	HPC2 and ubinuclein domain	1	1	1	1
PF08733	PalH/RIM21	1	1	1	1
PF08737	Rgp1	1	1	1	1
PF08738	Gon7 family	1	1	1	1
PF08740	BCS1 N terminal	4	4	4	3
PF08767	CRM1 C terminal	1	1	1	1
PF08771	Rapamycin binding domain	1	1	1	1
PF08772	Nin one binding (NOB1) Zn-ribbon like	1	1	1	1
PF08783	DWNN domain	1	1	1	1
PF08784	Replication protein A C terminal	1	1	1	1
PF08785	Ku C terminal domain like	1	1	1	1
PF08797	HIRAN domain	1	1	1	1
PF08801	Nup133 N terminal like	2	2	2	1
PF08825	E2 binding domain	1	1	1	1
PF08881	CVNH domain	4	5	3	2
PF08883	Dopa 4,5-dioxygenase family	2	2	2	1
PF08911	NUP50 (Nucleoporin 50 kDa)	1	1	1	1
PF08914	Rap1 Myb domain	1	1	1	1
PF08920	Splicing factor 3B subunit 1	1	1	1	1
PF08938	HBS1 N-terminus	1	1	1	1
PF08953	Domain of unknown function (DUF1899)	1	1	1	1
PF08954	Domain of unknown function (DUF1900)	1	1	1	1
PF08969	USP8 dimerisation domain	1	1	1	1
PF08991	Domain of unknown function (DUF1903)	1	2	2	1
PF09056	Prokaryotic phospholipase A2	2	2	1	1
PF09070	PFU (PLAA family ubiquitin binding)	1	1	1	1
PF09073	BUD22	1	1	1	1
PF09088	MIF4G like	1	1	1	1
PF09090	MIF4G like	1	1	1	1
PF09110	HAND	1	1	1	1
PF09111	SLIDE	1	1	1	1
PF09118	Domain of unknown function (DUF1929)	1	1	1	1
PF09130	Domain of unknown function (DUF1932)	1	1	1	1
PF09135	Alb1	1	1	1	1
PF09139	Mitochondrial matrix Mmp37	1	1	1	1
PF09173	Initiation factor eIF2 gamma, C terminal	1	1	1	1
PF09177	Syntaxin 6, N-terminal	1	1	1	1
PF09184	PPP4R2	1	1	1	1
PF09202	Rio2, N-terminal	1	1	1	1
PF09229	Activator of Hsp90 ATPase, N-terminal	1	1	1	2
PF09261	Alpha mannosidase, middle domain	1	1	1	1
PF09273	Rubisco LSMT substrate-binding	1	2	1	1
PF09280	XPC-binding domain	1	1	1	1
PF09284	Rhamnogalacturonase B, N-terminal	1	1	2	1
PF09286	Pro-kumamolisin, activation domain	2	3	5	2
PF09295	ChAPs (Chs5p-Arf1p-binding proteins)	1	1	1	1
PF09296	NADH pyrophosphatase-like rudimentary NUDIX domain	1	1	1	1
PF09302	XLF (XRCC4-like factor)	1	1	1	1
PF09320	Domain of unknown function (DUF1977)	1	1	1	1
PF09329	Primase zinc finger	1	1	1	1
PF09333	ATG C terminal domain	2	2	1	2
PF09334	tRNA synthetases class I (M)	3	3	3	2
PF09335	SNARE associated Golgi protein	2	3	3	2
PF09336	Vps4 C terminal oligomerisation domain	2	2	2	1
PF09337	His(2)-Cys(2) zinc finger	1	1	1	1
PF09341	Transcription factor Pcc1	1	1	1	1
PF09346	SMI1 / KNR4 family (SUKH-1)	1	1	1	1
PF09350	Domain of unknown function (DUF1992)	1	1	1	1
PF09358	Ubiquitin-activating enzyme e1 C-terminal domain	1	1	1	1
PF09362	Domain of unknown function (DUF1996)	2	3	2	1
PF09368	Sas10 C-terminal domain	1	1	1	1
PF09369	Domain of unknown function (DUF1998)	1	1	1	1
PF09382	RQC domain	1	1	1	1
PF09402	Man1-Src1p-C-terminal domain	1	1	2	1
PF09405	CASC3/Barentsz eIF4AIII binding	1	1	1	1
PF09419	Mitochondrial PGP phosphatase	1	1	1	1
PF09421	Frequency clock protein	2	2	2	2
PF09423	PhoD-like phosphatase	3	3	3	2
PF09428	Fungal protein of unknown function (DUF2011)	1	1	1	1
PF09429	WW domain binding protein 11	1	1	1	1
PF09431	Protein of unknown function (DUF2013)	1	1	1	1
PF09435	Fungal protein of unknown function (DUF2015)	1	1	1	1
PF09439	Signal recognition particle receptor beta subunit	1	1	1	1
PF09440	eIF3 subunit 6 N terminal domain	1	1	1	1
PF09446	VMA21-like domain	1	1	1	1
PF09451	Autophagy-related protein 27	1	1	1	1
PF09454	Vps23 core domain	1	1	1	1
PF09462	Mus7/MMS22 family	1	1	1	1
PF09507	DNA polymerase subunit Cdc27	1	1	1	1
PF09511	RNA ligase	1	2	1	1
PF09531	Nucleoporin protein Ndc1-Nup	1	1	1	1
PF09597	IGR protein motif	1	1	1	1
PF09598	Stm1	1	1	1	1
PF09631	Sen15 protein	1	1	1	1
PF09637	Med18 protein	1	1	1	1
PF09668	Aspartyl protease	1	1	1	1
PF09685	Tic20-like protein	1	1	1	1
PF09692	Argonaute siRNA chaperone (ARC) complex subunit Arb1	1	1	1	1
PF09696	Ctf8	1	1	1	1
PF09724	Uncharacterized conserved protein (DUF2036)	1	1	1	1
PF09725	Folate-sensitive fragile site protein Fra10Ac1	1	1	1	1
PF09728	Myosin-like coiled-coil protein	1	1	1	1
PF09729	Gti1/Pac2 family	2	2	2	2
PF09732	Cactus-binding C-terminus of cactin protein	1	1	1	2
PF09734	RNA polymerase III transcription factor (TF)IIIC subunit	1	1	1	1
PF09736	Pre-mRNA-splicing factor of RES complex	1	1	1	1
PF09747	Coiled-coil domain containing protein (DUF2052)	1	1	1	1
PF09748	Transcription factor subunit Med10 of Mediator complex	1	1	1	1
PF09749	Uncharacterised conserved protein	1	1	1	1
PF09751	Nuclear protein Es2	1	1	1	1
PF09759	Spinocerebellar ataxia type 10 protein domain	1	1	1	1
PF09763	Exocyst complex component Sec3	1	1	1	1
PF09764	N-terminal glutamine amidase	2	1	2	2
PF09768	Peptidase M76 family	1	1	1	1
PF09769	Apolipoprotein O	1	1	1	1
PF09770	Topoisomerase II-associated protein PAT1	1	1	1	1
PF09774	Caffeine-induced death protein 2	1	1	1	1
PF09779	Ima1 N-terminal domain	1	1	1	1
PF09783	Vacuolar import and degradation protein	2	2	2	1
PF09794	Transport protein Avl9	1	1	1	1
PF09797	N-acetyltransferase B complex (NatB) non catalytic subunit	1	1	1	1
PF09801	Integral membrane protein S linking to the trans Golgi network	1	1	1	1
PF09802	Preprotein translocase subunit Sec66	1	1	1	1
PF09803	Uncharacterized conserved protein (DUF2346)	1	1	1	1
PF09804	Uncharacterized conserved protein (DUF2347)	1	1	2	1
PF09809	Mitochondrial ribosomal protein L27	1	1	1	1
PF09810	Exonuclease V - a 5' deoxyribonuclease	1	1	1	1
PF09811	Essential protein Yae1, N terminal	2	1	1	1
PF09812	Mitochondrial ribosomal protein L28	1	1	1	1
PF09814	HECT-like Ubiquitin-conjugating enzyme (E2)-binding	1	1	1	1
PF09825	Biotin-protein ligase, N terminal	1	1	1	1
PF09830	ATP adenylyltransferase	1	2	2	2
PF09924	Uncharacterized conserved protein (DUF2156)	1	1	1	1
PF09949	Uncharacterized conserved protein (DUF2183)	3	3	3	1
PF09962	Uncharacterized conserved protein (DUF2196)	1	1	1	1
PF09994	Uncharacterized alpha/beta hydrolase domain (DUF2235)	6	8	10	6
PF09995	Uncharacterized protein conserved in bacteria (DUF2236)	1	2	3	1
PF10021	Uncharacterized protein conserved in bacteria (DUF2263)	3	3	2	3
PF10033	Autophagy-related protein 13	1	1	1	1
PF10046	Biogenesis of lysosome-related organelles complex-1 subunit 2	1	1	1	1
PF10058	Predicted integral membrane metal-binding protein (DUF2296)	1	1	1	1
PF10075	COP9 signalosome, subunit CSN8	2	2	2	2
PF10104	Di-sulfide bridge nucleocytoplasmic transport domain	1	1	1	1
PF10153	Uncharacterised conserved protein (DUF2361)	1	1	1	2
PF10156	Subunit 17 of Mediator complex	1	1	1	1
PF10159	Kinase phosphorylation protein	1	1	1	1
PF10163	Transcription factor e(y)2	1	1	1	1
PF10183	ESSS subunit of NADH:ubiquinone oxidoreductase (complex I)	1	1	1	1
PF10186	UV radiation resistance protein and autophagy-related subunit 14	2	2	2	2
PF10187	N-terminal domain of NEFA-interacting nuclear protein NIP30	1	1	1	1
PF10193	Telomere length regulation protein	1	1	1	1
PF10198	Histone acetyltransferases subunit 3	1	1	1	1
PF10199	Alpha and gamma adaptin binding protein p34	1	1	1	1
PF10213	Mitochondrial ribosomal subunit protein	1	1	1	1
PF10224	Predicted coiled-coil protein (DUF2205)	1	1	1	1
PF10232	Mediator of RNA polymerase II transcription complex subunit 8	1	1	1	1
PF10237	Probable N6-adenine methyltransferase	1	1	1	1
PF10241	Uncharacterized conserved protein	1	1	1	1
PF10252	Casein kinase substrate phosphoprotein PP28	1	1	1	1
PF10253	Mitotic checkpoint regulator, MAD2B-interacting	1	1	1	1
PF10255	RNA polymerase I-associated factor PAF67	1	1	1	1
PF10256	Golgin subfamily A member 7/ERF4 family	1	1	1	1
PF10257	Retinoic acid induced 16-like protein	1	1	1	1
PF10261	Inositol phospholipid synthesis and fat-storage-inducing TM	1	1	1	1
PF10263	SprT-like family	1	1	1	1
PF10270	Membrane magnesium transporter	1	1	1	1
PF10276	Zinc-finger domain	1	1	1	1
PF10281	Putative stress-responsive nuclear envelope protein	6	7	7	6
PF10282	Lactonase, 7-bladed beta-propeller	3	4	3	3
PF10287	Putative TOS1-like glycosyl hydrolase (DUF2401)	1	1	1	1
PF10288	Protein of unknown function (DUF2392)	1	1	1	1
PF10290	Glycine-rich protein domain (DUF2403)	1	1	1	1
PF10291	Muniscin C-terminal mu homology domain	1	1	1	1
PF10294	Putative methyltransferase	8	9	8	5
PF10295	Uncharacterised protein (DUF2406)	1	1	1	1
PF10296	Putative integral membrane protein conserved region (DUF2404)	2	2	2	1
PF10300	Protein of unknown function (DUF3808)	1	1	1	1
PF10302	DUF2407 ubiquitin-like domain	1	1	1	1
PF10303	Protein of unknown function (DUF2408)	1	1	1	1
PF10304	Domain of unknown function (DUF2411)	1	1	1	1
PF10311	Increased loss of mitochondrial DNA protein 1	1	1	1	1
PF10312	Conserved mid region of cactin	1	1	1	1
PF10313	Uncharacterised protein domain (DUF2415)	1	1	1	1
PF10329	Region of unknown function (DUF2417)	1	1	1	1
PF10332	Protein of unknown function (DUF2418)	1	1	1	1
PF10334	Protein of unknown function (DUF2421)	2	2	3	2
PF10336	Protein of unknown function (DUF2420)	1	1	1	1
PF10337	Protein of unknown function (DUF2422)	5	5	4	4
PF10342	Ser-Thr-rich glycosyl-phosphatidyl-inositol-anchored membrane family	7	9	11	4
PF10345	Cohesin loading factor	2	2	1	1
PF10348	Domain of unknown function (DUF2427)	2	2	2	2
PF10350	Putative death-receptor fusion protein (DUF2428)	1	1	1	1
PF10354	Domain of unknown function (DUF2431)	1	1	1	1
PF10355	Protein of unknown function (Ytp1)	2	2	2	2
PF10357	Domain of Kin17 curved DNA-binding protein	1	1	1	1
PF10358	N-terminal C2 in EEIG1 and EHBP1 proteins	1	1	1	1
PF10360	Protein of unknown function (DUF2433)	1	1	1	1
PF10363	Protein of unknown function (DUF2435)	1	1	1	1
PF10366	Vacuolar sorting protein 39 domain 1	1	1	1	1
PF10367	Vacuolar sorting protein 39 domain 2	2	2	2	2
PF10369	Small subunit of acetolactate synthase	1	1	1	1
PF10378	Putative RRM domain	1	1	1	1
PF10381	Autophagocytosis associated protein C-terminal	1	1	1	1
PF10382	Protein of unknown function (DUF2439)	1	1	1	1
PF10384	Centromere protein Scm3	1	1	1	1
PF10391	Fingers domain of DNA polymerase lambda	2	2	2	1
PF10392	Golgi transport complex subunit 5	1	1	1	1
[truncated: 515 more rows]
