# Supplementary material for: Intercellular communication is required for trap formation in the nematode-trapping fungus Duddingtonia flagrans
Source: PLoS Genet. 2019 Mar 27;15(3):e1008029. doi: 10.1371/journal.pgen.1008029 (PMC6453484; doi:10.1371/journal.pgen.1008029)
Supplement: S9 Table — D. flagrans proteins blasted against the Pathogen–Host Interaction database (PHI). Columns: PHI accession number, number of proteins found in D. flagrans and virulence effect level. (XLS) [file pgen.1008029.s017.xls]

## Sheet: TableS9. Blast against PHI data
Table S9. PHI base and the corresponding number of genes in D. flagrans
PHI	number of proteins	Description
PHI:1257	71	unaffected_pathogenicity
PHI:1238	69	lethal
PHI:149	69	reduced_virulence
PHI:188	69	reduced_virulence
PHI:4169	68	loss_of_pathogenicity
PHI:3173	67	loss_of_pathogenicity
PHI:1258	67	unaffected_pathogenicity
PHI:7073	67	lethal
PHI:1058	67	reduced_virulence
PHI:1031	66	reduced_virulence
PHI:2484	66	loss_of_pathogenicity
PHI:3179	66	reduced_virulence
PHI:418__PHI:2119	66	loss_of_pathogenicity
PHI:1239	66	unaffected_pathogenicity
PHI:1073__PHI:2123	65	loss_of_pathogenicity
PHI:1076__PHI:2127	65	unaffected_pathogenicity
PHI:3263	65	reduced_virulence
PHI:5433	65	unaffected_pathogenicity
PHI:5435	65	reduced_virulence
PHI:2161	65	loss_of_pathogenicity
PHI:1198	65	reduced_virulence
PHI:1207__PHI:3178	65	reduced_virulence
PHI:1197__PHI:3862	65	reduced_virulence
PHI:146	65	loss_of_pathogenicity
PHI:1043	65	loss_of_pathogenicity
PHI:6084	65	reduced_virulence
PHI:528	65	loss_of_pathogenicity
PHI:680	65	reduced_virulence
PHI:1016__PHI:1191__PHI:3376	65	loss_of_pathogenicity__reduced_virulence
PHI:6317	64	reduced_virulence
PHI:5427	64	reduced_virulence
PHI:1223	64	lethal
PHI:1181	64	reduced_virulence
PHI:1199__PHI:3087	64	reduced_virulence__loss_of_pathogenicity
PHI:4778	64	loss_of_pathogenicity
PHI:1005__PHI:2327	64	reduced_virulence__unaffected_pathogenicity
PHI:296	64	reduced_virulence
PHI:301	64	reduced_virulence
PHI:476	64	reduced_virulence
PHI:153	64	unaffected_pathogenicity
PHI:7811	63	loss_of_pathogenicity__unaffected_pathogenicity
PHI:4779	63	reduced_virulence__unaffected_pathogenicity
PHI:36	63	loss_of_pathogenicity
PHI:2365	63	reduced_virulence
PHI:6476	63	reduced_virulence
PHI:497	63	reduced_virulence
PHI:341	63	loss_of_pathogenicity
PHI:678	63	unaffected_pathogenicity__lethal
PHI:1230	63	lethal
PHI:2317	62	reduced_virulence
PHI:7810	62	loss_of_pathogenicity__unaffected_pathogenicity
PHI:448	62	loss_of_pathogenicity
PHI:1044	62	reduced_virulence
PHI:5536	62	reduced_virulence
PHI:1220	62	lethal
PHI:8002	62	reduced_virulence
PHI:7568	62	unaffected_pathogenicity
PHI:1042	62	reduced_virulence
PHI:2438	62	loss_of_pathogenicity
PHI:2268	62	loss_of_pathogenicity
PHI:382__PHI:2233	62	reduced_virulence
PHI:6670	62	loss_of_pathogenicity
PHI:2557	62	reduced_virulence
PHI:360	62	reduced_virulence
PHI:4625	62	reduced_virulence
PHI:7280	62	reduced_virulence
PHI:736	62	loss_of_pathogenicity
PHI:518	62	unaffected_pathogenicity
PHI:342	62	reduced_virulence
PHI:230	62	loss_of_pathogenicity
PHI:428	62	reduced_virulence
PHI:676	62	lethal__reduced_virulence
PHI:142__PHI:2366__PHI:2398	62	reduced_virulence
PHI:6718	62	reduced_virulence
PHI:5539	61	reduced_virulence
PHI:6837	61	loss_of_pathogenicity
PHI:7447	61	reduced_virulence
PHI:2370	61	reduced_virulence
PHI:5428	61	loss_of_pathogenicity
PHI:777	61	loss_of_pathogenicity
PHI:2429__PHI:5045	61	reduced_virulence
PHI:1208__PHI:3131	61	reduced_virulence
PHI:1251	61	unaffected_pathogenicity
PHI:1178__PHI:4941	61	reduced_virulence__lethal__loss_of_pathogenicity
PHI:1196	61	reduced_virulence
PHI:6730	61	reduced_virulence
PHI:113	61	loss_of_pathogenicity
PHI:107__PHI:7663	61	reduced_virulence__unaffected_pathogenicity
PHI:427	61	unaffected_pathogenicity
PHI:4626	61	unaffected_pathogenicity
PHI:2346	61	loss_of_pathogenicity
PHI:6069	61	loss_of_pathogenicity
PHI:4028	61	reduced_virulence
PHI:266	61	reduced_virulence__loss_of_pathogenicity
PHI:4679	61	reduced_virulence
PHI:2397	60	loss_of_pathogenicity
PHI:2303	60	loss_of_pathogenicity
PHI:2162__PHI:7725	60	reduced_virulence__unaffected_pathogenicity
PHI:1195	60	reduced_virulence
PHI:3132	60	reduced_virulence
PHI:461	60	reduced_virulence
PHI:246	60	reduced_virulence
PHI:263	60	reduced_virulence
PHI:100	60	loss_of_pathogenicity
PHI:161__PHI:545	60	loss_of_pathogenicity
PHI:2158	59	reduced_virulence
PHI:5434	59	reduced_virulence
PHI:2163	59	reduced_virulence
PHI:6622	59	loss_of_pathogenicity
PHI:309__PHI:3517__PHI:1189__PHI:4245__PHI:5479	59	loss_of_pathogenicity__reduced_virulence
PHI:1202	59	reduced_virulence
PHI:1032	59	reduced_virulence
PHI:371	59	reduced_virulence
PHI:56__PHI:690	59	loss_of_pathogenicity
PHI:679	59	unaffected_pathogenicity__lethal
PHI:151__PHI:406__PHI:2230	59	reduced_virulence__loss_of_pathogenicity
PHI:170	59	loss_of_pathogenicity
PHI:4155	59	reduced_virulence
PHI:5270	59	reduced_virulence
PHI:4681	59	reduced_virulence
PHI:7728	58	reduced_virulence
PHI:6803	58	unaffected_pathogenicity
PHI:2367	58	reduced_virulence
PHI:1083__PHI:2272	58	unaffected_pathogenicity
PHI:1037	58	loss_of_pathogenicity
PHI:2810	58	reduced_virulence
PHI:2318	58	reduced_virulence
PHI:1216	58	reduced_virulence
PHI:1232	58	lethal
PHI:8001	58	reduced_virulence
PHI:1084	58	reduced_virulence
PHI:3323	58	loss_of_pathogenicity
PHI:6474	58	unaffected_pathogenicity
PHI:313	58	reduced_virulence
PHI:519	58	reduced_virulence
PHI:493	57	reduced_virulence
PHI:6949	57	effector_(plant_avirulence_determinant)
PHI:2113	57	reduced_virulence__loss_of_pathogenicity
PHI:1244	57	unaffected_pathogenicity
PHI:1200__PHI:4587	57	reduced_virulence__loss_of_pathogenicity
PHI:1217	57	reduced_virulence
PHI:85	57	reduced_virulence
PHI:1082__PHI:2271	57	reduced_virulence__unaffected_pathogenicity
PHI:5065	57	unaffected_pathogenicity
PHI:376	57	reduced_virulence
PHI:245	57	loss_of_pathogenicity
PHI:227	57	reduced_virulence__loss_of_pathogenicity
PHI:215__PHI:2285__PHI:2827__PHI:6315__PHI:7240	57	loss_of_pathogenicity__unaffected_pathogenicity__reduced_virulence
PHI:3889	56	loss_of_pathogenicity
PHI:5426	56	reduced_virulence
PHI:2112__PHI:3177	56	unaffected_pathogenicity__reduced_virulence
PHI:7117	56	loss_of_pathogenicity
PHI:3530	56	reduced_virulence
PHI:1205	56	reduced_virulence
PHI:1241	56	unaffected_pathogenicity
PHI:1221	56	lethal
PHI:1226	56	lethal
PHI:1183	56	reduced_virulence
PHI:2330	56	unaffected_pathogenicity
PHI:1072__PHI:2124	55	loss_of_pathogenicity
PHI:1211	55	reduced_virulence
PHI:7279	55	reduced_virulence
PHI:6085	55	reduced_virulence
PHI:483	55	loss_of_pathogenicity__reduced_virulence
PHI:370	55	reduced_virulence
PHI:417__PHI:2120	54	loss_of_pathogenicity
PHI:7724	54	unaffected_pathogenicity__reduced_virulence
PHI:1268	54	unaffected_pathogenicity
PHI:1250	54	unaffected_pathogenicity
PHI:1240__PHI:3088	54	unaffected_pathogenicity__loss_of_pathogenicity
PHI:1237	54	lethal
PHI:2955	54	loss_of_pathogenicity
PHI:2559	54	reduced_virulence__increased_virulence_(hypervirulence)
PHI:4680	54	reduced_virulence
PHI:5432	53	reduced_virulence
PHI:1256	53	unaffected_pathogenicity
PHI:1266__PHI:4942	53	unaffected_pathogenicity__lethal
PHI:1177	53	reduced_virulence
PHI:172	53	loss_of_pathogenicity
PHI:308__PHI:2225__PHI:2231	52	reduced_virulence__loss_of_pathogenicity
PHI:4468	51	increased_virulence_(hypervirulence)
PHI:5430	51	reduced_virulence
PHI:1265	51	unaffected_pathogenicity
PHI:1252	51	unaffected_pathogenicity
PHI:1180	51	reduced_virulence
PHI:1260	51	unaffected_pathogenicity
PHI:1186	51	reduced_virulence
PHI:1194__PHI:3917	50	reduced_virulence
PHI:402__PHI:2224__PHI:6068	50	loss_of_pathogenicity__unaffected_pathogenicity__reduced_virulence
PHI:7670	49	reduced_virulence
PHI:4057	48	reduced_virulence
PHI:3987	48	reduced_virulence
PHI:2498	48	reduced_virulence__loss_of_pathogenicity
PHI:2554	48	reduced_virulence
PHI:165	48	loss_of_pathogenicity
PHI:6716	47	loss_of_pathogenicity
PHI:67__PHI:6843	47	reduced_virulence
PHI:1175__PHI:6148	46	reduced_virulence
PHI:1236	46	lethal
PHI:1004__PHI:1179__PHI:3377	46	loss_of_pathogenicity__reduced_virulence
PHI:6971	46	reduced_virulence
PHI:1231__PHI:1492	46	lethal__unaffected_pathogenicity
PHI:393	46	loss_of_pathogenicity
PHI:3988	46	reduced_virulence
PHI:462	45	unaffected_pathogenicity
PHI:1204	45	reduced_virulence
PHI:1242	45	unaffected_pathogenicity
PHI:109	45	reduced_virulence
PHI:5429	44	unaffected_pathogenicity
PHI:1253	44	unaffected_pathogenicity
PHI:6327	44	reduced_virulence
PHI:158	44	reduced_virulence
PHI:3624	44	increased_virulence_(hypervirulence)
PHI:1267	43	unaffected_pathogenicity
PHI:3479	42	reduced_virulence
PHI:1249	42	unaffected_pathogenicity
PHI:1218	40	lethal
PHI:1176	40	reduced_virulence
PHI:1255	39	unaffected_pathogenicity
PHI:1187	39	reduced_virulence
PHI:6159	38	loss_of_pathogenicity__reduced_virulence
PHI:1212	38	reduced_virulence
PHI:2636	38	reduced_virulence
PHI:1254	37	unaffected_pathogenicity
PHI:3625	36	unaffected_pathogenicity
PHI:394	36	loss_of_pathogenicity
PHI:5431	35	reduced_virulence
PHI:2407	35	reduced_virulence
PHI:1662	35	unaffected_pathogenicity
PHI:1210	35	reduced_virulence
PHI:2035__PHI:2069	35	loss_of_pathogenicity
PHI:3989	34	unaffected_pathogenicity
PHI:441	34	unaffected_pathogenicity__reduced_virulence
PHI:515	34	reduced_virulence
PHI:5041	33	reduced_virulence
PHI:1214	33	reduced_virulence
PHI:1190	33	reduced_virulence
PHI:4024	31	unaffected_pathogenicity
PHI:2968	31	reduced_virulence
PHI:7324	30	reduced_virulence
PHI:1243	29	unaffected_pathogenicity
PHI:538	29	unaffected_pathogenicity
PHI:1185	28	reduced_virulence
PHI:7072	28	reduced_virulence
PHI:1272	27	unaffected_pathogenicity
PHI:2691	27	reduced_virulence
PHI:1188	26	reduced_virulence
PHI:1094	26	unaffected_pathogenicity
PHI:2240__PHI:4586	26	reduced_virulence
PHI:6381	26	reduced_virulence
PHI:7760	26	effector_(plant_avirulence_determinant)__reduced_virulence
PHI:8011	25	reduced_virulence
PHI:1274	25	unaffected_pathogenicity
PHI:1458	25	unaffected_pathogenicity
PHI:6510__PHI:7620	25	unaffected_pathogenicity__increased_virulence_(hypervirulence)
PHI:339	25	reduced_virulence
PHI:2549	24	lethal
PHI:7619	24	increased_virulence_(hypervirulence)
PHI:7618	24	reduced_virulence__increased_virulence_(hypervirulence)
PHI:1219	23	lethal
PHI:1206	23	reduced_virulence
PHI:677	23	reduced_virulence
PHI:7617	23	unaffected_pathogenicity__increased_virulence_(hypervirulence)
PHI:507	22	reduced_virulence
PHI:8035	22	reduced_virulence
PHI:3216	22	effector_(plant_avirulence_determinant)
PHI:7134	22	reduced_virulence
PHI:4736	22	loss_of_pathogenicity
PHI:7133	22	reduced_virulence
PHI:423	22	reduced_virulence
PHI:5271	22	lethal
PHI:8036	21	unaffected_pathogenicity
PHI:6950	21	loss_of_pathogenicity
PHI:2165	21	reduced_virulence
PHI:3280	21	lethal
PHI:4672	21	unaffected_pathogenicity
PHI:182	21	reduced_virulence__loss_of_pathogenicity
PHI:404	21	reduced_virulence
PHI:3623	20	increased_virulence_(hypervirulence)
PHI:1036	20	loss_of_pathogenicity
PHI:4077	20	reduced_virulence
PHI:3478	20	reduced_virulence
PHI:780__PHI:787__PHI:808__PHI:2054	20	loss_of_pathogenicity__reduced_virulence
PHI:3833	20	reduced_virulence
PHI:2715	20	reduced_virulence
PHI:861	20	reduced_virulence
PHI:3279	20	reduced_virulence
PHI:62	20	reduced_virulence
PHI:269	20	loss_of_pathogenicity
PHI:226	20	loss_of_pathogenicity
PHI:3831	20	reduced_virulence
PHI:471	19	loss_of_pathogenicity
PHI:1566	19	lethal
PHI:1555	19	unaffected_pathogenicity
PHI:1575	19	unaffected_pathogenicity
PHI:1192	19	reduced_virulence
PHI:3832	19	reduced_virulence
PHI:270	19	loss_of_pathogenicity
PHI:317	19	reduced_virulence
PHI:5009	19	reduced_virulence
PHI:7696	18	unaffected_pathogenicity
PHI:3708	18	reduced_virulence
PHI:2177	18	unaffected_pathogenicity
PHI:2052	18	reduced_virulence
PHI:7194	18	reduced_virulence
PHI:3378	18	unaffected_pathogenicity
PHI:1213	18	reduced_virulence
PHI:1581	18	unaffected_pathogenicity
PHI:2553	18	loss_of_pathogenicity
PHI:860	18	reduced_virulence
PHI:1061	17	loss_of_pathogenicity
PHI:6569	17	reduced_virulence
PHI:2940	17	reduced_virulence
PHI:6927	17	reduced_virulence
PHI:2033	17	loss_of_pathogenicity
PHI:4644	17	loss_of_pathogenicity
PHI:2117	17	reduced_virulence
PHI:59	17	reduced_virulence
PHI:593	17	loss_of_pathogenicity
PHI:449	17	reduced_virulence
PHI:6703	17	reduced_virulence
PHI:3835	17	reduced_virulence
PHI:6260	16	reduced_virulence
PHI:7173	16	reduced_virulence
PHI:3176	16	reduced_virulence
PHI:2032	16	unaffected_pathogenicity
PHI:4615	16	unaffected_pathogenicity
PHI:685__PHI:2022	16	loss_of_pathogenicity
PHI:6872	16	reduced_virulence
PHI:3717__PHI:6717	16	reduced_virulence
PHI:541	16	unaffected_pathogenicity
PHI:1119	16	loss_of_pathogenicity
PHI:316__PHI:4606	16	reduced_virulence
PHI:544	16	unaffected_pathogenicity
PHI:1161	15	chemistry_target:_sensitivity_to_chemical__unaffected_pathogenicity
PHI:2802	15	unaffected_pathogenicity
PHI:211__PHI:6806	15	reduced_virulence
PHI:2731	15	loss_of_pathogenicity
PHI:4475	15	loss_of_pathogenicity
PHI:8041__PHI:8048	15	reduced_virulence
PHI:6121	15	reduced_virulence
PHI:7152	15	reduced_virulence
PHI:4990	15	reduced_virulence
PHI:60	15	lethal
PHI:2269	15	unaffected_pathogenicity
PHI:511	15	reduced_virulence
PHI:2437	15	reduced_virulence
PHI:6625	15	reduced_virulence
PHI:5272	15	reduced_virulence
PHI:256	15	reduced_virulence
PHI:4608	14	reduced_virulence
PHI:6579	14	reduced_virulence
PHI:7706	14	reduced_virulence__unaffected_pathogenicity__increased_virulence_(hypervirulence)
PHI:2377	14	reduced_virulence__unaffected_pathogenicity
PHI:5440	14	reduced_virulence
PHI:6612	14	unaffected_pathogenicity__reduced_virulence
PHI:1816	14	unaffected_pathogenicity
PHI:1762	14	unaffected_pathogenicity
PHI:1752	14	unaffected_pathogenicity
PHI:7155	14	reduced_virulence
PHI:7150	14	reduced_virulence
PHI:569	14	unaffected_pathogenicity
PHI:141	14	reduced_virulence
PHI:3866	14	reduced_virulence
PHI:6626	14	reduced_virulence
PHI:438	14	reduced_virulence
PHI:311	14	loss_of_pathogenicity
PHI:4194	14	increased_virulence_(hypervirulence)__reduced_virulence
PHI:3381	14	unaffected_pathogenicity
PHI:7485	14	unaffected_pathogenicity__reduced_virulence
PHI:3301	13	unaffected_pathogenicity
PHI:6956	13	increased_virulence_(hypervirulence)
PHI:6115	13	unaffected_pathogenicity
PHI:737__PHI:2329	13	reduced_virulence
PHI:4108	13	reduced_virulence__unaffected_pathogenicity
PHI:6517	13	reduced_virulence
PHI:784	13	reduced_virulence
PHI:3834	13	unaffected_pathogenicity
PHI:1935	13	unaffected_pathogenicity
PHI:7151	13	reduced_virulence
PHI:3801	13	reduced_virulence
PHI:65	13	reduced_virulence
PHI:26	13	reduced_virulence
PHI:244	13	loss_of_pathogenicity
PHI:257	13	reduced_virulence
PHI:7492	12	unaffected_pathogenicity
PHI:4609	12	reduced_virulence
PHI:7735	12	reduced_virulence
PHI:4182	12	reduced_virulence
PHI:2323	12	reduced_virulence
PHI:6206	12	unaffected_pathogenicity
PHI:2098	12	loss_of_pathogenicity
PHI:1015	12	reduced_virulence
PHI:1259	12	unaffected_pathogenicity
PHI:1225	12	lethal
PHI:1526	12	unaffected_pathogenicity
PHI:6208	12	unaffected_pathogenicity
PHI:2310	12	reduced_virulence
PHI:7181	12	reduced_virulence
PHI:7153	12	reduced_virulence
PHI:73	12	reduced_virulence
PHI:6785__PHI:6791__PHI:6813	12	reduced_virulence__unaffected_pathogenicity
PHI:1675	12	unaffected_pathogenicity
PHI:300__PHI:2826	12	reduced_virulence__loss_of_pathogenicity
PHI:334	12	loss_of_pathogenicity
PHI:6199	12	unaffected_pathogenicity
PHI:6319	12	reduced_virulence
PHI:7043	12	reduced_virulence
PHI:440	12	reduced_virulence
PHI:7520	11	unaffected_pathogenicity
PHI:6135__PHI:6636	11	reduced_virulence
PHI:4918	11	increased_virulence_(hypervirulence)
PHI:5275	11	reduced_virulence
PHI:2477	11	reduced_virulence
PHI:6331	11	loss_of_pathogenicity
PHI:2096	11	loss_of_pathogenicity
PHI:2207	11	reduced_virulence
PHI:2145	11	loss_of_pathogenicity
PHI:7734	11	reduced_virulence
PHI:2099	11	reduced_virulence__loss_of_pathogenicity
PHI:5034	11	unaffected_pathogenicity
PHI:5600	11	unaffected_pathogenicity
PHI:2315	11	reduced_virulence__increased_virulence_(hypervirulence)
PHI:1263	11	unaffected_pathogenicity
PHI:1245	11	unaffected_pathogenicity
PHI:1552	11	unaffected_pathogenicity
PHI:6209	11	unaffected_pathogenicity
PHI:3514	11	loss_of_pathogenicity
PHI:3914	11	reduced_virulence
PHI:2321	11	reduced_virulence
PHI:2514	11	lethal
PHI:136	11	reduced_virulence__loss_of_pathogenicity__unaffected_pathogenicity
PHI:7573	11	reduced_virulence
PHI:277	11	reduced_virulence
PHI:7573	11	reduced_virulence
PHI:7788	11	reduced_virulence
PHI:7787	11	reduced_virulence
PHI:346	11	reduced_virulence
PHI:2043	11	unaffected_pathogenicity
PHI:6600	11	reduced_virulence
PHI:562	11	unaffected_pathogenicity
PHI:553__PHI:2676	11	reduced_virulence
PHI:249	11	reduced_virulence
PHI:213	11	reduced_virulence
PHI:7143	11	reduced_virulence
PHI:7541	11	reduced_virulence
PHI:4480	10	loss_of_pathogenicity
PHI:1141	10	increased_virulence_(hypervirulence)
PHI:3347	10	unaffected_pathogenicity
PHI:5595	10	unaffected_pathogenicity
PHI:2095	10	reduced_virulence
PHI:5602	10	unaffected_pathogenicity
PHI:7821	10	reduced_virulence
PHI:1961	10	unaffected_pathogenicity
PHI:1924	10	unaffected_pathogenicity
PHI:3038	10	reduced_virulence
PHI:1958	10	unaffected_pathogenicity
PHI:1709	10	unaffected_pathogenicity
PHI:1184__PHI:6974	10	reduced_virulence
PHI:1414	10	unaffected_pathogenicity
PHI:1742	10	unaffected_pathogenicity
PHI:5394	10	loss_of_pathogenicity
PHI:7059	10	reduced_virulence__unaffected_pathogenicity
PHI:68	10	reduced_virulence
PHI:6783__PHI:6789__PHI:6811	10	reduced_virulence__unaffected_pathogenicity
PHI:72__PHI:6784__PHI:6790__PHI:6812	10	reduced_virulence__loss_of_pathogenicity__unaffected_pathogenicity
PHI:126__PHI:6787__PHI:6793__PHI:6808__PHI:6815	10	reduced_virulence__unaffected_pathogenicity
PHI:127	10	reduced_virulence
PHI:4712	10	reduced_virulence
PHI:3011	10	reduced_virulence__unaffected_pathogenicity__increased_virulence_(hypervirulence)
PHI:465	10	reduced_virulence
PHI:6986	10	reduced_virulence
PHI:2482	10	increased_virulence_(hypervirulence)
PHI:7569	10	unaffected_pathogenicity
PHI:6788__PHI:6794__PHI:6809__PHI:6816	10	unaffected_pathogenicity__reduced_virulence
PHI:7929	10	reduced_virulence__unaffected_pathogenicity
PHI:3928	10	reduced_virulence
PHI:253	10	reduced_virulence
PHI:551	10	unaffected_pathogenicity
PHI:6938__PHI:6989	10	reduced_virulence__increased_virulence_(hypervirulence)__loss_of_pathogenicity
PHI:7999	10	reduced_virulence
PHI:3090	10	reduced_virulence
PHI:7486	10	unaffected_pathogenicity__reduced_virulence
PHI:6881	9	reduced_virulence
PHI:4607	9	reduced_virulence
PHI:7697	9	increased_virulence_(hypervirulence)
PHI:6957	9	increased_virulence_(hypervirulence)
PHI:2910	9	unaffected_pathogenicity
PHI:4677	9	reduced_virulence
PHI:2500	9	loss_of_pathogenicity
PHI:2038	9	unaffected_pathogenicity
PHI:2200__PHI:3163	9	loss_of_pathogenicity__reduced_virulence
PHI:1987	9	reduced_virulence
PHI:7193	9	reduced_virulence
PHI:1906	9	unaffected_pathogenicity
PHI:1947	9	unaffected_pathogenicity
PHI:1835	9	unaffected_pathogenicity
PHI:1956	9	unaffected_pathogenicity
PHI:1412	9	unaffected_pathogenicity
PHI:4246	9	unaffected_pathogenicity
PHI:7564	9	reduced_virulence
PHI:4211	9	increased_virulence_(hypervirulence)
PHI:138	9	reduced_virulence
PHI:212	9	reduced_virulence
PHI:8010	9	reduced_virulence
PHI:125	9	reduced_virulence
PHI:464	9	unaffected_pathogenicity
PHI:2256	9	unaffected_pathogenicity
PHI:599	9	reduced_virulence
PHI:3881	9	reduced_virulence
PHI:716	9	unaffected_pathogenicity
PHI:3947	9	reduced_virulence
PHI:6111	9	reduced_virulence
PHI:3048	9	reduced_virulence
PHI:380	9	reduced_virulence
PHI:6786__PHI:6792__PHI:6807__PHI:6814	9	unaffected_pathogenicity__reduced_virulence
PHI:1053__PHI:2288	9	unaffected_pathogenicity__reduced_virulence
PHI:2566	9	reduced_virulence
PHI:7935	9	reduced_virulence__unaffected_pathogenicity
PHI:7934	9	reduced_virulence__unaffected_pathogenicity
PHI:7933	9	reduced_virulence__unaffected_pathogenicity
PHI:7930	9	reduced_virulence__unaffected_pathogenicity
PHI:482	9	reduced_virulence
PHI:285__PHI:7242	9	increased_virulence_(hypervirulence)__loss_of_pathogenicity
PHI:550	9	reduced_virulence
PHI:837	9	chemistry_target:_resistance_to_chemical
PHI:4916	8	reduced_virulence
PHI:4879	8	unaffected_pathogenicity__reduced_virulence
PHI:4750	8	loss_of_pathogenicity
PHI:7010	8	unaffected_pathogenicity
PHI:7243	8	reduced_virulence
PHI:1041	8	loss_of_pathogenicity
PHI:2895	8	loss_of_pathogenicity
PHI:6854	8	reduced_virulence
PHI:2357	8	reduced_virulence
PHI:2179	8	reduced_virulence
PHI:7741	8	reduced_virulence
PHI:3592	8	reduced_virulence
PHI:3161	8	loss_of_pathogenicity
PHI:3162	8	loss_of_pathogenicity
PHI:2994__PHI:5604	8	reduced_virulence__unaffected_pathogenicity
PHI:2406	8	unaffected_pathogenicity
PHI:2300	8	loss_of_pathogenicity
PHI:2476	8	reduced_virulence__increased_virulence_(hypervirulence)
PHI:1983	8	lethal
PHI:1716	8	unaffected_pathogenicity
PHI:1763	8	unaffected_pathogenicity
PHI:5068	8	reduced_virulence
PHI:3992	8	reduced_virulence
PHI:2455	8	unaffected_pathogenicity
PHI:3721	8	reduced_virulence
PHI:114	8	unaffected_pathogenicity
PHI:222	8	reduced_virulence
PHI:133	8	loss_of_pathogenicity
PHI:6855	8	reduced_virulence
PHI:3	8	unaffected_pathogenicity
PHI:247	8	loss_of_pathogenicity
PHI:437	8	loss_of_pathogenicity
PHI:115	8	unaffected_pathogenicity
PHI:17	8	reduced_virulence
PHI:2343	8	reduced_virulence
PHI:1114__PHI:2226	8	loss_of_pathogenicity__reduced_virulence
PHI:5554	8	reduced_virulence
PHI:2322	8	reduced_virulence
PHI:3277	8	unaffected_pathogenicity
PHI:6751	8	increased_virulence_(hypervirulence)
PHI:7011	8	reduced_virulence
PHI:7009	8	reduced_virulence
PHI:6841	8	unaffected_pathogenicity
PHI:4733	8	unaffected_pathogenicity
PHI:7386	8	unaffected_pathogenicity__reduced_virulence
PHI:7925	8	reduced_virulence__unaffected_pathogenicity
PHI:7932	8	reduced_virulence__unaffected_pathogenicity
PHI:7928	8	reduced_virulence__unaffected_pathogenicity
PHI:7926	8	reduced_virulence__unaffected_pathogenicity
PHI:419	8	reduced_virulence
PHI:697	8	unaffected_pathogenicity
PHI:390	8	reduced_virulence
PHI:508	8	loss_of_pathogenicity
PHI:181	8	unaffected_pathogenicity
PHI:2817	8	unaffected_pathogenicity
PHI:2818	8	reduced_virulence
PHI:3415	8	reduced_virulence
PHI:7511	7	unaffected_pathogenicity
PHI:6912	7	reduced_virulence
PHI:4880	7	unaffected_pathogenicity__reduced_virulence
PHI:6936	7	reduced_virulence
PHI:7707	7	reduced_virulence__unaffected_pathogenicity__increased_virulence_(hypervirulence)
PHI:1021__PHI:2981	7	unaffected_pathogenicity__reduced_virulence
PHI:2847	7	unaffected_pathogenicity
PHI:5044	7	reduced_virulence
PHI:2837	7	reduced_virulence
PHI:5614	7	unaffected_pathogenicity
PHI:7320	7	unaffected_pathogenicity
PHI:881	7	reduced_virulence
PHI:2191	7	unaffected_pathogenicity
PHI:2034	7	reduced_virulence
PHI:2063__PHI:2110	7	reduced_virulence__unaffected_pathogenicity
PHI:4616	7	reduced_virulence
PHI:1017__PHI:2067	7	reduced_virulence__loss_of_pathogenicity
PHI:6639	7	unaffected_pathogenicity
PHI:1988	7	unaffected_pathogenicity
PHI:1920	7	unaffected_pathogenicity
PHI:1354	7	reduced_virulence
PHI:1876	7	unaffected_pathogenicity
PHI:1264	7	unaffected_pathogenicity
PHI:3037	7	reduced_virulence
PHI:1657	7	unaffected_pathogenicity
PHI:1979	7	unaffected_pathogenicity
PHI:1957	7	unaffected_pathogenicity
PHI:1579	7	unaffected_pathogenicity
PHI:1938	7	unaffected_pathogenicity
PHI:1378	7	unaffected_pathogenicity
PHI:1796	7	unaffected_pathogenicity
PHI:3374	7	reduced_virulence
PHI:3924	7	reduced_virulence
PHI:7283	7	reduced_virulence__unaffected_pathogenicity
PHI:1773	7	unaffected_pathogenicity
PHI:6207	7	reduced_virulence
PHI:2338	7	reduced_virulence
PHI:7154	7	reduced_virulence
PHI:6746	7	reduced_virulence
PHI:3416	7	reduced_virulence
PHI:89	7	loss_of_pathogenicity
PHI:131	7	unaffected_pathogenicity
PHI:103__PHI:1027	7	reduced_virulence__unaffected_pathogenicity
PHI:6853	7	reduced_virulence
PHI:88	7	reduced_virulence
PHI:5578	7	reduced_virulence
PHI:7768	7	reduced_virulence
PHI:2361	7	reduced_virulence
PHI:7843	7	unaffected_pathogenicity
PHI:2255	7	unaffected_pathogenicity
PHI:2381	7	loss_of_pathogenicity__reduced_virulence
PHI:6753	7	lethal
PHI:2544	7	lethal
PHI:3849	7	reduced_virulence
PHI:378	7	reduced_virulence
PHI:480	7	unaffected_pathogenicity__reduced_virulence
PHI:4878	7	reduced_virulence
PHI:4975	7	reduced_virulence
PHI:2382	7	unaffected_pathogenicity
PHI:3412	7	loss_of_pathogenicity
PHI:1056	7	reduced_virulence
PHI:3291__PHI:5563__PHI:5585	7	reduced_virulence
PHI:2108	7	reduced_virulence__loss_of_pathogenicity
PHI:7562	7	reduced_virulence
PHI:3387	7	unaffected_pathogenicity
PHI:5484	6	reduced_virulence
PHI:7012	6	unaffected_pathogenicity
PHI:7708	6	reduced_virulence__unaffected_pathogenicity__increased_virulence_(hypervirulence)
PHI:7704	6	reduced_virulence__unaffected_pathogenicity
PHI:1046	6	reduced_virulence
PHI:3865	6	reduced_virulence
PHI:2848	6	unaffected_pathogenicity
PHI:2058	6	reduced_virulence
PHI:1139	6	increased_virulence_(hypervirulence)
PHI:2894	6	loss_of_pathogenicity
PHI:2835	6	reduced_virulence
PHI:2641	6	reduced_virulence
PHI:4903	6	unaffected_pathogenicity__reduced_virulence
PHI:3126	6	loss_of_pathogenicity__reduced_virulence
PHI:6856	6	reduced_virulence
PHI:2190	6	reduced_virulence
PHI:5591	6	unaffected_pathogenicity
PHI:6637	6	lethal
PHI:6634	6	reduced_virulence
PHI:874	6	loss_of_pathogenicity
PHI:3061__PHI:4055	6	unaffected_pathogenicity
PHI:2100	6	reduced_virulence__loss_of_pathogenicity
PHI:2299	6	reduced_virulence
PHI:7820	6	reduced_virulence
PHI:1562	6	lethal
PHI:1353	6	reduced_virulence
PHI:1570	6	unaffected_pathogenicity
PHI:1800	6	unaffected_pathogenicity
PHI:1681	6	unaffected_pathogenicity
PHI:1574	6	lethal
PHI:1942	6	unaffected_pathogenicity
PHI:7649	6	unaffected_pathogenicity
PHI:1923	6	unaffected_pathogenicity
PHI:5353	6	reduced_virulence
PHI:1587	6	unaffected_pathogenicity
PHI:719	6	unaffected_pathogenicity
PHI:1235	6	lethal
PHI:1757	6	unaffected_pathogenicity
PHI:1203	6	reduced_virulence
PHI:4660	6	lethal__reduced_virulence
PHI:1726	6	unaffected_pathogenicity
PHI:4785__PHI:6585	6	loss_of_pathogenicity__reduced_virulence
PHI:3457	6	reduced_virulence
PHI:144	6	reduced_virulence
PHI:4171	6	reduced_virulence
PHI:237	6	reduced_virulence
PHI:565__PHI:3044	6	reduced_virulence__unaffected_pathogenicity
PHI:7221	6	reduced_virulence
PHI:2247	6	unaffected_pathogenicity
PHI:734	6	loss_of_pathogenicity
PHI:7183	6	reduced_virulence
PHI:7739	6	reduced_virulence
PHI:714	6	unaffected_pathogenicity
PHI:492	6	reduced_virulence
PHI:1674	6	unaffected_pathogenicity
PHI:3046	6	unaffected_pathogenicity
PHI:450	6	reduced_virulence
PHI:7014	6	increased_virulence_(hypervirulence)
PHI:7909	6	unaffected_pathogenicity
PHI:2561	6	reduced_virulence
PHI:668	6	unaffected_pathogenicity__reduced_virulence
PHI:326	6	increased_virulence_(hypervirulence)
PHI:1055	6	unaffected_pathogenicity
PHI:549__PHI:2359	6	reduced_virulence__unaffected_pathogenicity
PHI:55	6	reduced_virulence
PHI:184	6	reduced_virulence
PHI:169	6	loss_of_pathogenicity
PHI:5059	6	unaffected_pathogenicity
PHI:7633	6	reduced_virulence
PHI:7979	6	reduced_virulence
PHI:255	6	unaffected_pathogenicity
PHI:1583	6	unaffected_pathogenicity
PHI:6913	5	reduced_virulence
PHI:7214	5	reduced_virulence
PHI:6894	5	unaffected_pathogenicity
PHI:6975	5	increased_virulence_(hypervirulence)
PHI:7705	5	reduced_virulence__unaffected_pathogenicity
PHI:3859	5	reduced_virulence
PHI:2487	5	reduced_virulence
PHI:6416	5	reduced_virulence
PHI:2893	5	unaffected_pathogenicity
PHI:6857	5	reduced_virulence
PHI:2921	5	reduced_virulence
PHI:2920	5	reduced_virulence
PHI:7629	5	reduced_virulence
PHI:7114	5	reduced_virulence
PHI:2535	5	lethal__unaffected_pathogenicity__loss_of_pathogenicity
PHI:415	5	loss_of_pathogenicity
PHI:6712	5	unaffected_pathogenicity
PHI:6714	5	unaffected_pathogenicity__loss_of_pathogenicity
PHI:3066	5	unaffected_pathogenicity
PHI:5590	5	unaffected_pathogenicity
PHI:5592	5	unaffected_pathogenicity
PHI:2143	5	reduced_virulence
PHI:6711	5	unaffected_pathogenicity__loss_of_pathogenicity
PHI:5082	5	reduced_virulence
PHI:6713	5	unaffected_pathogenicity__loss_of_pathogenicity
PHI:5654	5	unaffected_pathogenicity
PHI:5601	5	unaffected_pathogenicity
PHI:2122__PHI:2132__PHI:2164__PHI:2187	5	loss_of_pathogenicity__reduced_virulence
PHI:2048__PHI:2059	5	reduced_virulence
PHI:5676	5	unaffected_pathogenicity
PHI:5615	5	unaffected_pathogenicity
PHI:2996	5	reduced_virulence
PHI:5083	5	reduced_virulence
PHI:5599	5	unaffected_pathogenicity
PHI:6715	5	unaffected_pathogenicity
PHI:3810__PHI:4065	5	reduced_virulence__loss_of_pathogenicity
PHI:2101	5	unaffected_pathogenicity
PHI:5617	5	unaffected_pathogenicity
PHI:812	5	reduced_virulence
PHI:5596	5	unaffected_pathogenicity
PHI:3063	5	unaffected_pathogenicity
PHI:5482	5	reduced_virulence
PHI:2393	5	increased_virulence_(hypervirulence)
PHI:1999	5	unaffected_pathogenicity
PHI:2908	5	unaffected_pathogenicity__reduced_virulence
PHI:1972	5	unaffected_pathogenicity
PHI:1573	5	lethal
PHI:1215__PHI:1261	5	reduced_virulence__unaffected_pathogenicity
PHI:1270	5	unaffected_pathogenicity
PHI:1841	5	unaffected_pathogenicity
PHI:1879	5	unaffected_pathogenicity
PHI:1707	5	unaffected_pathogenicity
PHI:1011	5	unaffected_pathogenicity
PHI:1712	5	unaffected_pathogenicity
PHI:5028	5	unaffected_pathogenicity__reduced_virulence
PHI:6411	5	unaffected_pathogenicity
PHI:1891	5	unaffected_pathogenicity
PHI:5029	5	unaffected_pathogenicity__reduced_virulence
PHI:1384	5	reduced_virulence
PHI:1387	5	unaffected_pathogenicity
PHI:1403	5	reduced_virulence
PHI:6409	5	reduced_virulence
PHI:1854	5	unaffected_pathogenicity
PHI:1755	5	unaffected_pathogenicity
PHI:1605	5	unaffected_pathogenicity
PHI:1696	5	unaffected_pathogenicity
PHI:1827	5	unaffected_pathogenicity
PHI:2585__PHI:2606	5	reduced_virulence
PHI:3351	5	reduced_virulence
PHI:2907	5	unaffected_pathogenicity__reduced_virulence
PHI:6241	5	unaffected_pathogenicity__reduced_virulence
PHI:6240	5	reduced_virulence
PHI:6606	5	reduced_virulence
PHI:2336	5	unaffected_pathogenicity
PHI:98	5	reduced_virulence
PHI:389__PHI:1116	5	reduced_virulence__loss_of_pathogenicity
PHI:140	5	reduced_virulence
PHI:3616	5	increased_virulence_(hypervirulence)
PHI:504	5	reduced_virulence
PHI:434	5	reduced_virulence
PHI:8030	5	loss_of_pathogenicity
PHI:1115	5	unaffected_pathogenicity
PHI:281	5	reduced_virulence
PHI:33	5	reduced_virulence
PHI:598	5	reduced_virulence
PHI:522__PHI:2808	5	reduced_virulence
PHI:1018__PHI:2042	5	loss_of_pathogenicity
PHI:1676	5	unaffected_pathogenicity
PHI:1673	5	unaffected_pathogenicity
PHI:1113	5	loss_of_pathogenicity
PHI:2529	5	lethal
PHI:4894	5	unaffected_pathogenicity__increased_virulence_(hypervirulence)
PHI:4893	5	unaffected_pathogenicity__increased_virulence_(hypervirulence)
PHI:2509	5	loss_of_pathogenicity
PHI:7168	5	reduced_virulence
PHI:513	5	unaffected_pathogenicity__reduced_virulence
PHI:3689	5	unaffected_pathogenicity
PHI:3688	5	unaffected_pathogenicity
PHI:3503	5	loss_of_pathogenicity__reduced_virulence
PHI:8033	5	unaffected_pathogenicity__reduced_virulence
PHI:7207	5	unaffected_pathogenicity
PHI:397	5	unaffected_pathogenicity
PHI:336	5	reduced_virulence
PHI:2570	5	reduced_virulence
PHI:3909	5	reduced_virulence__loss_of_pathogenicity
PHI:325	5	effector_(plant_avirulence_determinant)
PHI:868	5	loss_of_pathogenicity
PHI:7358	5	reduced_virulence
PHI:587	5	unaffected_pathogenicity
PHI:282	5	reduced_virulence
PHI:294	5	loss_of_pathogenicity
PHI:540__PHI:1029	5	unaffected_pathogenicity
PHI:7323	5	loss_of_pathogenicity
PHI:6538	5	reduced_virulence
PHI:564__PHI:3047	5	reduced_virulence__unaffected_pathogenicity
PHI:268	5	loss_of_pathogenicity
PHI:509	5	loss_of_pathogenicity
PHI:543	5	unaffected_pathogenicity
PHI:552	5	unaffected_pathogenicity
PHI:1111	5	reduced_virulence
PHI:278__PHI:1028	5	unaffected_pathogenicity__reduced_virulence
PHI:199	5	reduced_virulence
PHI:2832	5	loss_of_pathogenicity
PHI:7144	5	reduced_virulence
PHI:6530	5	reduced_virulence
PHI:7257	4	reduced_virulence
PHI:3281__PHI:4819	4	reduced_virulence
PHI:7682	4	unaffected_pathogenicity
PHI:7225	4	reduced_virulence
PHI:7683	4	unaffected_pathogenicity
PHI:6116	4	unaffected_pathogenicity
PHI:6706	4	reduced_virulence
PHI:7990	4	increased_virulence_(hypervirulence)
PHI:867__PHI:1159	4	unaffected_pathogenicity__chemistry_target:_sensitivity_to_chemical
PHI:2297	4	reduced_virulence
PHI:7591	4	unaffected_pathogenicity
PHI:2836	4	reduced_virulence
PHI:2640	4	reduced_virulence
PHI:1075__PHI:2126	4	reduced_virulence
PHI:479	4	reduced_virulence
PHI:4583	4	reduced_virulence
PHI:4613	4	increased_virulence_(hypervirulence)
PHI:7022	4	reduced_virulence
PHI:4230	4	reduced_virulence
PHI:2693	4	reduced_virulence
PHI:2266	4	unaffected_pathogenicity
PHI:2841	4	unaffected_pathogenicity
PHI:2704	4	reduced_virulence
PHI:5078	4	reduced_virulence
PHI:6271	4	reduced_virulence
PHI:8052	4	reduced_virulence
PHI:8040__PHI:8047	4	reduced_virulence
PHI:2115__PHI:4494	4	loss_of_pathogenicity__reduced_virulence
PHI:7019	4	loss_of_pathogenicity
PHI:2109	4	reduced_virulence__loss_of_pathogenicity
PHI:6638	4	unaffected_pathogenicity
PHI:7149	4	reduced_virulence
PHI:5643	4	unaffected_pathogenicity
PHI:3060__PHI:4054	4	loss_of_pathogenicity
PHI:882	4	reduced_virulence
PHI:2107	4	unaffected_pathogenicity__reduced_virulence
PHI:2983__PHI:5629	4	reduced_virulence__unaffected_pathogenicity
PHI:2989__PHI:5680	4	reduced_virulence__unaffected_pathogenicity
PHI:4110	4	unaffected_pathogenicity
PHI:2138	4	unaffected_pathogenicity__loss_of_pathogenicity
PHI:6780	4	reduced_virulence
PHI:2097	4	loss_of_pathogenicity
PHI:2104	4	unaffected_pathogenicity
PHI:7793	4	reduced_virulence
PHI:2302	4	loss_of_pathogenicity
PHI:2174	4	reduced_virulence
PHI:2349	4	reduced_virulence
PHI:1271	4	unaffected_pathogenicity
PHI:1996	4	unaffected_pathogenicity
PHI:1985	4	unaffected_pathogenicity
PHI:1799	4	unaffected_pathogenicity
PHI:1554	4	unaffected_pathogenicity
PHI:1921	4	reduced_virulence
PHI:1839	4	unaffected_pathogenicity
PHI:443	4	reduced_virulence
PHI:712__PHI:3991	4	unaffected_pathogenicity
PHI:1269	4	unaffected_pathogenicity
PHI:1358	4	unaffected_pathogenicity
PHI:1193	4	reduced_virulence
PHI:723__PHI:727	4	unaffected_pathogenicity
PHI:1981	4	unaffected_pathogenicity
PHI:2326__PHI:2491	4	reduced_virulence
PHI:1953	4	unaffected_pathogenicity
PHI:1169__PHI:1172	4	reduced_virulence
PHI:1578	4	unaffected_pathogenicity
PHI:1939	4	unaffected_pathogenicity
PHI:1900	4	unaffected_pathogenicity
PHI:1975	4	unaffected_pathogenicity
PHI:1165__PHI:1642__PHI:3109	4	unaffected_pathogenicity__reduced_virulence
PHI:1382	4	reduced_virulence
PHI:1797	4	unaffected_pathogenicity
PHI:1393	4	unaffected_pathogenicity
PHI:1234	4	lethal
PHI:1648__PHI:6246	4	reduced_virulence
PHI:1405	4	unaffected_pathogenicity
PHI:1595	4	unaffected_pathogenicity
PHI:1421	4	lethal
PHI:1777	4	unaffected_pathogenicity
PHI:1857	4	unaffected_pathogenicity
PHI:1424	4	unaffected_pathogenicity
PHI:1425	4	reduced_virulence
PHI:2451	4	unaffected_pathogenicity
PHI:1660	4	unaffected_pathogenicity
PHI:1182	4	reduced_virulence
PHI:1865	4	unaffected_pathogenicity
PHI:2339	4	reduced_virulence
PHI:5055	4	reduced_virulence
PHI:3095	4	unaffected_pathogenicity
PHI:3097	4	reduced_virulence
PHI:3096	4	reduced_virulence
PHI:2424__PHI:7868	4	reduced_virulence
PHI:6480	4	reduced_virulence
PHI:8012	4	reduced_virulence
PHI:4584	4	reduced_virulence
PHI:132	4	reduced_virulence
PHI:470	4	reduced_virulence
PHI:3411	4	reduced_virulence
PHI:645	4	reduced_virulence
PHI:474	4	loss_of_pathogenicity
PHI:7232	4	lethal
PHI:7233	4	unaffected_pathogenicity
PHI:31__PHI:7234	4	reduced_virulence__unaffected_pathogenicity
PHI:236	4	reduced_virulence
PHI:7902	4	unaffected_pathogenicity
PHI:820	4	chemistry_target:_resistance_to_chemical
PHI:392	4	reduced_virulence
PHI:823	4	chemistry_target:_resistance_to_chemical
PHI:104	4	reduced_virulence
PHI:24	4	unaffected_pathogenicity__loss_of_pathogenicity
PHI:2815	4	unaffected_pathogenicity
PHI:351	4	reduced_virulence
PHI:4224__PHI:4683	4	reduced_virulence__unaffected_pathogenicity__loss_of_pathogenicity
PHI:4655	4	loss_of_pathogenicity
PHI:548__PHI:2305	4	reduced_virulence__unaffected_pathogenicity__increased_virulence_(hypervirulence)
PHI:3919	4	reduced_virulence
PHI:3950	4	reduced_virulence
PHI:3050	4	reduced_virulence
PHI:3045	4	unaffected_pathogenicity
PHI:2530	4	lethal__loss_of_pathogenicity
PHI:2534	4	lethal__unaffected_pathogenicity__loss_of_pathogenicity
PHI:4471	4	loss_of_pathogenicity
PHI:4895	4	unaffected_pathogenicity
PHI:6926	4	reduced_virulence
PHI:4892	4	unaffected_pathogenicity__increased_virulence_(hypervirulence)
PHI:362__PHI:2520	4	loss_of_pathogenicity__lethal
PHI:4229	4	unaffected_pathogenicity
PHI:3049	4	reduced_virulence
PHI:331	4	loss_of_pathogenicity
PHI:3321	4	loss_of_pathogenicity
PHI:2822	4	reduced_virulence
PHI:3453	4	reduced_virulence
PHI:2560	4	reduced_virulence
PHI:7931	4	reduced_virulence__unaffected_pathogenicity
PHI:3908	4	reduced_virulence__loss_of_pathogenicity
PHI:2425	4	reduced_virulence
PHI:3931	4	unaffected_pathogenicity__reduced_virulence
PHI:694	4	reduced_virulence
PHI:1085	4	unaffected_pathogenicity
PHI:7938	4	reduced_virulence
PHI:821	4	chemistry_target:_resistance_to_chemical
PHI:139	4	reduced_virulence
PHI:286	4	reduced_virulence
PHI:2839	4	reduced_virulence
PHI:5116	4	effector_(plant_avirulence_determinant)
PHI:624	4	reduced_virulence
PHI:258	4	reduced_virulence
PHI:191	4	unaffected_pathogenicity
PHI:566	4	unaffected_pathogenicity
PHI:310	4	reduced_virulence
PHI:6995	4	reduced_virulence
PHI:205	4	loss_of_pathogenicity
PHI:6484	4	reduced_virulence
PHI:267	4	reduced_virulence
PHI:3075	4	reduced_virulence
PHI:3274	4	unaffected_pathogenicity
PHI:3417	4	increased_virulence_(hypervirulence)
PHI:3385	4	unaffected_pathogenicity
PHI:3383	4	unaffected_pathogenicity
PHI:6978	3	reduced_virulence
PHI:2934	3	reduced_virulence
PHI:3299__PHI:4505	3	unaffected_pathogenicity
PHI:6188	3	reduced_virulence
PHI:7815	3	reduced_virulence
PHI:5483	3	reduced_virulence
PHI:4620	3	increased_virulence_(hypervirulence)__reduced_virulence
PHI:4845	3	reduced_virulence
PHI:7685	3	increased_virulence_(hypervirulence)
PHI:6090	3	increased_virulence_(hypervirulence)
PHI:7219	3	reduced_virulence
PHI:7744	3	reduced_virulence
PHI:7077	3	reduced_virulence
PHI:7912	3	reduced_virulence
PHI:578	3	enhanced_antagonism
PHI:2858	3	loss_of_pathogenicity
PHI:1047	3	reduced_virulence
PHI:3031	3	lethal
PHI:7860	3	reduced_virulence
PHI:838	3	chemistry_target:_sensitivity_to_chemical
PHI:839	3	chemistry_target:_resistance_to_chemical
PHI:840	3	chemistry_target:_resistance_to_chemical
PHI:841	3	chemistry_target:_resistance_to_chemical
PHI:842	3	chemistry_target:_resistance_to_chemical
PHI:843	3	chemistry_target:_resistance_to_chemical
PHI:844	3	chemistry_target:_resistance_to_chemical
PHI:845	3	chemistry_target:_resistance_to_chemical
PHI:846	3	chemistry_target:_resistance_to_chemical
PHI:3028	3	reduced_virulence
PHI:4678	3	reduced_virulence
PHI:7335	3	unaffected_pathogenicity
PHI:7590	3	unaffected_pathogenicity
PHI:7121	3	increased_virulence_(hypervirulence)
PHI:2290	3	reduced_virulence
PHI:2588__PHI:2609	3	reduced_virulence
PHI:2413	3	reduced_virulence
PHI:2116__PHI:2301	3	reduced_virulence
PHI:7540	3	reduced_virulence
PHI:1149__PHI:1151	3	chemistry_target:_resistance_to_chemical
PHI:1150	3	chemistry_target:_resistance_to_chemical
PHI:1154	3	chemistry_target:_resistance_to_chemical
PHI:1152__PHI:1153	3	chemistry_target:_resistance_to_chemical
PHI:1155__PHI:1156	3	chemistry_target:_resistance_to_chemical
PHI:1157__PHI:1158	3	chemistry_target:_resistance_to_chemical
PHI:4080	3	unaffected_pathogenicity__reduced_virulence
PHI:7995	3	reduced_virulence
PHI:5494	3	unaffected_pathogenicity__increased_virulence_(hypervirulence)
PHI:4904	3	reduced_virulence
PHI:2960	3	reduced_virulence
PHI:3933	3	loss_of_pathogenicity
PHI:2379	3	reduced_virulence__unaffected_pathogenicity
PHI:2414	3	unaffected_pathogenicity
PHI:3907	3	reduced_virulence__loss_of_pathogenicity
PHI:7253	3	reduced_virulence
PHI:7689	3	reduced_virulence
PHI:6858	3	reduced_virulence
PHI:5302	3	reduced_virulence
PHI:3069	3	reduced_virulence
PHI:3030	3	lethal
PHI:2840	3	reduced_virulence
PHI:4914	3	reduced_virulence
PHI:242	3	reduced_virulence
PHI:5276	3	increased_virulence_(hypervirulence)
PHI:2653__PHI:2668	3	reduced_virulence
PHI:3310	3	reduced_virulence
PHI:6739	3	reduced_virulence
PHI:2208	3	reduced_virulence
PHI:5633	3	unaffected_pathogenicity
PHI:3975	3	loss_of_pathogenicity
PHI:2178	3	reduced_virulence
PHI:2009	3	unaffected_pathogenicity
PHI:5652	3	unaffected_pathogenicity
PHI:816	3	reduced_virulence
PHI:2006__PHI:2008	3	unaffected_pathogenicity
PHI:2204	3	reduced_virulence
PHI:6348	3	reduced_virulence
PHI:3257	3	reduced_virulence
PHI:6615	3	reduced_virulence
PHI:4112	3	reduced_virulence
PHI:2005	3	loss_of_pathogenicity
PHI:8039__PHI:8046	3	reduced_virulence
PHI:2133	3	reduced_virulence
PHI:5593	3	unaffected_pathogenicity
PHI:891	3	reduced_virulence
PHI:2210	3	reduced_virulence
PHI:5611	3	unaffected_pathogenicity
PHI:2211	3	reduced_virulence
PHI:5190	3	reduced_virulence
PHI:5607	3	unaffected_pathogenicity
PHI:5645	3	unaffected_pathogenicity
PHI:2105	3	unaffected_pathogenicity__reduced_virulence
PHI:2209	3	reduced_virulence
PHI:5603	3	unaffected_pathogenicity
PHI:2030	3	unaffected_pathogenicity
PHI:2060	3	unaffected_pathogenicity
PHI:4113	3	reduced_virulence
PHI:5653	3	unaffected_pathogenicity
PHI:3062	3	unaffected_pathogenicity
PHI:799	3	reduced_virulence
PHI:795	3	reduced_virulence
PHI:5657	3	unaffected_pathogenicity
PHI:2214	3	reduced_virulence
PHI:2175	3	reduced_virulence
PHI:2206	3	reduced_virulence
PHI:2488	3	unaffected_pathogenicity
PHI:4111	3	reduced_virulence
PHI:2172	3	loss_of_pathogenicity
PHI:5618	3	unaffected_pathogenicity
PHI:2171	3	reduced_virulence
PHI:5646	3	unaffected_pathogenicity
PHI:893	3	reduced_virulence
PHI:2316	3	reduced_virulence__increased_virulence_(hypervirulence)
PHI:2405	3	reduced_virulence
PHI:2147	3	reduced_virulence
PHI:2260	3	unaffected_pathogenicity
PHI:2710	3	reduced_virulence
PHI:2000	3	unaffected_pathogenicity
PHI:1994	3	unaffected_pathogenicity
PHI:1989	3	unaffected_pathogenicity
PHI:4658	3	reduced_virulence
PHI:1629	3	unaffected_pathogenicity
PHI:1968	3	unaffected_pathogenicity
PHI:1631	3	unaffected_pathogenicity
PHI:1933__PHI:6134	3	reduced_virulence
PHI:3089__PHI:4174	3	reduced_virulence__unaffected_pathogenicity
PHI:1168__PHI:1171__PHI:1173	3	reduced_virulence
PHI:2427	3	reduced_virulence
PHI:1620	3	unaffected_pathogenicity
PHI:1628	3	reduced_virulence
PHI:1869	3	unaffected_pathogenicity
PHI:1288__PHI:6300	3	unaffected_pathogenicity__reduced_virulence
PHI:1572	3	unaffected_pathogenicity
PHI:1932	3	unaffected_pathogenicity
PHI:1931__PHI:5259	3	unaffected_pathogenicity__reduced_virulence
PHI:720	3	unaffected_pathogenicity
PHI:1837	3	unaffected_pathogenicity
PHI:1089	3	reduced_virulence
PHI:1838	3	unaffected_pathogenicity
PHI:1941	3	unaffected_pathogenicity
PHI:4659	3	unaffected_pathogenicity
PHI:1911	3	unaffected_pathogenicity
PHI:1907	3	unaffected_pathogenicity
PHI:1904	3	unaffected_pathogenicity
PHI:1710	3	unaffected_pathogenicity
PHI:1928	3	unaffected_pathogenicity
PHI:1982	3	unaffected_pathogenicity
PHI:1706	3	unaffected_pathogenicity
PHI:1882	3	unaffected_pathogenicity
PHI:1880	3	unaffected_pathogenicity
PHI:721	3	unaffected_pathogenicity
PHI:1368	3	unaffected_pathogenicity
PHI:1087	3	unaffected_pathogenicity
PHI:3697__PHI:3925	3	reduced_virulence
PHI:1638	3	unaffected_pathogenicity
PHI:1012	3	unaffected_pathogenicity
PHI:1377	3	unaffected_pathogenicity
PHI:6186	3	reduced_virulence
PHI:1643	3	reduced_virulence
PHI:724__PHI:730	3	unaffected_pathogenicity
PHI:1287	3	unaffected_pathogenicity
PHI:6245	3	reduced_virulence
PHI:1806	3	unaffected_pathogenicity
PHI:1396	3	reduced_virulence
PHI:1804	3	unaffected_pathogenicity
PHI:1802	3	unaffected_pathogenicity
PHI:1789	3	unaffected_pathogenicity
PHI:1401	3	unaffected_pathogenicity
PHI:1646	3	reduced_virulence
PHI:1448__PHI:2430	3	unaffected_pathogenicity__reduced_virulence
PHI:1746	3	unaffected_pathogenicity
PHI:1164	3	reduced_virulence
PHI:1513	3	unaffected_pathogenicity
PHI:722	3	unaffected_pathogenicity
PHI:1853	3	unaffected_pathogenicity
PHI:1410	3	unaffected_pathogenicity
PHI:1692	3	unaffected_pathogenicity
PHI:1013	3	reduced_virulence
PHI:1014	3	unaffected_pathogenicity
PHI:1772	3	reduced_virulence
PHI:1829	3	lethal
PHI:1787	3	unaffected_pathogenicity
PHI:1826	3	unaffected_pathogenicity
PHI:2909	3	reduced_virulence__unaffected_pathogenicity
PHI:1423	3	unaffected_pathogenicity
PHI:1828	3	unaffected_pathogenicity
PHI:1856	3	unaffected_pathogenicity
PHI:1690	3	unaffected_pathogenicity
PHI:1845	3	unaffected_pathogenicity
PHI:1843	3	unaffected_pathogenicity
PHI:1687	3	unaffected_pathogenicity
PHI:1741	3	unaffected_pathogenicity
PHI:1819	3	unaffected_pathogenicity
PHI:1818	3	unaffected_pathogenicity
PHI:1743	3	unaffected_pathogenicity
PHI:1434	3	unaffected_pathogenicity
PHI:1719	3	unaffected_pathogenicity
PHI:6973	3	reduced_virulence
PHI:8044	3	reduced_virulence
PHI:5037	3	reduced_virulence
PHI:6972	3	reduced_virulence
PHI:4783	3	reduced_virulence
PHI:7035	3	reduced_virulence
PHI:7036	3	increased_virulence_(hypervirulence)__reduced_virulence
PHI:2700	3	reduced_virulence
PHI:1107__PHI:1108	3	reduced_virulence
PHI:2283	3	reduced_virulence
PHI:3515	3	unaffected_pathogenicity
PHI:8014	3	reduced_virulence
PHI:7208	3	unaffected_pathogenicity
PHI:8015	3	reduced_virulence
PHI:8018	3	unaffected_pathogenicity
PHI:3024	3	unaffected_pathogenicity
PHI:7944	3	loss_of_pathogenicity
PHI:3527	3	reduced_virulence
PHI:8013	3	reduced_virulence
PHI:4502	3	reduced_virulence
PHI:5104	3	reduced_virulence
PHI:2896	3	reduced_virulence
PHI:106__PHI:7209	3	reduced_virulence__unaffected_pathogenicity
PHI:82	3	unaffected_pathogenicity
PHI:83	3	reduced_virulence
PHI:84	3	unaffected_pathogenicity
PHI:81__PHI:6817	3	reduced_virulence
PHI:401	3	unaffected_pathogenicity
PHI:3146	3	unaffected_pathogenicity
PHI:173	3	loss_of_pathogenicity
PHI:101	3	reduced_virulence
PHI:116	3	reduced_virulence
PHI:1034	3	unaffected_pathogenicity
PHI:451	3	loss_of_pathogenicity
PHI:4237	3	unaffected_pathogenicity
PHI:2364	3	reduced_virulence__increased_virulence_(hypervirulence)
PHI:2644	3	reduced_virulence
PHI:75	3	reduced_virulence
PHI:567	3	unaffected_pathogenicity
PHI:2213	3	reduced_virulence
PHI:1109	3	reduced_virulence
PHI:276	3	reduced_virulence
PHI:22	3	loss_of_pathogenicity
PHI:40	3	reduced_virulence
PHI:76	3	unaffected_pathogenicity
PHI:77	3	unaffected_pathogenicity
PHI:78__PHI:6077	3	loss_of_pathogenicity__reduced_virulence
PHI:79	3	unaffected_pathogenicity
PHI:3629	3	unaffected_pathogenicity
PHI:3617	3	increased_virulence_(hypervirulence)
PHI:7582	3	increased_virulence_(hypervirulence)
PHI:4196	3	reduced_virulence
PHI:7220	3	reduced_virulence
PHI:572	3	unaffected_pathogenicity
PHI:573	3	unaffected_pathogenicity
PHI:49__PHI:770	3	reduced_virulence__unaffected_pathogenicity
PHI:180	3	reduced_virulence
PHI:52__PHI:2992	3	unaffected_pathogenicity__reduced_virulence
PHI:568	3	unaffected_pathogenicity
PHI:3243	3	reduced_virulence
PHI:179	3	reduced_virulence
PHI:571	3	unaffected_pathogenicity
PHI:2833	3	loss_of_pathogenicity
PHI:7840	3	unaffected_pathogenicity
PHI:2031	3	unaffected_pathogenicity
PHI:4776	3	unaffected_pathogenicity
PHI:2265	3	reduced_virulence
PHI:7000	3	reduced_virulence
PHI:3324	3	unaffected_pathogenicity
PHI:650	3	unaffected_pathogenicity
PHI:595__PHI:2248	3	reduced_virulence__loss_of_pathogenicity
PHI:7353	3	unaffected_pathogenicity
PHI:1051	3	reduced_virulence
PHI:546	3	reduced_virulence
PHI:2307__PHI:5481	3	unaffected_pathogenicity__reduced_virulence
PHI:713	3	unaffected_pathogenicity
PHI:5550	3	reduced_virulence
PHI:1637	3	lethal
PHI:1618	3	unaffected_pathogenicity
PHI:2237	3	loss_of_pathogenicity
PHI:3258	3	reduced_virulence
PHI:524	3	unaffected_pathogenicity__loss_of_pathogenicity
PHI:3963	3	reduced_virulence
PHI:3467	3	reduced_virulence
PHI:2552	3	lethal
PHI:7457	3	reduced_virulence
PHI:6891	3	reduced_virulence__unaffected_pathogenicity
PHI:6556	3	unaffected_pathogenicity__reduced_virulence
PHI:574	3	reduced_virulence
PHI:4561	3	loss_of_pathogenicity
PHI:3798__PHI:6672	3	reduced_virulence
PHI:6214	3	reduced_virulence__unaffected_pathogenicity
PHI:399	3	reduced_virulence
PHI:4891	3	unaffected_pathogenicity
PHI:252	3	loss_of_pathogenicity
PHI:2825	3	reduced_virulence
PHI:453	3	reduced_virulence__unaffected_pathogenicity
PHI:454	3	reduced_virulence
PHI:6079	3	reduced_virulence
PHI:2563	3	reduced_virulence
PHI:2618	3	reduced_virulence
PHI:2565	3	reduced_virulence
PHI:413	3	unaffected_pathogenicity
PHI:410	3	loss_of_pathogenicity
PHI:3029	3	increased_virulence_(hypervirulence)__lethal
PHI:3997	3	reduced_virulence__unaffected_pathogenicity
PHI:6520	3	effector_(plant_avirulence_determinant)
PHI:395	3	loss_of_pathogenicity
PHI:3990	3	unaffected_pathogenicity
PHI:433	3	reduced_virulence
PHI:353	3	reduced_virulence
PHI:3287	3	reduced_virulence
PHI:547	3	unaffected_pathogenicity
PHI:2510	3	unaffected_pathogenicity
PHI:3730	3	reduced_virulence
PHI:726	3	unaffected_pathogenicity
PHI:718	3	unaffected_pathogenicity
PHI:728	3	unaffected_pathogenicity
PHI:729	3	unaffected_pathogenicity
PHI:5279	3	unaffected_pathogenicity
PHI:5280	3	unaffected_pathogenicity
PHI:420	3	loss_of_pathogenicity
PHI:338	3	reduced_virulence
PHI:526__PHI:1071	3	reduced_virulence__loss_of_pathogenicity
PHI:391	3	unaffected_pathogenicity
PHI:385	3	reduced_virulence
PHI:322__PHI:1064__PHI:7226	3	loss_of_pathogenicity__reduced_virulence
PHI:287	3	loss_of_pathogenicity
PHI:4144__PHI:4627	3	reduced_virulence
PHI:981	3	effector_(plant_avirulence_determinant)
PHI:369	3	reduced_virulence
PHI:1054	3	unaffected_pathogenicity
PHI:354	3	reduced_virulence
PHI:260	3	unaffected_pathogenicity
PHI:259	3	reduced_virulence
PHI:6539	3	unaffected_pathogenicity
PHI:195	3	loss_of_pathogenicity
PHI:130	3	reduced_virulence
PHI:251	3	reduced_virulence
PHI:4661	3	reduced_virulence
PHI:542	3	unaffected_pathogenicity
PHI:1110	3	reduced_virulence
PHI:5347	3	reduced_virulence
PHI:208	3	reduced_virulence
PHI:216	3	reduced_virulence
PHI:570	3	unaffected_pathogenicity
PHI:203	3	reduced_virulence
PHI:5562	3	unaffected_pathogenicity
PHI:6991	3	loss_of_pathogenicity
PHI:7016	3	reduced_virulence
PHI:240__PHI:2368	3	reduced_virulence
PHI:452	3	reduced_virulence
PHI:202__PHI:1160__PHI:2309	3	unaffected_pathogenicity__reduced_virulence__chemistry_target:_sensitivity_to_chemical
PHI:238	3	reduced_virulence
PHI:178	3	reduced_virulence
PHI:157	3	loss_of_pathogenicity
PHI:156	3	unaffected_pathogenicity
PHI:4059	3	reduced_virulence
PHI:6987	3	reduced_virulence__unaffected_pathogenicity
PHI:3716	3	loss_of_pathogenicity
PHI:1639	3	unaffected_pathogenicity
PHI:7911	3	reduced_virulence
PHI:7597	3	reduced_virulence
PHI:7141	3	reduced_virulence
PHI:7145	3	reduced_virulence
PHI:5393	3	reduced_virulence
PHI:3386	3	unaffected_pathogenicity
PHI:5393	3	reduced_virulence
PHI:3025	3	unaffected_pathogenicity
PHI:5393	2	reduced_virulence
PHI:2935	2	reduced_virulence
PHI:4837	2	reduced_virulence
PHI:3292	2	reduced_virulence
PHI:7123	2	reduced_virulence
PHI:7667	2	effector_(plant_avirulence_determinant)
PHI:7665	2	effector_(plant_avirulence_determinant)
PHI:7666	2	effector_(plant_avirulence_determinant)
PHI:5236	2	reduced_virulence
PHI:2634	2	unaffected_pathogenicity
PHI:7346	2	reduced_virulence
PHI:7817	2	unaffected_pathogenicity
PHI:6501	2	reduced_virulence
PHI:6698	2	reduced_virulence
PHI:7866	2	increased_virulence_(hypervirulence)__reduced_virulence__unaffected_pathogenicity
PHI:6179	2	reduced_virulence
PHI:8000	2	reduced_virulence
PHI:6801__PHI:6805	2	reduced_virulence
PHI:7737	2	loss_of_pathogenicity
PHI:1049	2	reduced_virulence
PHI:3207	2	reduced_virulence
PHI:3533	2	reduced_virulence
PHI:4076	2	unaffected_pathogenicity
PHI:4610	2	reduced_virulence
PHI:858	2	loss_of_pathogenicity
PHI:859	2	loss_of_pathogenicity
PHI:5583	2	unaffected_pathogenicity
PHI:3329	2	reduced_virulence
PHI:2911	2	reduced_virulence
PHI:1025	2	reduced_virulence
PHI:1035	2	reduced_virulence
PHI:3934	2	increased_virulence_(hypervirulence)
PHI:1023__PHI:3444	2	reduced_virulence
PHI:1024	2	reduced_virulence
PHI:3523	2	loss_of_pathogenicity
PHI:6977	2	unaffected_pathogenicity
PHI:6976	2	unaffected_pathogenicity
PHI:2289	2	reduced_virulence
PHI:4103	2	reduced_virulence
PHI:3172	2	reduced_virulence
PHI:3325	2	reduced_virulence
PHI:2296	2	reduced_virulence
PHI:3136	2	reduced_virulence
PHI:7726	2	reduced_virulence
PHI:7727	2	reduced_virulence
PHI:3534	2	reduced_virulence
PHI:6952	2	unaffected_pathogenicity__reduced_virulence
PHI:2373	2	loss_of_pathogenicity
PHI:4835	2	reduced_virulence
PHI:2320	2	loss_of_pathogenicity
PHI:2962	2	reduced_virulence
PHI:2959	2	reduced_virulence
PHI:2976	2	reduced_virulence
PHI:5038	2	increased_virulence_(hypervirulence)
PHI:2378	2	reduced_virulence__unaffected_pathogenicity
PHI:2582__PHI:2603	2	unaffected_pathogenicity
PHI:2374	2	unaffected_pathogenicity
PHI:3526	2	reduced_virulence
PHI:7160	2	increased_virulence_(hypervirulence)__loss_of_pathogenicity
PHI:7392	2	unaffected_pathogenicity__increased_virulence_(hypervirulence)__reduced_virulence
PHI:7106__PHI:7393	2	unaffected_pathogenicity__increased_virulence_(hypervirulence)__reduced_virulence
PHI:7094__PHI:7438	2	reduced_virulence__unaffected_pathogenicity__increased_virulence_(hypervirulence)
PHI:2453	2	reduced_virulence
PHI:2334	2	reduced_virulence
PHI:6228	2	reduced_virulence
PHI:2490	2	increased_virulence_(hypervirulence)__reduced_virulence
PHI:7251	2	reduced_virulence
PHI:495	2	increased_virulence_(hypervirulence)
PHI:6157	2	unaffected_pathogenicity
PHI:2932	2	unaffected_pathogenicity__loss_of_pathogenicity
PHI:4966	2	unaffected_pathogenicity
PHI:7874	2	reduced_virulence
PHI:6619	2	reduced_virulence
PHI:6832	2	effector_(plant_avirulence_determinant)
PHI:7873	2	reduced_virulence
PHI:7191	2	reduced_virulence
PHI:6640	2	loss_of_pathogenicity
PHI:4053	2	loss_of_pathogenicity
PHI:5668	2	unaffected_pathogenicity
PHI:774__PHI:792	2	loss_of_pathogenicity__reduced_virulence
PHI:3065	2	unaffected_pathogenicity
PHI:6396	2	reduced_virulence
PHI:4491	2	reduced_virulence
PHI:7112	2	reduced_virulence
PHI:811	2	reduced_virulence
PHI:2985	2	reduced_virulence
PHI:5686	2	unaffected_pathogenicity
PHI:6395	2	reduced_virulence
PHI:5017	2	reduced_virulence
PHI:2049	2	reduced_virulence
PHI:5594	2	unaffected_pathogenicity
PHI:5608	2	unaffected_pathogenicity
PHI:5589	2	unaffected_pathogenicity
PHI:2156	2	reduced_virulence
PHI:5682	2	unaffected_pathogenicity
PHI:3809	2	reduced_virulence
PHI:5641	2	unaffected_pathogenicity
PHI:5639	2	unaffected_pathogenicity
PHI:7021	2	reduced_virulence
PHI:5688	2	unaffected_pathogenicity
PHI:5189	2	reduced_virulence
PHI:2148	2	unaffected_pathogenicity
PHI:2176	2	loss_of_pathogenicity
PHI:2021	2	reduced_virulence
PHI:7113	2	unaffected_pathogenicity
PHI:2142	2	loss_of_pathogenicity
PHI:7992	2	unaffected_pathogenicity__loss_of_pathogenicity
PHI:2087	2	unaffected_pathogenicity
PHI:2131	2	loss_of_pathogenicity
PHI:2173	2	reduced_virulence
PHI:2988	2	reduced_virulence
PHI:5670	2	unaffected_pathogenicity
PHI:6223	2	reduced_virulence
PHI:5471	2	reduced_virulence
PHI:2028	2	unaffected_pathogenicity
PHI:5621	2	unaffected_pathogenicity
PHI:2029	2	unaffected_pathogenicity
PHI:776__PHI:802__PHI:2053	2	reduced_virulence__loss_of_pathogenicity
PHI:5609	2	unaffected_pathogenicity
PHI:2196	2	unaffected_pathogenicity
PHI:2051	2	increased_virulence_(hypervirulence)
PHI:5612	2	unaffected_pathogenicity
PHI:5672	2	unaffected_pathogenicity
PHI:2188	2	reduced_virulence__loss_of_pathogenicity
PHI:3309	2	reduced_virulence
PHI:5625	2	unaffected_pathogenicity
PHI:6261	2	reduced_virulence
PHI:4231	2	reduced_virulence
PHI:3019	2	reduced_virulence
PHI:6075	2	reduced_virulence
PHI:2448__PHI:2912	2	reduced_virulence
PHI:612	2	reduced_virulence
PHI:6590	2	reduced_virulence
PHI:4843	2	reduced_virulence
PHI:1992	2	unaffected_pathogenicity
PHI:3910	2	unaffected_pathogenicity
PHI:1986	2	unaffected_pathogenicity
PHI:1301	2	unaffected_pathogenicity
PHI:1565	2	unaffected_pathogenicity
PHI:1619	2	unaffected_pathogenicity
PHI:2395	2	reduced_virulence
PHI:1632	2	unaffected_pathogenicity
PHI:2351__PHI:2353	2	reduced_virulence
PHI:1569	2	lethal
PHI:1351	2	unaffected_pathogenicity
PHI:1870	2	unaffected_pathogenicity
PHI:1616	2	unaffected_pathogenicity
PHI:6095	2	reduced_virulence
PHI:733	2	reduced_virulence
PHI:1809	2	lethal
PHI:1936	2	unaffected_pathogenicity
PHI:1836	2	unaffected_pathogenicity
PHI:3035	2	reduced_virulence
PHI:3983	2	reduced_virulence
PHI:1635	2	unaffected_pathogenicity
PHI:1663	2	unaffected_pathogenicity
PHI:7030	2	reduced_virulence
PHI:1905	2	unaffected_pathogenicity
PHI:7651	2	reduced_virulence
PHI:1363	2	unaffected_pathogenicity
PHI:1289	2	unaffected_pathogenicity
PHI:1817	2	unaffected_pathogenicity
PHI:1700	2	unaffected_pathogenicity
PHI:1699	2	unaffected_pathogenicity
PHI:1976	2	lethal
PHI:1959	2	unaffected_pathogenicity
PHI:1464	2	reduced_virulence
PHI:1507	2	unaffected_pathogenicity
PHI:1896	2	unaffected_pathogenicity
PHI:355	2	reduced_virulence
PHI:1621	2	unaffected_pathogenicity
PHI:6719	2	reduced_virulence
PHI:1326	2	unaffected_pathogenicity
PHI:1914	2	unaffected_pathogenicity
PHI:1487	2	unaffected_pathogenicity
PHI:1310	2	unaffected_pathogenicity
PHI:1840	2	unaffected_pathogenicity
PHI:1228	2	lethal
PHI:6122	2	reduced_virulence
PHI:1229	2	lethal
PHI:1248	2	unaffected_pathogenicity
PHI:1096	2	unaffected_pathogenicity
PHI:1385	2	unaffected_pathogenicity
PHI:1916	2	unaffected_pathogenicity
PHI:1466	2	unaffected_pathogenicity
PHI:1610	2	unaffected_pathogenicity
PHI:1874	2	unaffected_pathogenicity
PHI:1872	2	lethal
PHI:1391	2	unaffected_pathogenicity
PHI:1392	2	unaffected_pathogenicity
PHI:1233	2	lethal
PHI:1447	2	unaffected_pathogenicity
PHI:1814	2	lethal
PHI:1792	2	unaffected_pathogenicity
PHI:6183	2	reduced_virulence
PHI:1647	2	reduced_virulence
PHI:1534__PHI:4513	2	unaffected_pathogenicity__reduced_virulence
PHI:1745	2	unaffected_pathogenicity
PHI:1688	2	unaffected_pathogenicity
PHI:1407	2	lethal
PHI:1769	2	unaffected_pathogenicity
PHI:1512	2	unaffected_pathogenicity
PHI:1850	2	unaffected_pathogenicity
PHI:1467	2	unaffected_pathogenicity
PHI:1514	2	unaffected_pathogenicity
PHI:1334	2	reduced_virulence
PHI:1753	2	unaffected_pathogenicity
PHI:2396	2	reduced_virulence
PHI:2728	2	reduced_virulence
PHI:1680	2	unaffected_pathogenicity
PHI:1689	2	unaffected_pathogenicity
PHI:1335__PHI:3110__PHI:3808__PHI:4244	2	reduced_virulence__increased_virulence_(hypervirulence)
PHI:1849	2	unaffected_pathogenicity
PHI:1651	2	unaffected_pathogenicity
PHI:1420	2	unaffected_pathogenicity
PHI:1788	2	unaffected_pathogenicity
PHI:2352__PHI:2354	2	unaffected_pathogenicity__reduced_virulence
PHI:2400	2	unaffected_pathogenicity
PHI:1452	2	unaffected_pathogenicity
PHI:1784	2	unaffected_pathogenicity
PHI:1783	2	unaffected_pathogenicity
PHI:1500	2	unaffected_pathogenicity
PHI:1774	2	lethal
PHI:1336	2	unaffected_pathogenicity
PHI:1750	2	unaffected_pathogenicity
PHI:1738	2	unaffected_pathogenicity
PHI:1686	2	unaffected_pathogenicity
PHI:1866	2	unaffected_pathogenicity
PHI:1728	2	unaffected_pathogenicity
PHI:2399__PHI:5253	2	reduced_virulence
PHI:1775	2	unaffected_pathogenicity
PHI:1685	2	unaffected_pathogenicity
PHI:1732	2	unaffected_pathogenicity
PHI:1730	2	unaffected_pathogenicity
PHI:1747	2	lethal
PHI:1735	2	unaffected_pathogenicity
PHI:1503	2	unaffected_pathogenicity
PHI:1433	2	unaffected_pathogenicity
PHI:1338	2	unaffected_pathogenicity
PHI:1720	2	unaffected_pathogenicity
PHI:1436	2	reduced_virulence
PHI:1725	2	unaffected_pathogenicity
PHI:3271	2	reduced_virulence
PHI:3068	2	reduced_virulence
PHI:7380	2	unaffected_pathogenicity
PHI:7058	2	reduced_virulence
PHI:3270	2	reduced_virulence
PHI:7057	2	reduced_virulence
PHI:2913__PHI:2933	2	reduced_virulence__loss_of_pathogenicity
PHI:2914	2	reduced_virulence
PHI:3168	2	reduced_virulence
PHI:7814	2	unaffected_pathogenicity
PHI:7879	2	reduced_virulence
PHI:4642	2	loss_of_pathogenicity
PHI:8016	2	unaffected_pathogenicity
PHI:7880	2	unaffected_pathogenicity
PHI:4640	2	loss_of_pathogenicity
PHI:7829	2	reduced_virulence__unaffected_pathogenicity
PHI:7828	2	reduced_virulence__unaffected_pathogenicity
PHI:7178	2	reduced_virulence
PHI:3528	2	reduced_virulence
PHI:3529	2	increased_virulence_(hypervirulence)
PHI:7881	2	unaffected_pathogenicity
PHI:7813	2	unaffected_pathogenicity__increased_virulence_(hypervirulence)
PHI:6871	2	loss_of_pathogenicity
PHI:7835	2	reduced_virulence
PHI:6681	2	reduced_virulence
PHI:4520	2	unaffected_pathogenicity
PHI:4506	2	increased_virulence_(hypervirulence)
PHI:3630	2	increased_virulence_(hypervirulence)
PHI:3443	2	reduced_virulence
PHI:3278	2	reduced_virulence
PHI:3837	2	reduced_virulence
PHI:2228	2	loss_of_pathogenicity
PHI:120__PHI:594	2	loss_of_pathogenicity
PHI:3497__PHI:2816	2	reduced_virulence__lethal
PHI:1030	2	unaffected_pathogenicity
PHI:7742	2	reduced_virulence
PHI:7964	2	reduced_virulence
PHI:305	2	reduced_virulence
PHI:7223	2	reduced_virulence
PHI:3085	2	increased_virulence_(hypervirulence)
PHI:87	2	loss_of_pathogenicity__reduced_virulence
PHI:61	2	reduced_virulence
PHI:219	2	reduced_virulence
PHI:3474	2	reduced_virulence
PHI:1026	2	reduced_virulence
PHI:6903	2	reduced_virulence
PHI:7584	2	increased_virulence_(hypervirulence)
PHI:3618	2	increased_virulence_(hypervirulence)
PHI:69	2	unaffected_pathogenicity
PHI:112	2	reduced_virulence
PHI:3290	2	reduced_virulence
PHI:3915	2	loss_of_pathogenicity
PHI:3913	2	reduced_virulence
PHI:4922	2	reduced_virulence
PHI:683	2	reduced_virulence
PHI:6969	2	reduced_virulence
PHI:3102	2	reduced_virulence
PHI:4621	2	reduced_virulence
PHI:2632	2	reduced_virulence
PHI:577	2	unaffected_pathogenicity
PHI:576	2	enhanced_antagonism
PHI:1063	2	reduced_virulence
PHI:6888	2	reduced_virulence
PHI:6887	2	reduced_virulence
PHI:862	2	loss_of_pathogenicity
PHI:2383	2	increased_virulence_(hypervirulence)
PHI:3813	2	reduced_virulence
PHI:6313	2	reduced_virulence
PHI:1468	2	unaffected_pathogenicity
PHI:1671	2	reduced_virulence
PHI:1677	2	unaffected_pathogenicity
PHI:1224	2	lethal
PHI:1470	2	reduced_virulence
PHI:2239	2	reduced_virulence
PHI:3459	2	reduced_virulence
PHI:2065	2	loss_of_pathogenicity
PHI:2388	2	increased_virulence_(hypervirulence)__reduced_virulence
PHI:3282	2	reduced_virulence
PHI:3944	2	reduced_virulence
PHI:3941	2	reduced_virulence
PHI:3948	2	reduced_virulence
PHI:3276	2	unaffected_pathogenicity
PHI:2521	2	lethal
PHI:2512	2	reduced_virulence
PHI:7694	2	loss_of_pathogenicity
PHI:6752	2	unaffected_pathogenicity
PHI:6554	2	unaffected_pathogenicity
PHI:6443	2	reduced_virulence
PHI:2639	2	unaffected_pathogenicity__reduced_virulence
PHI:7653	2	reduced_virulence
PHI:2970	2	unaffected_pathogenicity
PHI:494	2	increased_virulence_(hypervirulence)
PHI:7692	2	loss_of_pathogenicity
PHI:7681	2	reduced_virulence
PHI:2536	2	lethal__unaffected_pathogenicity
PHI:6909	2	reduced_virulence__unaffected_pathogenicity
PHI:2607	2	increased_virulence_(hypervirulence)
PHI:6908	2	reduced_virulence
PHI:496	2	increased_virulence_(hypervirulence)
PHI:2528	2	lethal
PHI:7693	2	loss_of_pathogenicity
PHI:6555	2	unaffected_pathogenicity
PHI:2638	2	reduced_virulence
PHI:2527	2	lethal__loss_of_pathogenicity
PHI:7700	2	unaffected_pathogenicity
PHI:2086	2	unaffected_pathogenicity
PHI:2084	2	reduced_virulence
PHI:3461	2	reduced_virulence
PHI:2562	2	reduced_virulence
PHI:500	2	reduced_virulence
PHI:477	2	reduced_virulence
PHI:217	2	reduced_virulence
PHI:8029	2	loss_of_pathogenicity
PHI:3505__PHI:6671	2	reduced_virulence
PHI:3822	2	reduced_virulence
PHI:3993	2	reduced_virulence
PHI:484	2	reduced_virulence
PHI:2556	2	reduced_virulence
PHI:189__PHI:3020	2	loss_of_pathogenicity__reduced_virulence
PHI:6795	2	reduced_virulence
PHI:4234	2	reduced_virulence
PHI:412__PHI:3838__PHI:3930	2	unaffected_pathogenicity__reduced_virulence
PHI:4732	2	unaffected_pathogenicity
PHI:337	2	reduced_virulence
PHI:6886	2	reduced_virulence
PHI:6885	2	reduced_virulence
PHI:3286	2	reduced_virulence
PHI:725	2	unaffected_pathogenicity
PHI:384	2	loss_of_pathogenicity
PHI:7701	2	reduced_virulence
PHI:358	2	loss_of_pathogenicity
PHI:4559	2	effector_(plant_avirulence_determinant)
PHI:332	2	loss_of_pathogenicity
PHI:274	2	loss_of_pathogenicity
PHI:7715	2	reduced_virulence
PHI:2645	2	reduced_virulence
PHI:386	2	reduced_virulence
PHI:303	2	reduced_virulence
PHI:323	2	reduced_virulence
PHI:4140	2	unaffected_pathogenicity__reduced_virulence
PHI:4139	2	unaffected_pathogenicity__reduced_virulence
PHI:261	2	reduced_virulence
PHI:319	2	reduced_virulence
PHI:3663	2	increased_virulence_(hypervirulence)
PHI:6594	2	reduced_virulence
PHI:3796	2	reduced_virulence
PHI:3101	2	reduced_virulence
PHI:344	2	reduced_virulence
PHI:3601	2	unaffected_pathogenicity
PHI:3600	2	unaffected_pathogenicity
PHI:265	2	loss_of_pathogenicity
PHI:3419	2	reduced_virulence
PHI:2492__PHI:5144	2	unaffected_pathogenicity__effector_(plant_avirulence_determinant)
PHI:2734	2	unaffected_pathogenicity__reduced_virulence
PHI:2849	2	unaffected_pathogenicity
PHI:207	2	reduced_virulence
PHI:231	2	loss_of_pathogenicity
PHI:200	2	reduced_virulence
PHI:209__PHI:7274	2	reduced_virulence
PHI:241	2	loss_of_pathogenicity
PHI:280	2	reduced_virulence
PHI:204	2	loss_of_pathogenicity
PHI:187	2	loss_of_pathogenicity
PHI:7631	2	reduced_virulence__loss_of_pathogenicity
PHI:7174	2	reduced_virulence
PHI:6583	2	reduced_virulence
PHI:228__PHI:2843__PHI:7231__PHI:7259	2	reduced_virulence
PHI:6192	2	reduced_virulence
PHI:167	2	unaffected_pathogenicity
PHI:177	2	reduced_virulence
PHI:160	2	loss_of_pathogenicity
PHI:105__PHI:7565	2	reduced_virulence
PHI:5042	2	increased_virulence_(hypervirulence)__reduced_virulence
PHI:407	2	loss_of_pathogenicity
PHI:3210	2	unaffected_pathogenicity
PHI:6610	2	reduced_virulence
PHI:3226	2	reduced_virulence
PHI:7561	2	reduced_virulence
PHI:1794	2	unaffected_pathogenicity
PHI:1594	2	unaffected_pathogenicity
PHI:4096	2	reduced_virulence
PHI:4836	2	reduced_virulence
PHI:2463	2	unaffected_pathogenicity
PHI:3355__PHI:4514	2	unaffected_pathogenicity__reduced_virulence
PHI:3356	2	unaffected_pathogenicity
PHI:3053	2	reduced_virulence
PHI:8037	2	reduced_virulence
PHI:4225	2	reduced_virulence
PHI:3380	2	unaffected_pathogenicity
PHI:5391	2	loss_of_pathogenicity
PHI:3391	2	unaffected_pathogenicity
PHI:3971	2	unaffected_pathogenicity__reduced_virulence
PHI:4525	2	reduced_virulence
PHI:3659	1	unaffected_pathogenicity__reduced_virulence
PHI:3658	1	unaffected_pathogenicity__reduced_virulence
PHI:4602	1	reduced_virulence
PHI:3657	1	reduced_virulence
PHI:3300__PHI:4504__PHI:5352	1	unaffected_pathogenicity__reduced_virulence
PHI:7487	1	unaffected_pathogenicity__reduced_virulence
PHI:4556	1	reduced_virulence
PHI:3332	1	loss_of_pathogenicity
PHI:4557	1	unaffected_pathogenicity
PHI:4555	1	reduced_virulence
PHI:7664	1	effector_(plant_avirulence_determinant)
PHI:7046	1	unaffected_pathogenicity
PHI:7684	1	increased_virulence_(hypervirulence)
PHI:4724	1	unaffected_pathogenicity
PHI:4723	1	unaffected_pathogenicity
PHI:7636	1	unaffected_pathogenicity
PHI:4727	1	reduced_virulence__unaffected_pathogenicity
PHI:7588	1	reduced_virulence
PHI:4725	1	unaffected_pathogenicity
PHI:4618	1	increased_virulence_(hypervirulence)__reduced_virulence
PHI:4617	1	increased_virulence_(hypervirulence)__reduced_virulence
PHI:4619	1	increased_virulence_(hypervirulence)__reduced_virulence
PHI:5103	1	increased_virulence_(hypervirulence)
PHI:7025	1	loss_of_pathogenicity
PHI:6144	1	reduced_virulence
PHI:6089	1	increased_virulence_(hypervirulence)
PHI:7210	1	reduced_virulence
PHI:7211	1	reduced_virulence
PHI:7212	1	reduced_virulence
PHI:7216	1	reduced_virulence
PHI:7344	1	reduced_virulence
PHI:6628	1	unaffected_pathogenicity__reduced_virulence
PHI:7305	1	reduced_virulence
PHI:7303	1	reduced_virulence
PHI:7296	1	reduced_virulence
PHI:7298	1	reduced_virulence
PHI:7294	1	reduced_virulence
PHI:7297__PHI:7304	1	reduced_virulence
PHI:7301	1	reduced_virulence
PHI:7799	1	unaffected_pathogenicity__reduced_virulence
PHI:7917	1	reduced_virulence
PHI:6701	1	reduced_virulence
PHI:6118	1	unaffected_pathogenicity
PHI:7968	1	reduced_virulence
PHI:6892	1	reduced_virulence
PHI:5392	1	effector_(plant_avirulence_determinant)
PHI:7061	1	unaffected_pathogenicity
PHI:7062	1	unaffected_pathogenicity
PHI:6469	1	lethal
PHI:6467	1	unaffected_pathogenicity
PHI:6466	1	unaffected_pathogenicity
PHI:6405	1	reduced_virulence
PHI:6180	1	unaffected_pathogenicity
PHI:7729	1	reduced_virulence
PHI:6447	1	reduced_virulence
PHI:6512	1	reduced_virulence
PHI:6946	1	loss_of_pathogenicity
PHI:6796	1	reduced_virulence
PHI:7719	1	reduced_virulence
PHI:7709	1	reduced_virulence__unaffected_pathogenicity
PHI:7712	1	reduced_virulence
PHI:2216	1	effector_(plant_avirulence_determinant)
PHI:1048	1	reduced_virulence
PHI:1038__PHI:1039__PHI:2275	1	unaffected_pathogenicity__loss_of_pathogenicity
PHI:864	1	loss_of_pathogenicity
PHI:2643	1	reduced_virulence
PHI:7940	1	reduced_virulence
PHI:2183	1	unaffected_pathogenicity
PHI:5187	1	reduced_virulence
PHI:5234	1	reduced_virulence
PHI:6276	1	reduced_virulence
PHI:1057	1	unaffected_pathogenicity
PHI:4210	1	loss_of_pathogenicity
PHI:3999	1	reduced_virulence
PHI:3004	1	reduced_virulence
PHI:8034	1	reduced_virulence
PHI:7159	1	reduced_virulence
PHI:7877	1	reduced_virulence
PHI:7951	1	unaffected_pathogenicity
PHI:7950	1	unaffected_pathogenicity
PHI:2314__PHI:2806	1	reduced_virulence
PHI:3936	1	loss_of_pathogenicity
PHI:2807	1	unaffected_pathogenicity
PHI:6454	1	reduced_virulence
PHI:4508	1	unaffected_pathogenicity
PHI:4509	1	reduced_virulence
PHI:8019	1	reduced_virulence
PHI:2403	1	increased_virulence_(hypervirulence)__reduced_virulence
PHI:1070	1	loss_of_pathogenicity
PHI:2304	1	unaffected_pathogenicity
PHI:5406	1	reduced_virulence
PHI:4248	1	reduced_virulence
PHI:3206	1	reduced_virulence
PHI:2293	1	reduced_virulence
PHI:3238	1	unaffected_pathogenicity
PHI:2292	1	unaffected_pathogenicity
PHI:7333	1	loss_of_pathogenicity
PHI:7332	1	loss_of_pathogenicity
PHI:7334	1	unaffected_pathogenicity
PHI:3237	1	unaffected_pathogenicity
PHI:1052	1	unaffected_pathogenicity
PHI:6709	1	unaffected_pathogenicity
PHI:7075	1	reduced_virulence
PHI:7076	1	reduced_virulence
PHI:5297	1	reduced_virulence
PHI:1040	1	reduced_virulence
PHI:5109	1	reduced_virulence
PHI:2182	1	loss_of_pathogenicity
PHI:596__PHI:2139	1	loss_of_pathogenicity
PHI:3880	1	reduced_virulence__unaffected_pathogenicity
PHI:7316	1	reduced_virulence
PHI:6683	1	reduced_virulence
PHI:2155	1	loss_of_pathogenicity
PHI:1133	1	loss_of_pathogenicity
PHI:2371	1	reduced_virulence
PHI:6265	1	reduced_virulence
PHI:3370	1	reduced_virulence
PHI:2439	1	reduced_virulence
PHI:4250	1	reduced_virulence
PHI:4249	1	reduced_virulence
PHI:6296	1	effector_(plant_avirulence_determinant)
PHI:2961	1	reduced_virulence
PHI:2274	1	loss_of_pathogenicity
PHI:1074__PHI:2125	1	reduced_virulence
PHI:1135	1	loss_of_pathogenicity
PHI:2431	1	reduced_virulence
PHI:2202__PHI:7327	1	reduced_virulence__loss_of_pathogenicity
PHI:2735	1	increased_virulence_(hypervirulence)
PHI:2656	1	reduced_virulence
PHI:3743	1	effector_(plant_avirulence_determinant)
PHI:2380	1	reduced_virulence__unaffected_pathogenicity
PHI:2604	1	unaffected_pathogenicity
PHI:2602	1	unaffected_pathogenicity
PHI:5303	1	reduced_virulence
PHI:7254	1	reduced_virulence
PHI:2227	1	reduced_virulence__loss_of_pathogenicity
PHI:4071	1	reduced_virulence
PHI:2474	1	reduced_virulence
PHI:6825	1	loss_of_pathogenicity
PHI:6227	1	reduced_virulence
PHI:6826	1	loss_of_pathogenicity
PHI:6827	1	loss_of_pathogenicity
PHI:4216	1	reduced_virulence
PHI:4217	1	reduced_virulence
PHI:4519	1	loss_of_pathogenicity
PHI:7756	1	reduced_virulence
PHI:3328	1	unaffected_pathogenicity
PHI:4554	1	reduced_virulence
PHI:3817	1	reduced_virulence
PHI:4125	1	reduced_virulence
PHI:6380	1	reduced_virulence
PHI:7757	1	unaffected_pathogenicity
PHI:377__PHI:486	1	loss_of_pathogenicity
PHI:2513	1	lethal__loss_of_pathogenicity
PHI:5267	1	increased_virulence_(hypervirulence)
PHI:424	1	reduced_virulence
PHI:2842	1	unaffected_pathogenicity__reduced_virulence
PHI:6156	1	reduced_virulence__unaffected_pathogenicity
PHI:2428	1	lethal
PHI:1045	1	reduced_virulence
PHI:7558	1	loss_of_pathogenicity
PHI:6548	1	increased_virulence_(hypervirulence)
PHI:4943	1	unaffected_pathogenicity
PHI:7445	1	reduced_virulence
PHI:4944	1	unaffected_pathogenicity
PHI:7446	1	reduced_virulence
PHI:2441	1	loss_of_pathogenicity
PHI:6081	1	reduced_virulence
PHI:210	1	loss_of_pathogenicity
PHI:2819	1	reduced_virulence
PHI:7282	1	reduced_virulence
PHI:6901	1	reduced_virulence
PHI:4021	1	reduced_virulence
PHI:6831	1	effector_(plant_avirulence_determinant)
PHI:6641	1	loss_of_pathogenicity
PHI:4909	1	reduced_virulence
PHI:7329	1	reduced_virulence
PHI:7330	1	loss_of_pathogenicity
PHI:6147	1	loss_of_pathogenicity
PHI:5387	1	reduced_virulence
PHI:7172	1	reduced_virulence
PHI:7878	1	reduced_virulence
PHI:7722	1	reduced_virulence
PHI:2506	1	increased_virulence_(hypervirulence)
PHI:3591	1	reduced_virulence
PHI:2118__PHI:5540	1	effector_(plant_avirulence_determinant)__increased_virulence_(hypervirulence)
PHI:7991	1	reduced_virulence__loss_of_pathogenicity
PHI:804	1	reduced_virulence
PHI:4688	1	loss_of_pathogenicity
PHI:2140	1	loss_of_pathogenicity
PHI:5667	1	unaffected_pathogenicity
PHI:3174	1	loss_of_pathogenicity
PHI:807	1	reduced_virulence
PHI:5635	1	unaffected_pathogenicity
PHI:5470	1	reduced_virulence
[truncated: 889 more rows]
