# Supplementary material for: Intercellular communication is required for trap formation in the nematode-trapping fungus Duddingtonia flagrans
Source: PLoS Genet. 2019 Mar 27;15(3):e1008029. doi: 10.1371/journal.pgen.1008029 (PMC6453484; doi:10.1371/journal.pgen.1008029)
Supplement: S10 Table — Comparison between proteins (transporter, signaling, oxidation, transcription regulation, metabolism and some others) from the PHI database between D. flagrans, A. oligospora, Da. haptotyla, Dre. coniospora and Pochonia chlamydospora. Columns: PHI accession number, description of the protein with virulence effect level, GO ontology annotation, the number of the corresponding protein in the corresponding fungus. (XLS) [file pgen.1008029.s018.xls]

## Sheet: Table S10_PHI_Fungi_comparison
Table S10. Pathogenesis-related genes in several fungal genomes
PHI-base ID	Description (effect on virulence)	GO ontology	D. flagrans	A .oligospora	Da. haptotyla	Dre. coniospora	D. stenobrocha	P. chlamydospora
Transporter
PHI:538	Fructose transporter (unaffected)	integral component of membrane [GO:0016021]; substrate-specific transmembrane transporter activity [GO:0022891]	29	31	30	21	2	90
PHI:544	Transporter (unaffected)	integral component of membrane [GO:0016021]; transmembrane transport [GO:0055085]	16	18	19	10	7	42
PHI:1018	Transporter (loss)	-	5	4	5	4	3	8
Signaling
PHI:188	Protein kinase (reduced)	ATP binding [GO:0005524]; protein serine/threonine kinase activity [GO:0004674]	69	68	65	72	50	78
PHI:339	Signal transduction (reduced)	GTP binding [GO:0005525]; protein transport [GO:0015031]; small GTPase mediated signal transduction [GO:0007264]	25	25	24	22	3	24
Oxidation
PHI:438	P450 oxidation (reduced)	heme binding [GO:0020037]; iron ion binding [GO:0005506]; monooxygenase activity [GO:0004497]; oxidoreductase activity, acting on paired donors, with incorporation or reduction of molecular oxygen [GO:0016705]	14	19	26	19	1	45
Transcription regulation
PHI:211	Transcription regulator (reduced)	COPI vesicle coat [GO:0030126]; intracellular protein transport [GO:0006886]; structural molecule activity [GO:0005198]; vesicle-mediated transport [GO:0016192]	15	7	7	8	5	7
PHI:423	Transcription regulator (reduced)	ATP binding [GO:0005524]; ATP-dependent 3'-5' DNA helicase activity [GO:0043140]; DNA topological change [GO:0006265]; DNA unwinding involved in DNA replication [GO:0006268]; double-strand break repair via homologous recombination [GO:0000724]; gene conve	22	24	23	25	1	26
PHI:482	Pathogenesis regulator (reduced)	-	9	11	11	11	7	19
Metabolism
PHI:541	Lipase (unaffected)	hydrolase activity [GO:0016787]	16	16	21	7	24	33
PHI:226	Fatty acid metabolism (lost)	ATP binding [GO:0005524]	20	20	18	17	16	17
PHI:569	Xylanase (unaffected)	carbohydrate metabolic process [GO:0005975]; cellulose binding [GO:0030248]; extracellular region [GO:0005576]; hydrolase activity, hydrolyzing O-glycosyl compounds [GO:0004553]	16	13	19	-	1	2
PHI:144	Chitinase (reduced)	carbohydrate metabolic process [GO:0005975]; chitinase activity [GO:0004568]; chitin binding [GO:0008061]; chitin catabolic process [GO:0006032]	6	11	5	11	3	10
Other
PHI:256	Host entry (reduced)	-	15	23	27	4	3	6
PHI:184	Pathogenesis (reduced)	extracellular region [GO:0005576]	6	8	10	4	3	6
