# Supplementary material for: Intercellular communication is required for trap formation in the nematode-trapping fungus Duddingtonia flagrans
Source: PLoS Genet. 2019 Mar 27;15(3):e1008029. doi: 10.1371/journal.pgen.1008029 (PMC6453484; doi:10.1371/journal.pgen.1008029)
Supplement: S11 Table — Columns: protein accession, protein name (when found in Uniprot 90), description of the protein, enzyme reference, GO ontology, keyword, IPR domain and IPR description. (XLS) [file pgen.1008029.s019.xls]

## Sheet: Table_S11_secretome_annotation
Table S11. Detailed annotations of the D. flagrans secretome.
Protein	Protein name	Description	Enzyme	GO	KEYWORD	Interproscan	Interproscan annotation
DFL_000001	NWD2	NWD2 protein		GO:0016020;GO:0004553;GO:0003824;GO:0009116;GO:0015969	Repeat;WD repeat;Coiled coil	IPR001680	WD40 repeat
DFL_001007	LAP1	Leucine aminopeptidase 1	3.4.11.-;3.4.-.-	GO:0046854;GO:0005576;GO:0004177;GO:0046872;GO:0008233;GO:0009405	Aminopeptidase;Virulence;Signal;Zinc;Secreted;Glycoprotein;Metal-binding;Hydrolase;Zymogen;Protease;Disulfide bond	IPR007484	Peptidase M28
DFL_001039	CIHG_02172	Chitinase 3		GO:0004553;GO:0005975;GO:0006032;GO:0000324;GO:0008061	Hydrolase;Signal;Glycosidase	IPR018392	LysM domain
DFL_001040	abnA	Arabinan endo-1,5-alpha-L-arabinosidase A	3.2.1.99	GO:0030248;GO:0046558;GO:0005975;GO:0004553;GO:0005576;GO:0045490;GO:2000895;GO:0045493;GO:0000272;GO:0031222	Xylan degradation;Carbohydrate metabolism;Glycosidase;Hydrolase;Signal;Secreted;Glycoprotein;Polysaccharide degradation	IPR035971	Cellulose-binding domain superfamily
DFL_001124
DFL_001160						IPR021109	Aspartic peptidase domain superfamily
DFL_001163						IPR021109	Aspartic peptidase domain superfamily
DFL_001171	plyF	Probable pectate lyase F	3.2.1.2;4.2.2.2	GO:0000272;GO:0005576;GO:0045490;GO:0004553;GO:0055070;GO:0005975;GO:0071555;GO:0030570;GO:0030248;GO:0016161	Secreted;Glycoprotein;Signal;Polysaccharide degradation;Calcium;Cell wall biogenesis/degradation;Carbohydrate metabolism;Lyase	IPR011050	Pectin lyase fold/virulence factor
DFL_001182					Signal
DFL_001183						IPR035971	Cellulose-binding domain superfamily
DFL_001192	abn4	Arabinofuranosidase	3.2.1.55;3.2.1.-	GO:0030246;GO:0046373;GO:0004553;GO:0046556;GO:0005975	Glycosidase;Hydrolase;Lectin;Signal	IPR006710	Glycoside hydrolase, family 43
DFL_001204	manC	Probable mannan endo-1,4-beta-mannosidase C	3.2.1.78	GO:0016614;GO:0016985;GO:0030248;GO:0005975;GO:0046355;GO:0004553;GO:0004190;GO:0050660;GO:0005576	Glycoprotein;Secreted;Signal;Hydrolase;Glycosidase;Carbohydrate metabolism	IPR017853	Glycoside hydrolase superfamily
DFL_001231					Signal
DFL_001245
DFL_001257	AOL_s00079g310				Signal
DFL_001259					Signal	IPR018466	Kre9/Knh1 family
DFL_001274	CT0861_07824	Pectate lyase Pel-34K (Ricin B lectin)	4.2.2.2;4.2.2.22;3.1.1.11	GO:0030570;GO:0022891;GO:0030248;GO:0042626;GO:0030247;GO:0000272;GO:0005576;GO:0016829;GO:0004553;GO:0045330;GO:0030599;GO:0042545;GO:0005618;GO:0030246	Secreted;Signal;Polysaccharide degradation;Lectin;Carbohydrate metabolism;Aspartyl esterase;Lyase	IPR011050	Pectin lyase fold/virulence factor
DFL_001296
DFL_001298					Signal	IPR008427	Extracellular membrane protein, CFEM domain
DFL_000130	FOXB_09004	Manganese lipoxygenase	1.13.11.-;1.13.11.45	GO:0008942;GO:0016702;GO:0046872;GO:0005576;GO:0050584	Metal-binding;Glycoprotein;Secreted;Signal;Dioxygenase;Iron;Manganese;Oxidoreductase	IPR036226	Lipoxigenase, C-terminal domain superfamily
DFL_001309	ARB_01864	Secreted protein ARB_01864	3.1.-.-	GO:0005576;GO:0009166;GO:0015935;GO:0005829;GO:0000166;GO:0046872;GO:0016787;GO:0016788;GO:0000324	Glycoprotein;Secreted;Signal	IPR036907	5'-Nucleotidase, C-terminal domain superfamily
DFL_001326					Signal
DFL_000133		WSC-containing protein		GO:0004672;GO:0005507;GO:0016491	Copper;Signal	IPR002889	Carbohydrate-binding WSC
DFL_001350
DFL_001354	plyA	Pectate lyase	4.2.2.22;4.2.2.2	GO:0004553;GO:0045490;GO:0016829;GO:0005576;GO:0000272;GO:0030248;GO:0030570;GO:0071555;GO:0070051;GO:0004557	Cell wall biogenesis/degradation;Carbohydrate metabolism;Lyase;Polysaccharide degradation;Secreted;Glycoprotein;Signal;Calcium	IPR000254	Cellulose-binding domain, fungal
DFL_001357	cbp1	Carbohydrate-binding module family 1 protein	3.2.1.22;3.2.1.-;3.2.1.8;3.2.1.91;3.-.-.-;3.2.1.4	GO:0030248;GO:0030245;GO:0016162;GO:0004553;GO:0052692;GO:0045493;GO:0000272;GO:0042802;GO:0005576;GO:0008810;GO:0016614;GO:0005975;GO:0046556;GO:0031176;GO:0016787;GO:0046373	Glycosidase;Signal;Cellulose degradation;Polysaccharide degradation;Carbohydrate metabolism;Disulfide bond;Xylan degradation;Hydrolase	IPR000254	Cellulose-binding domain, fungal
DFL_000136	AOL_s00169g76				Signal
DFL_001376					Signal
DFL_001379	CSUB01_11358	Putative WSC domain-containing protein		GO:0005507;GO:0016491	Copper;Signal	IPR002889	Carbohydrate-binding WSC
DFL_001380	VHEMI00041	Putative Selenium binding protein		GO:0008430	Signal	IPR011044	Quinoprotein amine dehydrogenase, beta chain-like
DFL_001381	oxd1	Oxalate decarboxylase	5.1.3.13;4.1.1.2	GO:0008830;GO:0046872;GO:0033609;GO:0046564;GO:0005576;GO:0043581;GO:0030288;GO:0016853;GO:0045735	Isomerase;Signal;Decarboxylase;Lyase;Manganese;Glycoprotein;Secreted;Metal-binding	IPR006045	Cupin 1
DFL_001385					Signal
DFL_001386
DFL_001387	cbhC	Probable 1,4-beta-D-glucan cellobiohydrolase C	3.2.1.-;3.2.1.91	GO:0008810;GO:0005576;GO:0042802;GO:0004553;GO:0016162;GO:0030248;GO:0030245;GO:0009251	Glycosidase;Signal;Cellulose degradation;Polysaccharide degradation;Carbohydrate metabolism;Disulfide bond;Glycoprotein;Secreted;Hydrolase	IPR000254	Cellulose-binding domain, fungal
DFL_001396	eglC	Endoglucanase C	3.2.1.151;3.2.1.4;3.2.1.155;3.2.1.91;3.2.1.-	GO:0007040;GO:0033950;GO:0016787;GO:0032439;GO:0000981;GO:0005975;GO:2000899;GO:0016798;GO:0032008;GO:0001919;GO:0071986;GO:0030248;GO:0030245;GO:0052051;GO:0033946;GO:0043410;GO:0043263;GO:0071230;GO:0042632;GO:0016162;GO:0004553;GO:0008810;GO:0005576;GO	Hydrolase;Glycoprotein;Carbohydrate metabolism;Polysaccharide degradation;Signal;Cellulose degradation;Glycosidase	IPR015943	WD40/YVTN repeat-like-containing domain superfamily
DFL_001402	An02g13800	Aspergillus niger contig An02c0450, genomic contig	1.11.1.6	GO:0022891;GO:0016021;GO:0006979;GO:0008643;GO:0004096;GO:0008061	Membrane;Chitin-binding;WD repeat;Transmembrane helix;Transmembrane;Signal	IPR009291	Vacuolar protein sorting-associated protein 62
DFL_001422					Signal
DFL_001435
DFL_001441					Signal
DFL_001444	alp2	Cerevisin	3.4.21.48;3.4.21.62;3.4.21.63;3.4.21.-	GO:0005773;GO:0009405;GO:0030435;GO:0004252;GO:0009267;GO:0007039;GO:0008233	Hydrolase;Virulence;Glycoprotein;Serine protease;Sporulation;Signal;Protease;Allergen;Zymogen	IPR036852	Peptidase S8/S53 domain superfamily
DFL_001458					Signal
DFL_001472	xyn2	Beta-xylanase	3.2.1.8;3.2.1.91	GO:0016798;GO:0009405;GO:0031176;GO:0005576;GO:0008810;GO:0030247;GO:0000272;GO:0045493;GO:0016162;GO:0030245;GO:0030248	Polysaccharide degradation;Cellulose degradation;Signal;Pyrrolidone carboxylic acid;Glycosidase;Virulence;Glycoprotein;Secreted;Hydrolase;Carbohydrate metabolism;Xylan degradation;Disulfide bond	IPR001000	Glycoside hydrolase family 10 domain
DFL_001487					Signal
DFL_001504					Signal	IPR029058	Alpha/Beta hydrolase fold
DFL_001531
DFL_001572	Z519_11275	Unplaced genomic scaffold supercont1.21, whole genome shotgun sequence		GO:0016021;GO:0043581	Signal;ANK repeat;Transmembrane helix;Transmembrane;Membrane	IPR001938	Thaumatin family
DFL_001585	axe1	Acetylxylan esterase	3.-.-.-;3.2.1.4;3.2.1.91;3.1.1.72	GO:0016162;GO:0030248;GO:0030245;GO:0005576;GO:0008810;GO:0045493;GO:0004553;GO:0016787;GO:0005975;GO:0046555;GO:0008152	Methyltransferase;Cleavage on pair of basic residues;Signal;Cellulose degradation;Polysaccharide degradation;Serine esterase;Pyrrolidone carboxylic acid;Carbohydrate metabolism;Disulfide bond;Secreted;Glycoprotein;Hydrolase	IPR000254	Cellulose-binding domain, fungal
DFL_001593					Signal	IPR036378	FAS1 domain superfamily
DFL_001596	M408DRAFT_75840	Glycoside hydrolase family 131 protein		GO:0016787	Signal;Hydrolase
DFL_001611						IPR007946	A1 cistron-splicing factor, AAR2
DFL_001615				GO:0005975;GO:0016020;GO:0016798	Signal	IPR031728	Beta-glucuronidase, C-terminal
DFL_001617	AOL_s00097g440	Carboxylic ester hydrolase	3.1.1.-	GO:0000166;GO:0016787	Hydrolase;Signal	IPR019819	Carboxylesterase type B, conserved site
DFL_001625	AOL_s00097g447				Signal
DFL_001627					Signal
DFL_001628	INPP5F	Phosphatidylinositide phosphatase SAC2	3.1.3.-	GO:0004672;GO:0016628;GO:0042578	Hydrolase;Signal	IPR002013	SAC domain
DFL_001657				GO:0004252	Signal	IPR036852	Peptidase S8/S53 domain superfamily
DFL_001663
DFL_001711
DFL_001730				GO:0016021	Membrane;Transmembrane;Transmembrane helix
DFL_001738		Calcium-binding tyrosine phosphorylation-regulated protein, putative			Signal
DFL_001818	atg15	Putative lipase atg15	3.1.1.3	GO:0004806;GO:0000139;GO:0030397;GO:0034727;GO:0005783;GO:0016021;GO:0006474;GO:0006629;GO:0005789;GO:0016298;GO:0006995;GO:0016042;GO:0046461;GO:0006914;GO:0030437;GO:0032585;GO:0016787;GO:0034496;GO:0044242;GO:0005775;GO:0016236;GO:0006624	Signal;Transmembrane helix;Autophagy;Transmembrane;Glycoprotein;Lipid metabolism;Hydrolase;Endoplasmic reticulum;Endosome;Lipid degradation;Golgi apparatus;Signal-anchor;Membrane	IPR002921	Fungal lipase-like domain
DFL_001865
DFL_000019	ASPCAL11281	Putative Pectate lyase (Eurofung)	4.2.2.-;4.2.2.2	GO:0030246;GO:0006419;GO:0030570;GO:0030248;GO:0005576;GO:0016829;GO:0004813;GO:0004553	Lyase;Signal	IPR000254	Cellulose-binding domain, fungal
DFL_001975				GO:0004190	Aspartyl protease;Hydrolase;Protease;Signal	IPR021109	Aspartic peptidase domain superfamily
DFL_001999	RPL29	60S ribosomal protein L29		GO:0007568;GO:0042788;GO:0019083;GO:0003735;GO:0000184;GO:0005840;GO:0008540;GO:0022625;GO:0006412;GO:0008201;GO:0008283;GO:0035264;GO:0019898;GO:0045899;GO:0022626;GO:0007566;GO:0045732;GO:0016020;GO:0005730;GO:0031589;GO:0044822;GO:0070682;GO:0006413;GO	Cytoplasm;Phosphoprotein;Ubl conjugation;Repeat;Acetylation;Ribonucleoprotein;Methylation;Isopeptide bond;Ribosomal protein;Heparin-binding	IPR002673	Ribosomal protein L29e
DFL_000020	egII	Glycoside hydrolase family 61 protein	3.2.1.91;3.2.1.4	GO:0016787;GO:0005975;GO:0004553;GO:0008810;GO:0005576;GO:0030248;GO:0004497;GO:0016162	Hydrolase;Signal;Monooxygenase;Glycosidase	IPR000254	Cellulose-binding domain, fungal
DFL_002001					Signal
DFL_002014	xynA	Endo-1,4-beta-xylanase A	3.2.1.8	GO:0005576;GO:0030247;GO:0045493;GO:0000272;GO:0030248;GO:0016798;GO:0031176	Secreted;Hydrolase;Carbohydrate metabolism;Xylan degradation;Disulfide bond;Signal;Polysaccharide degradation;Glycosidase	IPR001000	Glycoside hydrolase family 10 domain
DFL_002025	AOL_s00083g112				Signal
DFL_002026	ASPCAL10094	Putative Acetylxylan esterase		GO:0016787;GO:0046555;GO:0045493;GO:0016788;GO:0003885	Hydrolase;Signal	IPR037461	CtCE2-like domain
DFL_002032	Pc22g22290	Pc22g22290 protein			Signal
DFL_002040	pl	Pectate lyase	3.2.1.-;3.2.1.2;4.2.2.2	GO:0004553;GO:0055070;GO:0000272;GO:0045490;GO:0005576;GO:0016829;GO:0016161;GO:0030248;GO:0030570;GO:0071555;GO:0005975	Carbohydrate metabolism;Secreted;Glycoprotein;Lyase;Cell wall biogenesis/degradation;Calcium;Polysaccharide degradation;Signal	IPR012334	Pectin lyase fold
DFL_002043						IPR037524	PA14/GLEYA domain
DFL_002060
DFL_002094	MCPA	Zinc carboxypeptidase	3.4.17.2;3.4.17.-;3.4.17.1	GO:0005615;GO:0008270;GO:0004180;GO:0005576;GO:0030259;GO:0004181;GO:0009405	Zinc;Secreted;Virulence;Carboxypeptidase;Hydrolase;Metal-binding;Metalloprotease;Disulfide bond;Signal;Zymogen;Protease	IPR000834	Peptidase M14, carboxypeptidase A
DFL_002095	pgaX	Glycoside hydrolase family 28 protein	3.2.1.15;3.2.1.67	GO:0071555;GO:0047911;GO:0016829;GO:0045490;GO:0005576;GO:0004650;GO:0005975	Cell wall biogenesis/degradation;Glycosidase;Signal;Disulfide bond;Hydrolase;Repeat;Secreted;Glycoprotein	IPR000743	Glycoside hydrolase, family 28
DFL_002096	SOD	Superoxide dismutase [Mn], mitochondrial	1.15.1.1	GO:0071000;GO:0034614;GO:0019825;GO:0042554;GO:0001320;GO:0009409;GO:0007626;GO:0042311;GO:0001780;GO:0032364;GO:0033591;GO:0045429;GO:0050665;GO:0006749;GO:0071361;GO:0048678;GO:0031667;GO:0004784;GO:0000302;GO:0046686;GO:0035900;GO:0007568;GO:0019430;GO	Manganese;Nitration;Mitochondrion;Allergen;Metal-binding;Acetylation;Oxidoreductase;Transit peptide	IPR019833	Manganese/iron superoxide dismutase, binding site
DFL_002099	MEP1	Metalloprotease	3.4.24.-	GO:0005576;GO:0008237;GO:0009405;GO:0046872	Disulfide bond;Glycoprotein;Hydrolase;Metalloprotease;Protease;Secreted;Signal;Virulence;Zinc	IPR024079	Metallopeptidase, catalytic domain superfamily
DFL_002100	ars	Arylsulfatase	3.1.6.1;3.2.1.161	GO:0008484;GO:0033956;GO:0030117;GO:0005976;GO:0033897;GO:0030203;GO:0004065;GO:0004339;GO:0008449;GO:0006672;GO:0018958;GO:0055085;GO:0016811;GO:0008152;GO:2001070	Signal;Hydrolase	IPR017850	Alkaline-phosphatase-like, core domain superfamily
DFL_002106					Signal
DFL_002111				GO:0016614;GO:0050660	Signal	IPR016166	FAD-binding domain, PCMH-type
DFL_002117
DFL_002122					Signal	IPR021476	Egh16-like virulence factor
DFL_002123	PG2	Polygalacturonase 2	3.2.1.15	GO:0005975;GO:0008081;GO:0047911;GO:0030248;GO:0007124;GO:0005576;GO:0045490;GO:0004650;GO:0071555	Cell wall biogenesis/degradation;Cleavage on pair of basic residues;Glycoprotein;Hydrolase;Disulfide bond;Secreted;Repeat;Glycosidase;Signal;Zymogen	IPR017946	PLC-like phosphodiesterase, TIM beta/alpha-barrel domain superfamily
DFL_002145	H072_255				Signal
DFL_002154	H072_64			GO:0008236	Signal	IPR029045	ClpP/crotonase-like domain superfamily
DFL_000216	TW65_00711	Serine-threonine rich protein		GO:0009055;GO:0004725	Signal	IPR008972	Cupredoxin
DFL_002160	Pc23g00050	Pc23g00050 protein		GO:0008061;GO:0004497;GO:0019028;GO:0006032;GO:0016787;GO:0003899	DNA-directed RNA polymerase;Virion;Oxidoreductase;Monooxygenase;Signal;Capsid protein
DFL_002168				GO:0008237	Signal
DFL_002177
DFL_000022	H072_35				Signal
DFL_002242	gls2	Glucosidase 2 subunit alpha	3.2.1.-;3.2.1.20;3.2.1.84	GO:0051691;GO:0009272;GO:0032450;GO:0030447;GO:0004558;GO:0044182;GO:0030246;GO:0043581;GO:0033919;GO:0006491;GO:0051278;GO:0006487;GO:0052559;GO:0017177;GO:0004553;GO:0005788;GO:0005975	Hydrolase;Signal;Glycosidase	IPR011013	Galactose mutarotase-like domain superfamily
DFL_000229	EV44_g0380	Putative gpi-anchored cell wall organization protein ecm33 protein		GO:0009277;GO:0009986;GO:0035556;GO:0031505;GO:0005829	Signal
DFL_002345	OPSB	Probable aspartic-type endopeptidase OPSB	3.4.23.-	GO:0004830;GO:0030163;GO:0016192;GO:0005886;GO:0031225;GO:0070125;GO:0004190;GO:0006508;GO:0006338;GO:0006436;GO:0000228;GO:0009405	Glycoprotein;Hydrolase;GPI-anchor;Protease;Zymogen;Virulence;Lipoprotein;Signal;Cell membrane;Aspartyl protease;Membrane	IPR033876	Secreted aspartic endopeptidase
DFL_002399
DFL_002406
DFL_002417
DFL_002426					Signal
DFL_002469	ARB_07590	Uncharacterized secreted protein ARB_07590		GO:0016491;GO:0055085;GO:0003777;GO:0007018;GO:0005576	Secreted;Signal;Glycoprotein	IPR025649	Protein of unknown function DUF4360
DFL_002491
DFL_002495					Signal
DFL_002520
DFL_002553
DFL_002605	yanF	FAD-dependent monooxygenase andF	1.-.-.-	GO:0050660;GO:0016614	Signal;Flavoprotein;Oxidoreductase;FAD	IPR036318	FAD-binding, type PCMH-like superfamily
DFL_002671	PRY1	Pry2p		GO:0005576;GO:0009277;GO:0009986;GO:0015918;GO:0031225;GO:0032934	Cell wall;GPI-anchor;Glycoprotein;Lipid transport;Lipid-binding;Secreted;Signal	IPR014044	CAP domain
DFL_002715
DFL_002716
DFL_002794	PCON_05314	Similar to Lipase 3 acc. no. P32947			Signal	IPR029058	Alpha/Beta hydrolase fold
DFL_002821	MgPel2	Putative pectate lyase	4.2.2.22;4.2.2.2	GO:0000272;GO:0004553;GO:0030570;GO:0030248;GO:0005576;GO:0033897;GO:0016829	Secreted;Signal;Lyase;Carbohydrate metabolism;Polysaccharide degradation	IPR012334	Pectin lyase fold
DFL_002829		Di-copper centre-containing protein		GO:0004553;GO:0005576;GO:0016491;GO:0030248;GO:0046872	Metal-binding;Signal	IPR002227	Tyrosinase copper-binding domain
DFL_002867	CAGL0K10164g	Purple acid phosphatase	3.1.3.2	GO:0003993;GO:0005199;GO:0009277;GO:0031505;GO:0046872	Signal
DFL_002870	egII	Glycoside hydrolase family 61 protein	3.2.1.91;3.2.1.4	GO:0016162;GO:0005576;GO:0008810;GO:0016787;GO:0004553;GO:0005975;GO:0030248;GO:0004497	Monooxygenase;Hydrolase;Signal;Glycosidase	IPR000254	Cellulose-binding domain, fungal
DFL_000029
DFL_002917					Signal	IPR036673	Cyanovirin-N superfamily
DFL_000292	BofuT4_P036830.1	Similar to short-chain dehydrogenase/reductase		GO:0016491	Transmembrane;Transmembrane helix	IPR020904	Short-chain dehydrogenase/reductase, conserved site
DFL_002921	bca	R28 protein	3.2.1.8	GO:0003756;GO:0005783;GO:0005975;GO:0008810;GO:0009986;GO:0016020;GO:0016021;GO:0016671;GO:0031176;GO:0045493	Carbohydrate metabolism;Coiled coil;Glycosidase;Lipoprotein;Polysaccharide degradation;Signal;Xylan degradation
DFL_002943	NCU09798	Aryl-alcohol dehydrogenase	1.1.3.-;1.1.99.1	GO:0050660;GO:0008812;GO:0016614	Flavoprotein;FAD	IPR000172	Glucose-methanol-choline oxidoreductase, N-terminal
DFL_002946	agal	Alpha-galactosidase	3.2.1.22	GO:0005576;GO:0016139;GO:0046379;GO:0005995;GO:0005773;GO:0009620;GO:0004557;GO:0048046;GO:0005788;GO:0052692;GO:0009965;GO:0009911;GO:0009505;GO:0005975;GO:0030248;GO:0005783	Vacuole;Cell wall;Secreted;Disulfide bond;Signal;Glycosidase;Hydrolase;Glycoprotein;Apoplast	IPR006215	Glycoside hydrolase, melibiase
DFL_002957	pme	Pectate lyase	3.1.1.11;4.2.2.22;4.2.2.2	GO:0042626;GO:0030599;GO:0016829;GO:0030247;GO:0042545;GO:0030246;GO:0005576;GO:0045330;GO:0030570;GO:0030248;GO:0005618;GO:0022891;GO:0000272;GO:0004553	Lyase;Lectin;Signal;Secreted;Polysaccharide degradation;Aspartyl esterase;Carbohydrate metabolism	IPR000254	Cellulose-binding domain, fungal
DFL_002992
DFL_003017
DFL_003022	NCU04938	Choline dehydrogenase	1.1.99.18;1.1.99.1;1.1.3.7	GO:0047735;GO:0047682;GO:0016829;GO:0016614;GO:0008812;GO:0050660	Signal;Flavoprotein;FAD	IPR007867	Glucose-methanol-choline oxidoreductase, C-terminal
DFL_003037						IPR014044	CAP domain
DFL_003054					Signal	IPR014044	CAP domain
DFL_003055	pgaX	Glycoside hydrolase family 28 protein	3.2.1.15;3.2.1.67	GO:0005576;GO:0045490;GO:0004650;GO:0071555;GO:0016829;GO:0005975;GO:0047911	Repeat;Secreted;Disulfide bond;Signal;Glycosidase;Lyase;Cell wall biogenesis/degradation;Hydrolase;Glycoprotein	IPR011050	Pectin lyase fold/virulence factor
DFL_003075	AOL_s00007g66	Carboxylic ester hydrolase	3.1.1.-	GO:0016787;GO:0016614;GO:0004104;GO:0050660	Hydrolase;Signal	IPR002018	Carboxylesterase, type B
DFL_003077					Signal
DFL_003078					Signal	IPR003609	PAN/Apple domain
DFL_003094					Signal
DFL_003102
DFL_003113	ARB_03491	Probable phosphoglycerate mutase ARB_03491	5.4.-.-;5.4.2.-	GO:0050278;GO:0016021;GO:0016853;GO:0005829;GO:0005576	Homeobox;Signal;Secreted;Isomerase	IPR013078	Histidine phosphatase superfamily, clade-1
DFL_003130
DFL_003132
DFL_000314	ASPCAL03281	Putative Glycoside Hydrolase Family 61	3.2.1.-	GO:0004497;GO:0004553;GO:0005576;GO:0005975;GO:0016787;GO:0016798;GO:0030248	Glycosidase;Hydrolase;Monooxygenase;Signal	IPR005103	Glycoside hydrolase, family 61
DFL_003148	H072_919				Signal
DFL_003149
DFL_003151	dex	Dextranase	3.2.1.11	GO:0004553;GO:0005576;GO:0008152;GO:0033904	Glycoprotein;Glycosidase;Hydrolase;Secreted;Signal	IPR011050	Pectin lyase fold/virulence factor
DFL_003156					Signal	IPR025649	Protein of unknown function DUF4360
DFL_003157	plyA	Probable pectate lyase A	4.2.2.2	GO:0030570;GO:0030248;GO:0000272;GO:0004553;GO:0070051;GO:0016829;GO:0071555;GO:0005576;GO:0045490;GO:0046872;GO:0004557	Carbohydrate metabolism;Cell wall biogenesis/degradation;Glycoprotein;Metal-binding;Polysaccharide degradation;Secreted;Signal;Calcium;Lyase	IPR012334	Pectin lyase fold
DFL_003159	ASPCAL14709			GO:0003824;GO:0008152;GO:0016021	Membrane;Transmembrane;Transmembrane helix
DFL_003185	SPR2	Serine protease	3.4.21.-;3.4.21.62;3.4.21.63;3.4.21.48	GO:0007033;GO:0051603;GO:0006914;GO:0008233;GO:0006401;GO:0004252;GO:0000747;GO:0090472;GO:0005773;GO:0030435;GO:0009405;GO:0000328;GO:0006508;GO:0007039;GO:0006995;GO:0009267;GO:0000324;GO:0005794	Protease;Amyloid;Sporulation;Glycoprotein;Hydrolase;Allergen;Signal;Zymogen;Prion;Serine protease;Virulence;Vacuole	IPR034193	Proteinase K-like catalytic domain
DFL_000322
DFL_003229					Signal
DFL_003237	dao1	D-amino-acid oxidase	1.4.3.3;1.4.3.-;1.4.99.1;1.4.3.1	GO:0005777;GO:0003884;GO:0071949;GO:0051287;GO:0016616;GO:0016758;GO:0046436;GO:0005783;GO:0008718;GO:1902114;GO:0046416;GO:0008445;GO:0045454	Transmembrane helix;FAD;Flavoprotein;Oxidoreductase;Peroxisome;Transmembrane;Signal;Membrane	IPR006076	FAD dependent oxidoreductase
DFL_003276
DFL_000328	ste1	Carboxylic ester hydrolase	3.1.1.3;3.1.1.-	GO:0052689;GO:0004806;GO:0016042;GO:0008203;GO:0016787	Pyrrolidone carboxylic acid;Steroid metabolism;Sterol metabolism;Lipid metabolism;Disulfide bond;Signal;Hydrolase;Glycoprotein;Cholesterol metabolism;Lipid degradation	IPR019826	Carboxylesterase type B, active site
DFL_003370	PRB2	Subtilisin-like protein		GO:0004252;GO:0009267;GO:0030435;GO:0005773;GO:0007039	Protease;Hydrolase;Signal;Serine protease	IPR036852	Peptidase S8/S53 domain superfamily
DFL_003372	gh61	Putative glycoside hydrolase family 61	3.2.1.4	GO:0008810;GO:0016787;GO:0005576;GO:0004497;GO:0030248;GO:0004553;GO:0005975	Signal;Monooxygenase;Oxidoreductase;Hydrolase	IPR005103	Glycoside hydrolase, family 61
DFL_003373	pdi201	Secreted protein		GO:0005576;GO:0008271;GO:0005634;GO:0006260	Secreted;Signal	IPR011089	Domain of unknown function DUF1524
DFL_003385	manA	Mannan endo-1,4-beta-mannosidase A	3.2.1.75;3.2.1.78	GO:0046557;GO:0005576;GO:0016985;GO:0030248;GO:0005975;GO:0046355;GO:0004553	Carbohydrate metabolism;Hydrolase;Glycoprotein;Secreted;Glycosidase;Signal	IPR017853	Glycoside hydrolase superfamily
DFL_003387	lpl	Lysophospholipase	3.1.1.5	GO:0005783;GO:0042597;GO:0046488;GO:0009395;GO:0046658;GO:0006660;GO:0031225;GO:0017183;GO:0005576;GO:0004622;GO:0036151	Glycoprotein;Hydrolase;Lipid degradation;GPI-anchor;Secreted;Lipid metabolism;Disulfide bond;Signal	IPR002642	Lysophospholipase, catalytic domain
DFL_003390	CRH1	Glycoside hydrolase family 16 protein	3.2.1.73;3.2.-.-;2.4.1.207;3.2.1.-	GO:0004553;GO:0006037;GO:0005975;GO:0005618;GO:0016021;GO:0000131;GO:0016757;GO:0030246;GO:0009277;GO:0005619;GO:0030476;GO:0071555;GO:0042972;GO:0031505;GO:0016762	Hydrolase;Transmembrane helix;Allergen;Transmembrane;Glycosidase;Lectin;Signal;Membrane	IPR013320	Concanavalin A-like lectin/glucanase domain superfamily
DFL_003408						IPR036779	LysM domain superfamily
DFL_003414
DFL_003425	H072_488				Signal
DFL_003429					Signal
DFL_003445	gEgh16	GEgh16 protein		GO:0016021;GO:0042626;GO:0005524;GO:0016301	Signal	IPR021476	Egh16-like virulence factor
DFL_003447
DFL_003450	H072_578			GO:0004252	Hydrolase;Protease;Serine protease;Signal	IPR015500	Peptidase S8, subtilisin-related
DFL_003451						IPR037045	Peptidase S8 propeptide/proteinase inhibitor I9 superfamily
DFL_003464
DFL_003469	AOL_s00176g15				Coiled coil;Signal
DFL_003471
DFL_003477	NCU09785	Glucose sorbosone dehydrogenase	3.2.1.-	GO:0005576;GO:0016901;GO:0003824;GO:0030248;GO:0004571;GO:0005975;GO:0048038;GO:0004553	Signal	IPR000254	Cellulose-binding domain, fungal
DFL_003479	AOL_s00176g1	Carboxylic ester hydrolase	3.1.1.-	GO:0005576;GO:0030600;GO:0016998	Hydrolase;Signal	IPR011118	Tannase/feruloyl esterase
DFL_003516	GPI8	GPI-anchor transamidase	3.-.-.-;3.4.22.-	GO:0016255;GO:0042765;GO:0008233;GO:0034394;GO:0003923	Transmembrane;Signal;Thiol protease;Coiled coil;Endoplasmic reticulum;Transmembrane helix;GPI-anchor biosynthesis;Glycoprotein	IPR001096	Peptidase C13, legumain
DFL_003526	adg3	SUN domain protein (Adg3), putative	3.2.1.-	GO:0000272;GO:0005829;GO:0016021;GO:0016798;GO:0008422;GO:0009986;GO:0005634	Glycosidase;Transmembrane;Signal;Membrane;Transmembrane helix;Polysaccharide degradation;Glycoprotein	IPR005556	SUN family
DFL_000354	NCU09193	Ribosomal protein s17	2.7.11.1;3.1.4.35;2.4.1.69;2.4.1.229	GO:0000981;GO:0003735;GO:0006032;GO:0005840;GO:0033830;GO:0008107;GO:0008061;GO:0006412;GO:0047555	Glycosyltransferase;Ribonucleoprotein;Ribosomal protein;Signal
DFL_003622	UCDDA912_g03350	Putative pectate lyase amb allergen	4.2.2.2	GO:0000272;GO:0030570;GO:0005576;GO:0016829	Polysaccharide degradation;Carbohydrate metabolism;Lyase;Secreted;Signal	IPR002022	Pectate lyase
DFL_003624					Signal
DFL_003626
DFL_003643	AOL_s00043g108				Signal	IPR013595	Peptidase S33 tripeptidyl aminopeptidase-like, C-terminal
DFL_003644
DFL_003671					Signal
DFL_003674
DFL_003683	PCON_13575	Similar to Acid trehalase acc. no. P78617		GO:0030246;GO:0020037;GO:0016705;GO:0005506;GO:0005975;GO:0004497;GO:0003824	Metal-binding;Heme;Iron;Signal	IPR008979	Galactose-binding-like domain superfamily
DFL_003684	cutL	Cutinase	3.1.1.74	GO:0008152;GO:0050525;GO:0005576;GO:0044275	Serine esterase;Secreted;Disulfide bond;Signal;Glycoprotein;Hydrolase	IPR029058	Alpha/Beta hydrolase fold
DFL_003692					Signal
DFL_003710	egII	Glycoside hydrolase family 61 protein	3.2.1.91;3.2.1.4	GO:0005975;GO:0004553;GO:0030248;GO:0004497;GO:0016162;GO:0005576;GO:0016787;GO:0008810	Signal;Glycosidase;Hydrolase;Oxidoreductase;Monooxygenase	IPR000254	Cellulose-binding domain, fungal
DFL_003715	H072_976			GO:0030248;GO:0005975;GO:0004553;GO:0005576	Signal	IPR035971	Cellulose-binding domain superfamily
DFL_003734					Signal
DFL_003737					Signal
DFL_003738					Signal
DFL_003741	AN3037.2	Carboxylesterase, putative (AFU_orthologue AFUA_3G09070)	3.1.1.-	GO:0052689;GO:0005615;GO:0004104;GO:0016787	Hydrolase;Signal	IPR002018	Carboxylesterase, type B
DFL_003757					Signal	IPR006969	Stigma-specific protein Stig1
DFL_003758	ASPCAL11040	Carboxylic ester hydrolase	3.1.1.-	GO:0052689;GO:0016787	Hydrolase;Signal	IPR029058	Alpha/Beta hydrolase fold
DFL_003760
DFL_003762						IPR036610	PEBP-like superfamily
DFL_003768		Mannan endo-1,6-alpha-mannosidase		GO:0008496;GO:0016052	Signal	IPR014480	Mannan endo-1,6-alpha-mannosidase
DFL_003772
DFL_003791	rntB	Ribonuclease T2	3.1.27.-;3.1.27.1	GO:0033897;GO:0000324;GO:0005775;GO:0000902;GO:0006401;GO:0006915;GO:0000272;GO:0003723	Vacuole;Endonuclease;Signal;Disulfide bond;Polysaccharide degradation;Hydrolase;Glycoprotein;Nuclease	IPR033697	Ribonuclease T2, eukaryotic
DFL_003815	NCU06079	Podospora anserina S mat+ genomic DNA chromosome 6, supercontig 2		GO:0006433;GO:0007165;GO:0004827	Signal
DFL_003820				GO:0008236	Signal	IPR029045	ClpP/crotonase-like domain superfamily
DFL_003822	ggt2	Gamma-glutamyltranspeptidase 2 light chain	2.3.2.2;3.4.19.13;3.4.19.14	GO:0006749;GO:0006284;GO:0006750;GO:0036374;GO:0006751;GO:0001882;GO:0006805;GO:0030976;GO:0000324;GO:0003840	Transferase;Hydrolase;Acyltransferase;Signal;Glutathione biosynthesis	IPR029055	Nucleophile aminohydrolases, N-terminal
DFL_003840
DFL_003848					Signal
DFL_003868	UCRNP2_4918	Putative gpi anchored serine-threonine rich protein	3.1.1.5	GO:0016021;GO:0004622	Signal	IPR018466	Kre9/Knh1 family
DFL_003880	CGGC5_6409	Wsc domain-containing protein		GO:0016021	Signal	IPR002889	Carbohydrate-binding WSC
DFL_003925	cel3	Exoglucanase 3	3.1.1.6	GO:0005576;GO:0016788;GO:0016787;GO:0008126;GO:0004553;GO:0005975;GO:0030248	Glycoprotein;Hydrolase;Signal	IPR000254	Cellulose-binding domain, fungal
DFL_003929
DFL_003932					Signal	IPR021476	Egh16-like virulence factor
DFL_000394					Signal	IPR029058	Alpha/Beta hydrolase fold
DFL_003944	P5CR	Pyrroline-5-carboxylate reductase	1.5.1.2	GO:0000030;GO:0006561;GO:0005829;GO:0055129;GO:0004735	Amino-acid biosynthesis;NADP;Proline biosynthesis;Oxidoreductase	IPR036291	NAD(P)-binding domain superfamily
DFL_003951	ECM14	Putative metallocarboxypeptidase ECM14	3.4.17.-	GO:0004181;GO:0008270;GO:0005615;GO:0005783;GO:0005773;GO:0031505;GO:0000324;GO:0071555	Zinc;Disulfide bond;Signal;Carboxypeptidase;Vacuole;Cell wall biogenesis/degradation;Protease;Glycoprotein;Hydrolase;Metal-binding;Metalloprotease	IPR000834	Peptidase M14, carboxypeptidase A
DFL_003957
DFL_003972
DFL_000403					Signal
DFL_000406	H072_224			GO:0004252	Signal	IPR036852	Peptidase S8/S53 domain superfamily
DFL_000409				GO:0009055	Signal
DFL_004095	putative msc1	Putative MSC1 protein		GO:0007131;GO:0005874;GO:0005739;GO:0005506;GO:0030163;GO:0004497;GO:0005783;GO:0020037;GO:0003777;GO:0007018;GO:0019031;GO:0016705	Iron;Signal;Heme;Coiled coil;Motor protein;Viral envelope protein;Virion;Microtubule;Metal-binding	IPR018803	Putative stress-responsive protein
DFL_004117	DPP4	Dipeptidyl peptidase 4	3.4.21.-;3.4.14.5	GO:0008026;GO:0009405;GO:0006508;GO:0005576;GO:0008236;GO:0004177;GO:0004252;GO:0008239;GO:0051603	Serine protease;Virulence;Aminopeptidase;Secreted;Signal;Glycoprotein;Hydrolase;Protease	IPR029058	Alpha/Beta hydrolase fold
DFL_004146	K1	Endoglucanase	3.2.1.4	GO:0005975;GO:0016813;GO:0030248;GO:0005576;GO:0030245;GO:0008810	Carbohydrate metabolism;Cellulose degradation;Hydrolase;Polysaccharide degradation;Signal;Glycosidase	IPR000334	Glycoside hydrolase, family 45
DFL_004148					Signal
DFL_004163		Dynactin arp1 p25 subunit		GO:0008299;GO:0016021;GO:0016740	Signal
DFL_004179					Signal
DFL_004183	AOL_s00043g727				Signal
DFL_004223
DFL_004264	nag1	Beta-hexosaminidase	3.2.1.52	GO:0008484;GO:0016705;GO:0020037;GO:0004563;GO:0005506;GO:0005975	Signal;Glycosidase;Hydrolase	IPR025705	Beta-hexosaminidase
DFL_004276
DFL_000429	ASPCAL02169	Class I glutamine amidotransferase-like protein		GO:0004672;GO:0005524;GO:0006541;GO:0008080;GO:0016209;GO:0016491;GO:0016620;GO:0042626	Glutamine amidotransferase;Signal	IPR029062	Class I glutamine amidotransferase-like
DFL_004295	sce2691	Putative secreted protein		GO:0009452;GO:0008168;GO:0000272;GO:0004553;GO:0016746;GO:0000981;GO:0004622;GO:0016787;GO:0001510	Hydrolase;Signal	IPR013830	SGNH hydrolase-type esterase domain
DFL_004296	AOL_s00080g319			GO:0008236	Signal	IPR029045	ClpP/crotonase-like domain superfamily
DFL_004305
DFL_004315					Signal
DFL_004325
DFL_004329	CPC735_068370	Extracellular tungstate binding protein, putative		GO:0005506;GO:0020037;GO:0072686;GO:0042254;GO:0005634;GO:0016705	Signal	IPR024370	PBP domain
DFL_004342					Signal
DFL_004356	GLE_3233	ThiJ/PfpI family protein		GO:0008080;GO:0016620;GO:0004672;GO:0016740;GO:0016209;GO:0016491;GO:0006541	Signal;Glutamine amidotransferase;Transferase	IPR029062	Class I glutamine amidotransferase-like
DFL_004364	UCRNP2_8121	Putative glucooligosaccharide oxidase protein		GO:0008061;GO:0050660;GO:0016614	Chitin-binding;Signal;Disulfide bond	IPR006094	FAD linked oxidase, N-terminal
DFL_004374	tal6	LysM domain-containing protein		GO:0004568;GO:0005576;GO:0005975;GO:0006032;GO:0008061;GO:0009405;GO:0043169	Chitin-binding;Signal;Virulence	IPR018392	LysM domain
DFL_004376						IPR036779	LysM domain superfamily
DFL_004383		Similar to Altered inheritance of mitochondria protein 6 acc. no. Q75E59		GO:0006629;GO:0008081	Signal	IPR017946	PLC-like phosphodiesterase, TIM beta/alpha-barrel domain superfamily
DFL_004393	mtn1	Mutanase	3.2.1.59;3.2.1.84;3.2.1.-	GO:0005576;GO:0043332;GO:0004499;GO:0030995;GO:1990819;GO:0044275;GO:0046379;GO:0016787;GO:0005618;GO:0051118;GO:0016798;GO:1904541;GO:0033919;GO:0050661	Glycoprotein;Hydrolase;Cell wall;Secreted;Glycosidase;Signal	IPR005197	Glycoside hydrolase family 71
DFL_004394	mutA	Mutanase	3.2.1.-;3.2.1.84	GO:0016798;GO:0033919;GO:0008152;GO:0016787	Glycosidase;Signal;Hydrolase	IPR005197	Glycoside hydrolase family 71
DFL_004400	Pc21g05480	Pc21g05480 protein	3.2.1.22	GO:0016829;GO:0004557;GO:0005576;GO:0030248;GO:0005975;GO:0052692;GO:0000272	Signal;Polysaccharide degradation
DFL_004401	manF	Mannan endo-1,4-beta-mannosidase F	3.-.-.-;3.2.1.75;3.2.1.78	GO:0003840;GO:0005923;GO:0046557;GO:0005576;GO:0016985;GO:0030248;GO:0005975;GO:0046355;GO:0004553	Carbohydrate metabolism;Hydrolase;Glycoprotein;Secreted;Glycosidase;Signal	IPR000254	Cellulose-binding domain, fungal
DFL_004403					Signal
DFL_004407	CUT1	Cutinase	3.1.1.74	GO:0050525;GO:0008152;GO:0070772;GO:0005576;GO:0043550;GO:0016787	Hydrolase;Disulfide bond;Secreted;Signal;Serine esterase	IPR011150	Cutinase, monofunctional
DFL_000442	aceA	PHB depolymerase family esterase	3.2.1.4;3.1.1.-;3.1.1.72;3.2.1.91;3.1.1.73;3.-.-.-	GO:0030600;GO:0045493;GO:0005576;GO:0045490;GO:0016162;GO:0030245;GO:0016998;GO:0030247;GO:0008810;GO:0005975;GO:0046555;GO:0004553;GO:0030248	Glycosidase;Signal;Xylan degradation;Secreted;Serine esterase;Cleavage on pair of basic residues;Cellulose degradation;Carbohydrate metabolism;Polysaccharide degradation;Hydrolase;Glycoprotein	IPR029058	Alpha/Beta hydrolase fold
DFL_004426					Signal	IPR021476	Egh16-like virulence factor
DFL_004433
DFL_004434	MAA_02409	N2227-like protein	3.6.1.3	GO:0006810;GO:0008168;GO:0030288;GO:0016491;GO:0016021;GO:0016747	ANK repeat;Methyltransferase;Signal	IPR012901	N2227-like
DFL_000444	PROT	Subtilisin-like protein	3.4.21.-	GO:0000747;GO:0004252;GO:0005794;GO:0006401;GO:0006914;GO:0006995;GO:0007033;GO:0051603;GO:0090472	Hydrolase;Protease;Serine protease;Signal	IPR015500	Peptidase S8, subtilisin-related
DFL_004453	cyb5r4	Cytochrome b5	1.6.2.2	GO:0071949;GO:0004128;GO:0046872;GO:0020037;GO:0006807;GO:0016491;GO:0050464	Iron;Signal;Heme;Metal-binding;Oxidoreductase	IPR001199	Cytochrome b5-like heme/steroid binding domain
DFL_004455						IPR031352	NACHT-NTPase and P-loop NTPases, N-terminal domain
DFL_004460
DFL_004475
DFL_004479	VHEMI03721	Peptide hydrolase	3.4.-.-	GO:0000122;GO:0008233;GO:0032878;GO:0008081;GO:0016239;GO:0016740;GO:0005545;GO:0016746;GO:0043433;GO:0050849;GO:0032880;GO:0006487;GO:0048268;GO:0030136;GO:0017186;GO:0031647;GO:0046872;GO:0016603;GO:0016242;GO:0008250;GO:0000307;GO:0045936;GO:0006974;GO	Protease;Metal-binding;Hydrolase;Transferase;Zinc;Signal	IPR037457	M28 Zn-Peptidase Glutaminyl Cyclase
DFL_004482		Endoglucanase-4		GO:0005634;GO:0006333	Signal	IPR005103	Glycoside hydrolase, family 61
DFL_004484	alp2	Cerevisin	3.4.21.-;3.4.21.62;3.4.21.63;3.4.21.48	GO:0008233;GO:0004252;GO:0007039;GO:0005576;GO:0009405;GO:0030435;GO:0005773;GO:0009267	Virulence;Serine protease;Zymogen;Signal;Allergen;Hydrolase;Glycoprotein;Sporulation;Protease	IPR023827	Peptidase S8, subtilisin, Asp-active site
DFL_004511	plyase	Pectate lyase	3.2.1.2;3.2.1.-;4.2.2.2	GO:0071555;GO:0055070;GO:0016829;GO:0005576;GO:0045490;GO:0030248;GO:0016161;GO:0030570;GO:0004553;GO:0000272;GO:0005975	Lyase;Signal;Calcium;Secreted;Polysaccharide degradation;Glycoprotein;Cell wall biogenesis/degradation;Carbohydrate metabolism	IPR035971	Cellulose-binding domain superfamily
DFL_004517				GO:0016491	Iron
DFL_004526	VHEMI02246	Peptide hydrolase	3.4.-.-	GO:0008233;GO:0004177;GO:0046872;GO:0000324	Aminopeptidase;Zinc;Signal;Metal-binding;Hydrolase;Protease	IPR007484	Peptidase M28
DFL_004529					Signal
DFL_004531					Signal
DFL_000455	UCDDS831_g05772	Putative phosphatidylethanolamine-binding protein pebp			Signal	IPR035810	Phosphatidylethanolamine-binding protein, eukaryotic
DFL_004557	deAX	Xylan 1,4-beta-xylosidase	3.2.1.55;3.2.1.37	GO:0000981;GO:0085030;GO:0046556;GO:0042450;GO:0009044;GO:2000899;GO:0005543;GO:0004553;GO:0005975;GO:0004056;GO:0042597	Glycosidase;Lectin;Signal;Periplasm;Hydrolase;Polysaccharide degradation	IPR023296	Glycosyl hydrolase, five-bladed beta-propellor domain superfamily
DFL_000456	lap2	Peptide hydrolase	3.4.-.-;3.4.11.-;3.4.11.15	GO:0000324;GO:0000447;GO:0005576;GO:0046872;GO:0007039;GO:0030515;GO:0009405;GO:0045943;GO:0008237;GO:0030686;GO:0030688;GO:0034455;GO:0004177;GO:0000480;GO:0000472;GO:0008233;GO:0032040;GO:0033553	Signal;Zinc;Secreted;Aminopeptidase;Virulence;Protease;Metalloprotease;Glycoprotein;Metal-binding;Hydrolase	IPR007484	Peptidase M28
DFL_000457	xgeA	Xyloglucan-specific endo-beta-1,4-glucanase A	3.2.1.-;3.2.1.151;3.2.1.4	GO:0033946;GO:0000272;GO:0006839;GO:0007399;GO:0030248;GO:0010411;GO:0030245;GO:0019894;GO:0005576;GO:0030246;GO:0071555;GO:0008810	Carbohydrate metabolism;Cell wall biogenesis/degradation;Cellulose degradation;Glycoprotein;Hydrolase;Polysaccharide degradation;Secreted;Glycosidase;Signal;Lectin;Pyrrolidone carboxylic acid	IPR000254	Cellulose-binding domain, fungal
DFL_004580					Signal	IPR021476	Egh16-like virulence factor
DFL_004583	xeg2	Xyloglucanase	3.2.1.4;3.2.1.91;3.2.1.151;3.2.1.155;3.2.1.-	GO:0071986;GO:0033950;GO:0000981;GO:0005576;GO:0016162;GO:0043263;GO:0030245;GO:2000899;GO:0032008;GO:0016787;GO:0007040;GO:0008810;GO:0030247;GO:0043410;GO:0042632;GO:0005975;GO:0000272;GO:0004553;GO:0033946;GO:0071230;GO:0052051;GO:0001919;GO:0016798;GO	Signal;Glycosidase;Carbohydrate metabolism;Cellulose degradation;Hydrolase;Glycoprotein;Polysaccharide degradation	IPR035971	Cellulose-binding domain superfamily
DFL_000459				GO:0004553;GO:0005576;GO:0005975;GO:0030248	Signal	IPR000254	Cellulose-binding domain, fungal
DFL_004651						IPR000254	Cellulose-binding domain, fungal
DFL_004674				GO:0016614;GO:0050660	Signal	IPR036318	FAD-binding, type PCMH-like superfamily
DFL_004680						IPR000254	Cellulose-binding domain, fungal
DFL_000469		Predicted protein			Signal	IPR025649	Protein of unknown function DUF4360
DFL_004700	NCU05974	Cell wall glucanosyltransferase Mwg1	3.2.1.-;3.2.-.-	GO:0071555;GO:0030476;GO:0005619;GO:0009277;GO:0031505;GO:0016757;GO:0030246;GO:0005618;GO:0000131;GO:0006037;GO:0016740;GO:0004553;GO:0005975	Lectin;Signal;Glycosidase;Transferase;Hydrolase	IPR000757	Glycoside hydrolase family 16
DFL_004703	CTS4	Chitinase 4	3.2.1.14	GO:0006032;GO:0035556;GO:0005576;GO:0001896;GO:0004435;GO:0030246;GO:0030248;GO:0008061;GO:0004568;GO:0004553;GO:0005975	Hydrolase;Signal;Glycosidase	IPR017853	Glycoside hydrolase superfamily
DFL_004732	AOL_s00004g407				Signal	IPR036779	LysM domain superfamily
DFL_004745	cpyA	Carboxypeptidase Y homolog A	3.4.16.-;3.4.16.5	GO:0004180;GO:0043581;GO:0016846;GO:0046938;GO:0051603;GO:0005849;GO:0004185;GO:0000324;GO:0000328;GO:0005773;GO:0005381;GO:0042256;GO:0007039;GO:0006378	Signal;Disulfide bond;Zymogen;Vacuole;Carboxypeptidase;Protease;Glycoprotein;Hydrolase	IPR029058	Alpha/Beta hydrolase fold
DFL_004778
DFL_004779
DFL_000484	HYPSUDRAFT_53831	GMC oxidoreductase	1.1.99.1	GO:0004553;GO:0030248;GO:0005576;GO:0016614;GO:0008812;GO:0050660	Signal;Flavoprotein;FAD	IPR000254	Cellulose-binding domain, fungal
DFL_004896					Signal	IPR021476	Egh16-like virulence factor
DFL_004901				GO:0016021	ANK repeat;Transmembrane;Transmembrane helix
DFL_004911	PCON_03158	Similar to GDSL esterase/lipase At2g04570 acc. no. Q9SJB4		GO:0016788;GO:0016570;GO:0005576;GO:0030248;GO:0004553;GO:0016593;GO:0005975;GO:0006368	Signal	IPR001087	GDSL lipase/esterase
DFL_000493	chi2	Endo-1,4-beta-D-glucanase	3.2.1.4;3.2.1.91;3.2.1.155	GO:0005975;GO:0016813;GO:0030248;GO:0005576;GO:0016162;GO:0007586;GO:0030245;GO:0033950;GO:0008810	Glycosidase;Signal;Polysaccharide degradation;Hydrolase;Cellulose degradation;Digestion;Carbohydrate metabolism	IPR000254	Cellulose-binding domain, fungal
DFL_004937	ASPCAL13651	Putative Spherulin-1A		GO:0033609;GO:0005576;GO:0046564;GO:0030145;GO:0045735	ANK repeat;Metal-binding;Secreted;Signal;Manganese	IPR019780	Germin, manganese binding site
DFL_000496	NCU09088	Putative fmn-binding split barrel-related protein		GO:0016491;GO:0010181	Signal	IPR012349	FMN-binding split barrel
DFL_000497	CPUR_06888	Related to spore coat protein SP96		GO:0008061;GO:0003899;GO:0030246;GO:0019028	Signal;Lectin;Disulfide bond;Capsid protein;Virion;Chitin-binding;DNA-directed RNA polymerase
DFL_004979	cdh	Carbohydrate-binding module family 1 protein	3.2.1.155;3.2.1.91;1.1.99.18;3.2.1.4	GO:0033950;GO:0005576;GO:0016162;GO:0050660;GO:0016614;GO:0008810;GO:2001070;GO:0005975;GO:0008081;GO:0004553;GO:0047735;GO:0030248	Signal;Flavoprotein;Oxidoreductase;FAD	IPR000172	Glucose-methanol-choline oxidoreductase, N-terminal
DFL_005025				GO:0016614;GO:0050660	Signal	IPR006094	FAD linked oxidase, N-terminal
DFL_005064
DFL_000507					Signal
DFL_005074	agl1	Probable alpha-galactosidase B	3.2.1.22	GO:0051286;GO:0051682;GO:0004557;GO:0005576;GO:0016139;GO:0046856;GO:0030248;GO:0005975;GO:0009505;GO:0052692	Glycosidase;Signal;Disulfide bond;Secreted;Hydrolase;Glycoprotein	IPR002241	Glycoside hydrolase, family 27
DFL_005124	LY89DRAFT_567304	Six-hairpin glycosidase		GO:0003824;GO:0016798;GO:0055085;GO:0008152;GO:0005509	Transport;Repeat;Signal;Glycosidase;Hydrolase	IPR008928	Six-hairpin glycosidase superfamily
DFL_005130					Signal
DFL_005159					Signal
DFL_005176	MEP1	Metalloprotease	3.4.24.-	GO:0009405;GO:0005576;GO:0046872;GO:0008237;GO:0052051	Protease;Metalloprotease;Hydrolase;Metal-binding;Glycoprotein;Disulfide bond;Zinc;Secreted;Signal;Virulence	IPR008754	Peptidase M43, pregnancy-associated plasma-A
DFL_005192	alp2	Cerevisin	3.4.21.-;3.4.21.111;3.4.21.48;3.4.21.62;3.4.21.63	GO:0000324;GO:0000328;GO:0004252;GO:0005773;GO:0006508;GO:0007039;GO:0009267;GO:0009405;GO:0030435;GO:0090472	Allergen;Amyloid;Glycoprotein;Hydrolase;Prion;Protease;Serine protease;Signal;Sporulation;Vacuole;Virulence;Zymogen	IPR036852	Peptidase S8/S53 domain superfamily
DFL_005193
DFL_005222						IPR002889	Carbohydrate-binding WSC
DFL_005235
DFL_005236	XOG1	Glucan 1,3-beta-glucosidase	2.4.1.-;3.2.1.58	GO:0005618;GO:0030437;GO:1904541;GO:0004553;GO:0016740;GO:0000272;GO:0070879;GO:0006887;GO:0000145;GO:0005975;GO:0004338;GO:0009277;GO:0046557;GO:0005619;GO:0044407;GO:0050839;GO:0009986;GO:0000935;GO:0008422;GO:0071555;GO:0031505;GO:0031589;GO:0009251;GO	Manganese;Zymogen;Cell wall;Virulence;Glycosidase;Signal;Disulfide bond;Secreted;Transferase;Cell adhesion;Polysaccharide degradation;Hydrolase;Glycoprotein;Cleavage on pair of basic residues;Cell wall biogenesis/degradation;Sporulation;Carbohydrate metab	IPR001547	Glycoside hydrolase, family 5
DFL_005255
DFL_005293
DFL_005320	crf1	Probable glycosidase crf2	3.2.1.-;2.4.1.207;3.2.-.-	GO:0031505;GO:0030446;GO:0016762;GO:0031225;GO:0005619;GO:0009277;GO:0071555;GO:0070783;GO:0046658;GO:0016757;GO:0000144;GO:0008061;GO:0030428;GO:0005618;GO:0044406;GO:0005975;GO:0030445;GO:0004553;GO:0006037	Hydrolase;Glycoprotein;Chitin-binding;GPI-anchor;Cell wall;Lipoprotein;Virulence;Glycosidase;Lectin;Signal	IPR013320	Concanavalin A-like lectin/glucanase domain superfamily
DFL_005324					Signal
DFL_005328
DFL_005329
DFL_005373					Signal
DFL_005398	CNL06320	Cytidine and deoxycytidylate deaminase zinc-binding region		GO:0016787;GO:0009451;GO:0008270	Signal	IPR002125	Cytidine and deoxycytidylate deaminase domain
DFL_005405	pelE	Pectate lyase E	4.2.2.22;4.2.2.2	GO:0033897;GO:0016829;GO:0071555;GO:0006436;GO:0045490;GO:0005576;GO:0004830;GO:0030248;GO:0030570;GO:0070051;GO:0004553;GO:0000272	Cell wall biogenesis/degradation;Carbohydrate metabolism;Polysaccharide degradation;Glycoprotein;Signal;Calcium;Secreted;Lyase	IPR000254	Cellulose-binding domain, fungal
DFL_005407
DFL_005415
DFL_005446
DFL_000546				GO:0004553;GO:0005576;GO:0005975;GO:0030248	Signal	IPR000254	Cellulose-binding domain, fungal
DFL_005471	H072_877			GO:0016491;GO:0046872	Metal-binding;Signal	IPR008922	Uncharacterised domain, di-copper centre
DFL_005479	H072_282				Signal	IPR018937	Magnesium transporter
DFL_005480
DFL_005505	rds1	Protein rds1	2.7.3.-;2.5.1.-	GO:0016740;GO:0016021;GO:0006629;GO:0043531	Signal	IPR009078	Ferritin-like superfamily
DFL_005509					Signal
DFL_005511	AOL_s00173g285			GO:0006378;GO:0006629;GO:0005847;GO:0006379;GO:0008081	Signal
DFL_005518
DFL_000552
DFL_005532					Signal
DFL_005533
DFL_005559	AOL_s00173g245				Signal
DFL_005585						IPR011058	Cyanovirin-N
DFL_005601	EN3GAL	Galactan endo-beta-1,3-galactanase	3.2.1.91;3.1.1.-;3.2.1.4;3.2.1.78;3.2.1.-;3.2.1.8;3.-.-.-;3.2.1.181	GO:0016162;GO:0030245;GO:0045493;GO:0005576;GO:0016788;GO:0016829;GO:0008810;GO:0046556;GO:0046274;GO:0000272;GO:0004553;GO:0005975;GO:0031176;GO:0008152;GO:0030248;GO:0016985;GO:0052689;GO:0016798;GO:0046373	Polysaccharide degradation;Lignin degradation;Hydrolase;Glycoprotein;Cellulose degradation;Carbohydrate metabolism;Pyrrolidone carboxylic acid;Serine esterase;Lectin;Signal;Glycosidase;Secreted;Xylan degradation;Disulfide bond	IPR000254	Cellulose-binding domain, fungal
DFL_005602	ALT_2685	Endo-1,6-beta-D-glucanase BGN16.3	3.2.1.-	GO:0045493;GO:0004348;GO:0005576;GO:0030246;GO:0000786;GO:0005509;GO:0006665;GO:0030247;GO:0005975;GO:0030248	Polysaccharide degradation;Hydrolase;Carbohydrate metabolism;Glycosidase;Lectin;Signal;Xylan degradation;LIM domain	IPR039514	Endo-beta-1,6-galactanase-like
DFL_005615					Signal
DFL_000562	VHEMI02224			GO:0003824;GO:0004252;GO:0030246	Signal
DFL_005635	SPR2	Serine protease		GO:0004252	Hydrolase;Protease;Serine protease;Signal	IPR015500	Peptidase S8, subtilisin-related
DFL_000566	pelE	Probable pectin lyase E	1.5.1.2;4.2.2.10;4.2.2.-;3.2.1.-;4.2.2.2	GO:0000272;GO:0004553;GO:0030570;GO:0030248;GO:0047490;GO:0004735;GO:0030245;GO:0005576;GO:0045490;GO:0071555;GO:0016829	Carbohydrate metabolism;Cell wall biogenesis/degradation;Cellulose degradation;Glycoprotein;Polysaccharide degradation;Disulfide bond;Secreted;Signal;Lyase	IPR002022	Pectate lyase
DFL_005675	An08g03890	Aspergillus niger contig An08c0110, genomic contig	1.14.-.-	GO:0055114;GO:0016491;GO:0004784;GO:0005507;GO:0019430;GO:0006801;GO:0046872;GO:0004499	Oxidoreductase;Signal	IPR001424	Superoxide dismutase, copper/zinc binding domain
DFL_005694	H072_825				Signal
DFL_005702	asom	Ascorbate oxidase		GO:0016722;GO:0016491;GO:0007017;GO:0005507;GO:0052716	Copper;Signal;Oxidoreductase;Metal-binding	IPR008972	Cupredoxin
DFL_000571	CMQ_3981	Extracellular serine-rich protein		GO:0016021;GO:0009055;GO:0005507	Signal	IPR008972	Cupredoxin
DFL_005714	PHOA	Phosphate-repressible acid phosphatase	3.1.3.2	GO:0008152;GO:0003993;GO:0009395;GO:0031225;GO:0016788;GO:0000786;GO:0006814;GO:0005576	GPI-anchor;Glycoprotein;Chromosome;Hydrolase;Signal;Secreted	IPR007312	Phosphoesterase
DFL_005719	AOL_s00173g54				Signal
DFL_000572
DFL_005728	celB	Probable endo-beta-1,4-glucanase celB	3.2.1.4;3.2.1.91;3.2.1.-	GO:0004553;GO:0030248;GO:0005576;GO:0030245;GO:0016162;GO:0009251;GO:0008810;GO:0016829	Cellulose degradation;Carbohydrate metabolism;Polysaccharide degradation;Glycoprotein;Hydrolase;Glycosidase;Signal;Lectin;Disulfide bond;Secreted;Pyrrolidone carboxylic acid	IPR037019	Glycoside hydrolase family 7, catalytic domain superfamily
DFL_005736	cpo	Putative chloroperoxidase	1.11.2.1	GO:0004601;GO:0004326;GO:0004818;GO:0006424	Peroxidase;Oxidoreductase	IPR000028	Chloroperoxidase
DFL_005742	cel61	Family 61 endoglucanase		GO:0030248;GO:0004497;GO:0005975;GO:0004553;GO:0016787;GO:0016651;GO:0005576	Signal;Monooxygenase;Oxidoreductase;Hydrolase	IPR000254	Cellulose-binding domain, fungal
DFL_000575	M1-276	M1-276		GO:0030246	Signal
DFL_005761					Signal
DFL_005774	SAMD00023353_12000100	Putative rodlet peptide		GO:0005199;GO:0009277	Signal	IPR001338	Hydrophobin
DFL_005777					Signal	IPR021476	Egh16-like virulence factor
DFL_005779		LysM domain protein, putative			Signal	IPR018392	LysM domain
DFL_000579
DFL_005794	egI	Parallel beta-helix repeat-containing protein	4.2.2.10;3.2.1.55;3.2.1.-;3.2.1.8;3.1.1.11;3.2.1.4;3.2.1.89	GO:0030248;GO:0030570;GO:0005618;GO:0047490;GO:0031218;GO:0046373;GO:0015926;GO:0004806;GO:0004553;GO:0000272;GO:0005975;GO:0031176;GO:0042545;GO:0016829;GO:0008810;GO:0046556;GO:0030599;GO:0030245;GO:0045330;GO:0008236;GO:0045493;GO:0045490;GO:0005576;GO	Glycosidase;Signal;Lectin;Disulfide bond;Xylan degradation;Secreted;Lyase;Cell wall biogenesis/degradation;Aspartyl esterase;Cellulose degradation;Carbohydrate metabolism;Polysaccharide degradation;Hydrolase	IPR000254	Cellulose-binding domain, fungal
DFL_005796					Signal
DFL_005857
DFL_005860	XYLA	Endo-1,4-beta-xylanase A	3.2.1.8	GO:0016798;GO:0009298;GO:0030248;GO:0031176;GO:0005975;GO:0052051;GO:0022857;GO:0004553;GO:0004476;GO:0030247;GO:0009405;GO:0005576;GO:0045493	Virulence;Pyrrolidone carboxylic acid;Secreted;Xylan degradation;Signal;Lectin;Glycosidase;Glycoprotein;Hydrolase;Polysaccharide degradation;Carbohydrate metabolism	IPR013319	Glycoside hydrolase family 11/12
DFL_005861		Endoglucanase iv		GO:0005634;GO:0006333;GO:0016787	Signal	IPR005103	Glycoside hydrolase, family 61
DFL_005886						IPR002889	Carbohydrate-binding WSC
DFL_000591	M438DRAFT_285364	Carbonic anhydrase			Signal	IPR036398	Alpha carbonic anhydrase domain superfamily
DFL_000594				GO:0008236	Signal	IPR008758	Peptidase S28
DFL_005967	AB675_35	Peptide hydrolase	3.4.-.-	GO:0046872;GO:0008233;GO:0004177	Aminopeptidase;Zinc;Signal;Metal-binding;Hydrolase;Protease	IPR007484	Peptidase M28
DFL_005976	AIM6	Altered inheritance of mitochondria protein 6		GO:0010526;GO:0000775;GO:0008081;GO:0030702;GO:0043618;GO:0006303;GO:0043007;GO:0006629;GO:0005576;GO:0032931	Transmembrane;Signal;Membrane;Secreted;Glycoprotein;Transmembrane helix	IPR017946	PLC-like phosphodiesterase, TIM beta/alpha-barrel domain superfamily
DFL_006012	NCU08193	Putative gpi anchored protein		GO:0016021	Signal
DFL_006013	NCU02884	Putative expression library immunization antigen 1 protein		GO:0000472;GO:0032040;GO:0030686;GO:0016021;GO:0005880;GO:0000480;GO:0019843;GO:0000447;GO:0070475;GO:0005730	Signal
DFL_006043	NCU02916	Glycoside hydrolase family 61 protein	3.2.1.4	GO:0035023;GO:0005576;GO:0016787;GO:0008810;GO:0005089;GO:0005975;GO:0004553;GO:0030248	Signal;Hydrolase	IPR000254	Cellulose-binding domain, fungal
DFL_000612		Carbohydrate-binding module family 18 protein		GO:0008061	Chitin-binding;Disulfide bond;Signal	IPR001002	Chitin-binding, type 1
DFL_006151					Signal
DFL_006157					Signal
DFL_000622
DFL_006225	YIR007W	Uncharacterized glycosyl hydrolase YIR007W	3.2.1.-	GO:0004553;GO:0005829;GO:0022891;GO:0005737;GO:0005975;GO:1904462;GO:0050295	Hydrolase;Glycosidase;Phosphoprotein	IPR018087	Glycoside hydrolase, family 5, conserved site
DFL_006242	cip2	4-O-methyl-glucuronoyl methylesterase	3.5.1.-;3.1.1.-;3.2.1.8;3.2.1.-	GO:0005975;GO:0031176;GO:0000272;GO:0004553;GO:0052689;GO:0016798;GO:0046373;GO:0030248;GO:0030246;GO:0045493;GO:0005576;GO:0030245;GO:0046556;GO:0046274;GO:0030247	Carbohydrate metabolism;Cellulose degradation;Hydrolase;Glycoprotein;Polysaccharide degradation;Lignin degradation;Secreted;Xylan degradation;Disulfide bond;Signal;Glycosidase;Serine esterase;Pyrrolidone carboxylic acid	IPR029058	Alpha/Beta hydrolase fold
DFL_006272	Pc20g08540	Pc20g08540 protein		GO:0000166;GO:0043550;GO:0016301;GO:0070772;GO:0003676	Coiled coil;Stress response;Signal;TPR repeat	IPR011990	Tetratricopeptide-like helical domain superfamily
DFL_006290	Mo05539	Ribosomal protein s17	2.4.1.229;2.4.1.69;3.1.4.35;2.7.11.1	GO:0003735;GO:0000981;GO:0006032;GO:0033830;GO:0005840;GO:0006412;GO:0047555;GO:0008061;GO:0008107	Signal;Ribosomal protein;Glycosyltransferase;Ribonucleoprotein
DFL_006294	UCRPC4_g03224	Putative glycoside hydrolase family 115 protein		GO:0006426;GO:0005737;GO:0006461;GO:0005739;GO:0016787;GO:0004820;GO:0005524	Hydrolase;Signal	IPR029018	Beta-hexosaminidase-like, domain 2
DFL_006296		Snodprot			Signal	IPR036908	RlpA-like domain superfamily
DFL_006313
DFL_006329
DFL_006338	NCU07827	Ricin-type beta-trefoil lectin domain-containing protein		GO:0030246;GO:0046873	Lectin;Signal	IPR000772	Ricin B, lectin domain
DFL_000634					Signal	IPR021476	Egh16-like virulence factor
DFL_006363				GO:0003676	Signal
DFL_006377	glaA	Glucoamylase	3.2.1.3	GO:0000324;GO:0005976;GO:0004339;GO:0016052;GO:0000272;GO:2001070	Signal;Allergen;Glycosidase;Hydrolase;Glycoprotein;Polysaccharide degradation;Carbohydrate metabolism;Cleavage on pair of basic residues	IPR008291	Glucoamylase, starch-binding
DFL_006379
DFL_006380
DFL_006396
DFL_006398	cbhB	Putative cellulose-binding family ii protein	2.7.7.6;3.2.1.-;3.2.1.22;3.2.1.4	GO:0005576;GO:0030245;GO:0006080;GO:0046556;GO:0008810;GO:0030247;GO:0016837;GO:0005975;GO:0004553;GO:0031221;GO:0052692;GO:0000272;GO:0046373;GO:0016985;GO:0008237;GO:0030248	Polysaccharide degradation;Cellulose degradation;Carbohydrate metabolism;Glycosidase;Signal;Disulfide bond	IPR035971	Cellulose-binding domain superfamily
DFL_000064	axe3	Acetyl xylan esterase	3.2.1.91;3.1.1.72;3.2.1.4;3.1.1.-;3.2.1.8;3.-.-.-;3.1.1.73	GO:0008810;GO:0030247;GO:0046556;GO:0016998;GO:0045490;GO:0005576;GO:0045493;GO:0016162;GO:0030245;GO:0030600;GO:0030248;GO:0046373;GO:0004553;GO:0031176;GO:0005975;GO:0046555	Carbohydrate metabolism;Cleavage on pair of basic residues;Cellulose degradation;Hydrolase;Glycoprotein;Polysaccharide degradation;Xylan degradation;Secreted;Glycosidase;Signal;Serine esterase	IPR000254	Cellulose-binding domain, fungal
DFL_006406
DFL_006434
DFL_006470	H072_247				Signal
DFL_006477	rny1	Ribonuclease T2-like	3.1.27.1;3.1.27.-	GO:0000272;GO:0003723;GO:0005829;GO:0006915;GO:0006401;GO:0000902;GO:0005576;GO:0005775;GO:0000324;GO:0033897	Signal;Endonuclease;Disulfide bond;Vacuole;Nuclease;Polysaccharide degradation;Glycoprotein;Hydrolase	IPR033130	Ribonuclease T2, His active site 2
DFL_006486	CesA1	Carboxylic ester hydrolase	3.1.1.-	GO:0020037;GO:0050660;GO:0016787;GO:0016614;GO:0016705;GO:0004104	Signal;Hydrolase	IPR029058	Alpha/Beta hydrolase fold
DFL_006490	CGGC5_9248	Expression library immunization antigen 1		GO:0016021	Signal
DFL_006494				GO:0008061	Signal	IPR018392	LysM domain
DFL_006495	exg2	Glycoside hydrolase family 55 protein	3.2.1.58	GO:0004338;GO:0008152;GO:0004252;GO:0008061;GO:0045145;GO:0016829;GO:0016787	Hydrolase;Chitin-binding;Lyase;Signal;Glycosidase	IPR012334	Pectin lyase fold
DFL_006498	egI	Endoglucanase	3.-.-.-;3.2.1.155;3.2.1.91;3.2.1.4;3.2.1.6	GO:0030248;GO:0000079;GO:0015369;GO:0052861;GO:0005975;GO:0004553;GO:0052862;GO:0030176;GO:0009251;GO:0008810;GO:0033950;GO:2001256;GO:0005576;GO:0030245;GO:0016162	Glycosidase;Signal;Secreted;Cellulose degradation;Carbohydrate metabolism;Polysaccharide degradation;Hydrolase;Glycoprotein	IPR000254	Cellulose-binding domain, fungal
DFL_006505	galA	Probable arabinogalactan endo-beta-1,4-galactanase A	3.2.1.89	GO:0031218;GO:0015926;GO:0030248;GO:0005975;GO:0052051;GO:0016998;GO:0071555;GO:0030247;GO:0005576;GO:0045490;GO:0043245	Secreted;Signal;Glycosidase;Hydrolase;Glycoprotein;Polysaccharide degradation;Carbohydrate metabolism;Cell wall biogenesis/degradation	IPR017853	Glycoside hydrolase superfamily
DFL_006506	abnA	Probable arabinan endo-1,5-alpha-L-arabinosidase A	3.2.1.99	GO:0005576;GO:0045490;GO:0045493;GO:0031222;GO:0046558;GO:0004553;GO:0000272;GO:0005975;GO:0030248;GO:2000895	Carbohydrate metabolism;Polysaccharide degradation;Glycoprotein;Hydrolase;Signal;Glycosidase;Secreted;Xylan degradation	IPR016840	Glycoside hydrolase, family 43, endo-1, 5-alpha-L-arabinosidase
DFL_006522				GO:0004553;GO:0005576;GO:0005975;GO:0016788;GO:0030248	Signal	IPR001087	GDSL lipase/esterase
DFL_006523
DFL_006533	ARB_02001	Uncharacterized secreted protein ARB_02001		GO:0005576	Signal;Secreted;Glycoprotein	IPR015141	Phospholipase A2, prokaryotic/fungal
DFL_006536	BofuT4P79000013001	Similar to protease S8 tripeptidyl peptidase I (Secreted protein)		GO:0004252	Protease;Hydrolase;Signal;Serine protease	IPR030400	Sedolisin domain
DFL_000654	avi2	Glucanase	3.2.1.91;3.2.1.-	GO:0008810;GO:0009251;GO:0030245;GO:0016162;GO:0005576;GO:0042802;GO:0030248;GO:0004553	Cellulose degradation;Carbohydrate metabolism;Polysaccharide degradation;Hydrolase;Glycoprotein;Glycosidase;Signal;Disulfide bond;Secreted	IPR036434	1, 4-beta cellobiohydrolase superfamily
DFL_006547
DFL_006551	NTH1	Endonuclease III homolog	3.2.2.-;4.2.99.18	GO:0000703;GO:0005634;GO:0005739;GO:0006285;GO:0016787	DNA damage;DNA repair;Glycosidase;Mitochondrion;Nucleus;Signal
DFL_006553	cel1	Cellulose-growth-specific protein		GO:0004521;GO:0030248;GO:0004497;GO:0004553;GO:0005975;GO:0004185;GO:0016787;GO:0005576;GO:0030245	Signal;Cellulose degradation;Glycoprotein;Hydrolase;Oxidoreductase;Polysaccharide degradation;Monooxygenase	IPR000254	Cellulose-binding domain, fungal
DFL_006556	catA	Extracellular dioxygenase	1.13.11.-;1.13.11.1	GO:0008199;GO:0018576;GO:0005506;GO:0016702;GO:0030248;GO:0006725	Signal;Dioxygenase;Oxidoreductase	IPR015889	Intradiol ring-cleavage dioxygenase, core
DFL_006562	CGGC5_3964	Fasciclin domain family protein		GO:0005615;GO:0016491;GO:0008080;GO:0005576	Coiled coil;Signal	IPR000782	FAS1 domain
DFL_006563	PROQFM164_S04g000667	Genomic scaffold, ProqFM164S04			Signal
DFL_006573
DFL_006596						IPR008427	Extracellular membrane protein, CFEM domain
DFL_006605					Signal
DFL_006609	VHEMI02183	Putative Carbohydrate esterase family 1 protein		GO:0005576	Signal	IPR029058	Alpha/Beta hydrolase fold
DFL_000663	faeB-1	Carboxylic ester hydrolase	3.1.1.-;3.1.1.73	GO:0005576;GO:0016998;GO:0030600;GO:0045493	Calcium;Glycoprotein;Hydrolase;Polysaccharide degradation;Serine esterase;Signal;Xylan degradation	IPR011118	Tannase/feruloyl esterase
DFL_006633	mtn1	Glycoside hydrolase family 71 protein	3.2.1.59;3.2.1.-	GO:0016787;GO:0030995;GO:0044275;GO:1990819;GO:0005576;GO:0004499;GO:1904541;GO:0050661;GO:0016798;GO:0051118	Signal;Glycosidase;Hydrolase;Glycoprotein	IPR005197	Glycoside hydrolase family 71
DFL_006640	pgaX	Glycoside hydrolase family 28 protein	3.2.1.15;3.2.1.67	GO:0045490;GO:0005576;GO:0071555;GO:0004650;GO:0005975;GO:0047911	Cell wall biogenesis/degradation;Glycoprotein;Hydrolase;Glycosidase;Signal;Disulfide bond;Secreted;Repeat	IPR011050	Pectin lyase fold/virulence factor
DFL_006641	pmeA	Pectinesterase A	3.1.1.11	GO:0045490;GO:0005576;GO:0045330;GO:0016829;GO:0042545;GO:0030599;GO:0000272;GO:0005618;GO:0030248	Hydrolase;Glycoprotein;Polysaccharide degradation;Carbohydrate metabolism;Aspartyl esterase;Cell wall biogenesis/degradation;Secreted;Signal	IPR033131	Pectinesterase, Asp active site
DFL_006645					Signal
DFL_006659						IPR021109	Aspartic peptidase domain superfamily
DFL_006682					Signal
DFL_006738				GO:0004252	Signal	IPR036852	Peptidase S8/S53 domain superfamily
DFL_006748	egl2	Endoglucanase EG-II	3.2.1.-;3.2.1.4	GO:0030248;GO:0005975;GO:0004553;GO:0008810;GO:0030245;GO:0005576	Polysaccharide degradation;Glycoprotein;Hydrolase;Cellulose degradation;Cleavage on pair of basic residues;Carbohydrate metabolism;Pyrrolidone carboxylic acid;Signal;Glycosidase;Disulfide bond	IPR000254	Cellulose-binding domain, fungal
DFL_006753					Signal	IPR021476	Egh16-like virulence factor
DFL_006796	Z518_09921	Rhinocladiella mackenziei CBS 650.93 unplaced genomic scaffold supercont1.8, whole genome shotgun sequence		GO:0016021	ANK repeat;Coiled coil;Signal	IPR031348	Fungal N-terminal domain of STAND protein
DFL_006802	PRY1	Extracellular SCP domain protein Pry1, putative		GO:0006887;GO:0005618;GO:0016021;GO:0048278;GO:0005576;GO:0032934;GO:0015918;GO:0009277;GO:0009986	Transmembrane;Signal;Membrane;Secreted;Lipid-binding;Cell wall;Lipid transport;Virulence;Transmembrane helix;Glycoprotein	IPR035940	CAP superfamily
DFL_006813	H072_938				Signal	IPR018392	LysM domain
DFL_006827					Signal
DFL_006871	OCH1	Initiation-specific alpha-1,6-mannosyltransferase	2.4.1.-;2.4.1.232;2.4.-.-	GO:0006487;GO:0006491;GO:0009101;GO:0000136;GO:0016021;GO:0000009;GO:0034605;GO:0016740;GO:0005829;GO:0036170;GO:0005634;GO:0009272;GO:0006080;GO:0009267;GO:0000137;GO:0005794;GO:0009405;GO:0033164;GO:0030447;GO:0016757;GO:0005789;GO:0000032;GO:0000139	Coiled coil;Virulence;Endoplasmic reticulum;Signal;Transmembrane;Membrane;Signal-anchor;Transferase;Glycoprotein;Golgi apparatus;Transmembrane helix;Glycosyltransferase	IPR029044	Nucleotide-diphospho-sugar transferases
DFL_006876					Signal
DFL_006902					Signal
DFL_006927					Signal	IPR021476	Egh16-like virulence factor
DFL_006936
DFL_006946
DFL_006948	alp2	Subtilisin-like protein	3.4.21.62;3.4.21.-;3.4.21.48;3.4.21.63	GO:0030435;GO:0005773;GO:0000328;GO:0007039;GO:0006995;GO:0009267;GO:0000324;GO:0007033;GO:0051603;GO:0006914;GO:0006401;GO:0000747;GO:0004252;GO:0090472	Signal;Allergen;Virulence;Vacuole;Serine protease;Prion;Zymogen;Sporulation;Amyloid;Protease;Glycoprotein;Hydrolase	IPR034193	Proteinase K-like catalytic domain
DFL_006969
DFL_000697	xghA	Probable endo-xylogalacturonan hydrolase A	3.2.1.-	GO:0005975;GO:0000272;GO:0045490;GO:0005576;GO:0004650;GO:0071555;GO:0016829	Carbohydrate metabolism;Cell wall biogenesis/degradation;Hydrolase;Glycoprotein;Polysaccharide degradation;Repeat;Secreted;Glycosidase;Signal	IPR000743	Glycoside hydrolase, family 28
DFL_006978					Signal
DFL_006980	spj1	DnaJ-related protein spj1		GO:0006986;GO:0034975;GO:0030433;GO:0051087;GO:0005524;GO:0046872;GO:0009408;GO:0005788;GO:0006457	Metal-binding;Stress response;Signal;Repeat;Zinc	IPR001623	DnaJ domain
DFL_006992	GH61H	Glycoside hydrolase family 61 protein	3.2.1.4	GO:0005576;GO:0008810;GO:0016787;GO:0004553;GO:0005975;GO:0004497;GO:0030248	Monooxygenase;Hydrolase;Signal;Glycosidase	IPR035971	Cellulose-binding domain superfamily
DFL_007001	bgl1	Beta-glucosidase	3.2.1.21	GO:0008422;GO:0005672;GO:0009251;GO:0005576;GO:0030245;GO:0044275;GO:0102483;GO:0005618;GO:0016052;GO:0015926;GO:0004553;GO:0000272;GO:0005199;GO:0019915;GO:0005975	Signal;Glycosidase;Allergen;Secreted;Cellulose degradation;Carbohydrate metabolism;Polysaccharide degradation;Glycoprotein;Hydrolase	IPR026891	Fibronectin type III-like domain
DFL_007011
DFL_007061
DFL_007067	MEP1	Extracellular metalloprotease 1	3.4.24.-	GO:0046872;GO:0005576;GO:0009405;GO:0008237;GO:0052051	Protease;Glycoprotein;Metal-binding;Hydrolase;Metalloprotease;Signal;Zinc;Secreted;Disulfide bond;Virulence	IPR008754	Peptidase M43, pregnancy-associated plasma-A
DFL_007102				GO:0000774;GO:0005783;GO:0006616	Signal	IPR016024	Armadillo-type fold
DFL_007104
DFL_007143				GO:0016021	Signal	IPR018466	Kre9/Knh1 family
DFL_007173
DFL_007185					Signal
DFL_007189
DFL_007209	KLTH0E11968g	KLTH0E11968p		GO:0005576;GO:0006289;GO:0009986;GO:0009277;GO:0005739;GO:0003843;GO:0003697;GO:0005783;GO:0004519;GO:0071970	Nucleus;Signal;Secreted;Glycoprotein	IPR018807	Cell wall protein YJL171C/Tos1, N-terminal
DFL_007227	rgxC	Putative galacturan 1,4-alpha-galacturonidase C	3.2.1.67	GO:0000272;GO:0004650;GO:0005576;GO:0005975;GO:0047911;GO:0071555	Carbohydrate metabolism;Cell wall biogenesis/degradation;Glycoprotein;Glycosidase;Hydrolase;Polysaccharide degradation;Secreted;Signal	IPR012334	Pectin lyase fold
DFL_007235					Signal
DFL_007271					Signal
DFL_000073	cm1	Exonuclease III		GO:0008152;GO:0004519;GO:0005509;GO:0016020;GO:0004527;GO:0016787	Nuclease;Exonuclease;Hydrolase;Signal;Endonuclease	IPR005135	Endonuclease/exonuclease/phosphatase
DFL_007428
DFL_007443	LAP1	Leucine aminopeptidase 1	3.4.-.-;3.4.11.-	GO:0008233;GO:0046854;GO:0004177;GO:0046872;GO:0005576;GO:0009405	Protease;Metal-binding;Hydrolase;Glycoprotein;Signal;Disulfide bond;Zinc;Secreted;Zymogen;Aminopeptidase;Virulence	IPR007484	Peptidase M28
DFL_007464	NCU11382	Tyrosinase	1.14.18.1	GO:0033897;GO:0046872;GO:0016491;GO:0004503	Metal-binding;Signal	IPR008922	Uncharacterised domain, di-copper centre
DFL_000747					Signal	IPR024535	Pectate lyase superfamily protein
DFL_007471	H072_825				Signal
DFL_007474	plyC	Probable pectate lyase C	4.2.2.2	GO:0007166;GO:0030248;GO:0030570;GO:0006511;GO:0005975;GO:0004553;GO:0000272;GO:0004843;GO:0016829;GO:0071555;GO:0004499;GO:0046872;GO:0005576	Polysaccharide degradation;Metal-binding;Glycoprotein;Cell wall biogenesis/degradation;Carbohydrate metabolism;Lyase;Calcium;Signal;Secreted	IPR000254	Cellulose-binding domain, fungal
DFL_007488	AOL_s00076g597			GO:0005576;GO:0030248;GO:0004553;GO:0005975	Signal	IPR035971	Cellulose-binding domain superfamily
DFL_007517	Mad1	Cell wall adhesin protein MAD1			Signal	IPR008427	Extracellular membrane protein, CFEM domain
DFL_007518	AOL_s00076g566			GO:0004553;GO:0005975	Signal;Hydrolase	IPR017853	Glycoside hydrolase superfamily
DFL_007526	nucS	Nuclease S1	3.1.3.6;3.1.30.1	GO:0046872;GO:0008254;GO:0006308;GO:0003676;GO:0004518;GO:0004519	Nuclease;Glycoprotein;Metal-binding;Hydrolase;Signal;Endonuclease;Disulfide bond;Zinc	IPR008947	Phospholipase C/P1 nuclease domain superfamily
DFL_007532					Signal
DFL_007546	AOL_s00076g534			GO:0004252;GO:0050660;GO:0016614	Signal	IPR016166	FAD-binding domain, PCMH-type
DFL_000755	NCU09647	Glycoside hydrolase family 128 protein		GO:0016787;GO:0005975;GO:0016798	Glycosidase;Signal;Hydrolase	IPR017853	Glycoside hydrolase superfamily
DFL_007565		Sortase B signal domain, QVPTGV class		GO:0003700;GO:0006352;GO:0016021;GO:0016987	Sigma factor;Signal
DFL_007566	xlnA3	Beta-xylanase	3.2.1.8	GO:0030247;GO:0045493;GO:0005576;GO:0016798;GO:0030248;GO:0031176;GO:0000272	Hydrolase;Polysaccharide degradation;Carbohydrate metabolism;Disulfide bond;Xylan degradation;Signal;Glycosidase	IPR001000	Glycoside hydrolase family 10 domain
DFL_007572
DFL_007575	faeB	Probable feruloyl esterase B	3.1.1.73;3.1.1.-	GO:0016998;GO:0030600;GO:0045493;GO:0005576;GO:0046872	Calcium;Signal;Secreted;Disulfide bond;Xylan degradation;Serine esterase;Carbohydrate metabolism;Polysaccharide degradation;Hydrolase;Metal-binding;Glycoprotein	IPR029058	Alpha/Beta hydrolase fold
DFL_007579
DFL_007585
DFL_007596
DFL_007598	eglB	Endo-beta-1,4-glucanase B	3.2.1.4;3.2.1.6;3.2.1.91;3.-.-.-;3.2.1.155	GO:0030248;GO:0000079;GO:0015369;GO:0005975;GO:0052861;GO:0004553;GO:0052862;GO:0009251;GO:0030176;GO:0008810;GO:0033950;GO:0005576;GO:2001256;GO:0016162;GO:0030245	Secreted;Signal;Glycosidase;Glycoprotein;Hydrolase;Polysaccharide degradation;Carbohydrate metabolism;Cellulose degradation	IPR001547	Glycoside hydrolase, family 5
DFL_007599		Peptide-N4-(N-acetyl-beta-D-glucosaminyl) asparaginase amidase N		GO:0016021	Signal	IPR021102	Peptide-N4-(N-acetyl-beta-glucosaminyl)asparagine amidase A
DFL_007602	VHEMI02221	Putative hydroxyindole o		GO:0008171;GO:0003924;GO:0019825;GO:0006400;GO:0020037;GO:0005525	Signal
DFL_007603	NCU09785	Putative glucose sorbosone dehydrogenase protein	3.2.1.-	GO:0016901;GO:0005576;GO:0048038;GO:0005975;GO:0004571;GO:0004553;GO:0003824;GO:0030248	Signal	IPR011041	Soluble quinoprotein glucose/sorbosone dehydrogenase
DFL_007604					Signal
DFL_007605	H072_976			GO:0004553;GO:0005576;GO:0005975;GO:0030248	Signal	IPR000254	Cellulose-binding domain, fungal
DFL_007612	NCU09691	Kazal domain-containing protein		GO:0008233	Protease;Signal
DFL_007615	pg7	Endopolygalacturonase	3.1.1.11;3.2.1.15	GO:0005618;GO:0030248;GO:0047911;GO:0005975;GO:0030599;GO:0004650;GO:0042545;GO:0071555;GO:0045330;GO:0005576;GO:0045490	Glycoprotein;Hydrolase;Cell wall biogenesis/degradation;Aspartyl esterase;Cleavage on pair of basic residues;Zymogen;Disulfide bond;Secreted;Repeat;Glycosidase;Signal	IPR000743	Glycoside hydrolase, family 28
DFL_007624	VHEMI09079	Putative Cellulase	3.2.1.123	GO:0019013;GO:0005975;GO:0004553;GO:0047876	Signal;Glycosidase;Hydrolase	IPR000772	Ricin B, lectin domain
DFL_007627					Signal
DFL_007636
DFL_007642	AOL_s00076g414	Carboxylic ester hydrolase	3.1.1.-	GO:0016787	Signal;Hydrolase	IPR029058	Alpha/Beta hydrolase fold
DFL_007669	AOL_s00076g377	Carboxylic ester hydrolase	3.1.1.-	GO:0004104;GO:0016614;GO:0016787;GO:0050660	Hydrolase;Signal	IPR029058	Alpha/Beta hydrolase fold
DFL_007705	tupA	TupA protein		GO:0070791;GO:0045827;GO:0036171;GO:0007070;GO:0005634;GO:0001191;GO:0009113;GO:0097308;GO:2001020;GO:0004637;GO:0000790;GO:0061392;GO:0006342;GO:0051834;GO:0009267;GO:0033588;GO:0000433;GO:0016337;GO:0010914;GO:0008023;GO:0045461;GO:0030435;GO:0044182;GO	Coiled coil;Virulence;Repeat;Conidiation;Sporulation;Repressor;WD repeat	IPR019775	WD40 repeat, conserved site
DFL_000771					Signal	IPR019236	Domain of unknown function DUF2183
DFL_007718	CWH41	Mannosyl-oligosaccharide glucosidase (Processing A-glucosidase I) (Glucosidase I)	3.2.1.106	GO:0043687;GO:0004573;GO:0005789;GO:0009311;GO:0009272;GO:0006491;GO:0006487;GO:0005783	Hydrolase;Glycosidase;Signal	IPR038518	Glycosyl hydrolase family 63, N-terminal domain superfamily
DFL_007790	H072_156			GO:0016021	Signal	IPR008427	Extracellular membrane protein, CFEM domain
DFL_007802	manA	Mannan endo-1,4-beta-mannosidase	3.2.1.4;3.2.1.78	GO:0000272;GO:0030248;GO:0016985;GO:0004499;GO:0005576;GO:0030246;GO:0008810;GO:0006080	Glycoprotein;Hydrolase;Carbohydrate metabolism;Signal;Glycosidase;Secreted	IPR000805	Glycoside hydrolase family 26
DFL_007804	MUC5B	Multiple banded antigen		GO:0005581;GO:0005615;GO:0042742;GO:0043030;GO:0043231;GO:0070062	Collagen;Signal
DFL_007807	xynB	Endo-1,4-beta-xylanase B	3.2.1.8	GO:0009405;GO:0045493;GO:0005576;GO:0046556;GO:0004476;GO:0030247;GO:0005975;GO:0031176;GO:0022857;GO:0052051;GO:0004553;GO:0046373;GO:0009298;GO:0030248	Polysaccharide degradation;Glycoprotein;Hydrolase;Carbohydrate metabolism;Pyrrolidone carboxylic acid;Virulence;Signal;Glycosidase;Secreted;Xylan degradation	IPR033123	Glycosyl hydrolases family 11 (GH11) domain
DFL_007814					Signal
DFL_007826
DFL_007863
DFL_007906				GO:0016614;GO:0050660	Signal	IPR016166	FAD-binding domain, PCMH-type
DFL_007950
DFL_007976	cpdB	IgA-specific serine endopeptidase	3.1.3.6;3.1.4.16	GO:0000166;GO:0008254;GO:0008663;GO:0009166;GO:0016021;GO:0045095
DFL_007979
DFL_007989	M436DRAFT_43901	GPI anchored cell wall protein		GO:0005975;GO:0006950;GO:0003723;GO:0004553;GO:0006396;GO:0016787;GO:0004525	Hydrolase;Signal	IPR018620	Ubiquitin 3 binding protein But2, C-terminal
DFL_007990					Signal
DFL_007995					Signal
DFL_007998					Signal
DFL_007999	egII	Endoglucanase II	2.7.1.40;3.2.1.4	GO:0005576;GO:0030955;GO:0008810;GO:0016787;GO:0004743;GO:0004553;GO:0008152;GO:0005975;GO:0030248;GO:0004497	Glycosidase;Signal;Monooxygenase;Oxidoreductase;Hydrolase	IPR005103	Glycoside hydrolase, family 61
DFL_008003	PLEGL1	Beta-1,4-endoglucanase	3.2.1.4	GO:0005975;GO:0008152;GO:0004553;GO:0030248;GO:0004497;GO:0000981;GO:0005576;GO:0016787;GO:0008810	Monooxygenase;Hydrolase;Glycosidase;Signal	IPR035971	Cellulose-binding domain superfamily
DFL_008004	alk1	Serine protease	3.4.21.25;3.4.21.62;3.4.21.-;3.4.21.64;3.4.21.111;3.4.21.48;3.4.21.63	GO:0090472;GO:0004252;GO:0030574;GO:0008233;GO:0009267;GO:0005773;GO:0030435;GO:0009405;GO:0007039;GO:0005576	Zymogen;Serine protease;Virulence;Allergen;Signal;Secreted;Hydrolase;Glycoprotein;Protease;Collagen degradation	IPR000209	Peptidase S8/S53 domain
DFL_008017
DFL_008022	ARB_04696	Uncharacterized secreted protein ARB_04696		GO:0004222;GO:0016491;GO:0022891;GO:0008643;GO:0005576	Glycoprotein;Sugar transport;Signal;Secreted	IPR027372	Phytase-like domain
DFL_008027					Signal
DFL_008033	OrfC	Glucosidase		GO:0005975;GO:0004553	Hydrolase;Signal;Glycosidase	IPR000490	Glycoside hydrolase family 17
DFL_008038	asm-3	Sphingomyelin phosphodiesterase		GO:0015991;GO:0044267;GO:0090463;GO:0030259;GO:0004767;GO:0046034;GO:0090464;GO:0006685;GO:0000329;GO:0007035;GO:0016798;GO:0033180;GO:0015079;GO:0004499;GO:0046961;GO:0090465;GO:0016787	Hydrolase;Glycosidase;Signal	IPR011160	Sphingomyelin phosphodiesterase
DFL_008040		Putative WSC domain-containing protein		GO:0004553;GO:0005507;GO:0005576;GO:0005975;GO:0016491;GO:0030248	Copper;Signal	IPR002889	Carbohydrate-binding WSC
DFL_008042	bglL	Probable beta-glucosidase L	3.2.1.21	GO:0005975;GO:0004553;GO:0006541;GO:0004088;GO:0030248;GO:0102483;GO:0005576;GO:0007154;GO:0030245;GO:0006207;GO:0009251;GO:0003994;GO:0008422	Glycoprotein;Hydrolase;Polysaccharide degradation;Carbohydrate metabolism;Cellulose degradation;Secreted;Glycosidase;Signal	IPR035971	Cellulose-binding domain superfamily
DFL_008044
DFL_008051				GO:0016491;GO:0046872	Metal-binding;Signal	IPR008922	Uncharacterised domain, di-copper centre
DFL_008057	abfB	Alpha-L-arabinofuranosidase	3.2.1.8;3.2.1.55	GO:0000272;GO:0031176;GO:0003747;GO:0030248;GO:0046373;GO:0005576;GO:0045490;GO:0045493;GO:0019566;GO:0030247;GO:0046556	Xylan degradation;Secreted;Glycosidase;Signal;Carbohydrate metabolism;Glycoprotein;Hydrolase;Polysaccharide degradation	IPR000254	Cellulose-binding domain, fungal
DFL_008059	LW93_654	A retinal short-chain dehydrogenase/reductase	1.-.-.-	GO:0042626;GO:0016620;GO:0016021;GO:0016491;GO:0055085	Transmembrane helix;Membrane;Transmembrane;Signal	IPR002347	Short-chain dehydrogenase/reductase SDR
DFL_008067	celD	Glycoside Hydrolase family 5	3.2.1.78;3.2.1.75;3.2.1.4	GO:0030248;GO:0016985;GO:0004553;GO:0046355;GO:0005975;GO:0008810;GO:0046557;GO:0005923;GO:0005576;GO:0030245	Secreted;Signal;Glycosidase;Hydrolase;Glycoprotein;Carbohydrate metabolism;Cellulose degradation	IPR000254	Cellulose-binding domain, fungal
DFL_008069	cbhC	Carbohydrate esterase family 16 protein		GO:0030248;GO:0004553;GO:0016593;GO:0005975;GO:0006368;GO:0016788;GO:0016570;GO:0005576	Signal;Hydrolase	IPR036514	SGNH hydrolase superfamily
DFL_008092	egII	Endoglucanase II	3.2.1.91;3.2.1.4	GO:0008810;GO:0016787;GO:0016162;GO:0005576;GO:0030248;GO:0004497;GO:0005741;GO:0004553;GO:0005975;GO:0016071	Glycosidase;Signal;Monooxygenase;Hydrolase	IPR000254	Cellulose-binding domain, fungal
DFL_008096	spr1	Serine protease	3.4.21.64;3.4.21.-;3.4.21.111;3.4.21.62;3.4.21.63;3.4.21.48;3.4.21.25	GO:0004252;GO:0030574;GO:0009267;GO:0005773;GO:0009405;GO:0030435;GO:0005576;GO:0007039	Collagen degradation;Protease;Glycoprotein;Hydrolase;Secreted;Allergen;Signal;Serine protease;Virulence;Zymogen	IPR034193	Proteinase K-like catalytic domain
DFL_008101	AOL_s00170g109				Signal
DFL_008105	CMQ_3868	Subtilisin-like protease		GO:0005618;GO:0004252;GO:0016020	Protease;Hydrolase;Signal;Serine protease	IPR000209	Peptidase S8/S53 domain
DFL_008121	surB	Putative dynactin arp1 p25 subunit protein		GO:0004553;GO:0004563;GO:0005509;GO:0005576;GO:0005618;GO:0005975;GO:0006030;GO:0006352;GO:0007155;GO:0008061;GO:0008299;GO:0009236;GO:0015288;GO:0016020;GO:0016021;GO:0016852;GO:0016987;GO:0030248	Cell wall;Lectin;Membrane;Peptidoglycan-anchor;Secreted;Sigma factor;Signal;Transmembrane;Transmembrane helix
DFL_008124
DFL_008127	H072_53	Di-copper centre-containing protein	2.4.1.-	GO:0016491;GO:0031225;GO:0046872	GPI-anchor;Glycoprotein;Lipoprotein;Metal-binding;Monooxygenase;Signal	IPR002227	Tyrosinase copper-binding domain
DFL_008129					Repeat;Signal	IPR005103	Glycoside hydrolase, family 61
DFL_008144
DFL_000821	H072_692				Signal
DFL_008230	ROT1	Protein ROT1		GO:0005789;GO:0007118;GO:0034975;GO:0009272;GO:0035269;GO:0030950;GO:0051082;GO:0016021;GO:0005783;GO:0006458;GO:0030968;GO:0006487	Membrane;Signal;Transmembrane;Endoplasmic reticulum;Transmembrane helix;Glycoprotein	IPR019623	Protein Rot1
DFL_008265
DFL_008266					Signal
DFL_008284	CMQ_5420	Choline dehydrogenase	1.1.99.1	GO:0016614;GO:0016226;GO:0008812;GO:0050660;GO:0016831	Signal;FAD;Flavoprotein	IPR012132	Glucose-methanol-choline oxidoreductase
DFL_008289	cbhA	Probable 1,4-beta-D-glucan cellobiohydrolase A	3.2.1.91;4.2.2.-;3.2.1.-	GO:0016829;GO:0009251;GO:0031154;GO:0016162;GO:0030245;GO:0005576;GO:0030248;GO:0004553;GO:0004556;GO:2001070	Glycoprotein;Hydrolase;Polysaccharide degradation;Carbohydrate metabolism;Cellulose degradation;Pyrrolidone carboxylic acid;Disulfide bond;Secreted;Glycosidase;Signal;Lectin	IPR001722	Glycoside hydrolase, family 7
DFL_008297					Signal
DFL_008304	exgA	Exo-beta-1,3-glucanase	3.2.1.58	GO:0008152;GO:0004338;GO:0016829;GO:0004721;GO:0004527;GO:0016787;GO:0016616	Protein phosphatase;Hydrolase;Lyase;Glycosidase;Signal	IPR024535	Pectate lyase superfamily protein
DFL_008307
DFL_008309
DFL_008315					Signal
DFL_008325	FIBSPDRAFT_96260	Amidohydrolase 3		GO:0016810	Signal;Hydrolase	IPR032466	Metal-dependent hydrolase
DFL_008328	AUD_5947	GDSL esterase/lipase 4		GO:0015171;GO:0016746;GO:0000981;GO:0016788	Signal	IPR001087	GDSL lipase/esterase
DFL_008344
DFL_008345
DFL_008349					Signal
DFL_008353	rglA	Rhamnogalacturonate lyase A	4.2.2.23;4.2.2.-	GO:0030246;GO:0005576;GO:0045490;GO:0102210;GO:0071555;GO:0005975;GO:0016837;GO:0000272;GO:0004553;GO:0030248	Carbohydrate metabolism;Cell wall biogenesis/degradation;Glycoprotein;Polysaccharide degradation;Disulfide bond;Secreted;Signal;Lyase	IPR029413	Rhamnogalacturonan lyase, domain II
DFL_008358					Signal	IPR036444	Phospholipase A2 domain superfamily
DFL_008360				GO:0005576	Signal	IPR035940	CAP superfamily
DFL_008365	xylE	Endo-1,4-beta-xylanase	3.2.1.8	GO:0005975;GO:0031176;GO:0004553;GO:0030248;GO:0045493;GO:0005576;GO:0030247	Pyrrolidone carboxylic acid;Xylan degradation;Secreted;Glycosidase;Signal;Lectin;Glycoprotein;Hydrolase;Polysaccharide degradation;Carbohydrate metabolism	IPR000254	Cellulose-binding domain, fungal
DFL_008368	Pc12g15470	Pc12g15470 protein	3.1.3.1	GO:0046872;GO:0004672;GO:0016705;GO:0030176;GO:0001104;GO:0016592;GO:0003993;GO:0016491;GO:0004035;GO:0061024	Signal	IPR018946	Alkaline phosphatase D-related
DFL_008372				GO:0004553;GO:0005576;GO:0005975;GO:0030248	Signal	IPR000254	Cellulose-binding domain, fungal
DFL_008394	AOL_s00054g219	Putative carbohydrate-binding-like protein			Signal
DFL_008395				GO:0008236	Signal	IPR029058	Alpha/Beta hydrolase fold
DFL_008407	pgxB	Probable exopolygalacturonase B	3.2.1.82;3.2.1.15;3.2.1.67	GO:0047911;GO:0005975;GO:0004650;GO:0071555;GO:0016829;GO:0033917;GO:0005576;GO:0045490	Disulfide bond;Secreted;Repeat;Glycosidase;Signal;Cell wall biogenesis/degradation;Glycoprotein;Hydrolase	IPR012334	Pectin lyase fold
DFL_008408	cel6	Xyloglucanase	3.2.1.-;3.2.1.151;3.2.1.155;3.2.1.91;3.2.1.4	GO:0071230;GO:0033946;GO:0052051;GO:0000272;GO:0004553;GO:0005975;GO:0030248;GO:0032439;GO:0001919;GO:0016798;GO:0043263;GO:0016162;GO:0030245;GO:0005576;GO:0000981;GO:0033950;GO:0071986;GO:0042632;GO:0043410;GO:0030247;GO:0008810;GO:0016787;GO:0007040;GO	Signal;Glycosidase;Glycoprotein;Hydrolase;Polysaccharide degradation;Carbohydrate metabolism;Cellulose degradation	IPR035971	Cellulose-binding domain superfamily
DFL_008418	pme1	Pectinesterase	3.1.1.11	GO:0005618;GO:0030248;GO:0004553;GO:0000272;GO:0030599;GO:0042545;GO:0016829;GO:0045330;GO:0005576;GO:0045490	Signal;Secreted;Polysaccharide degradation;Hydrolase;Cell wall biogenesis/degradation;Aspartyl esterase;Carbohydrate metabolism	IPR011050	Pectin lyase fold/virulence factor
DFL_008438	pep1	Aspartic protease pep1	3.4.23.20;3.4.23.18;3.4.23.-;3.4.23.22	GO:0060359;GO:0030163;GO:0008233;GO:0009405;GO:0006508;GO:0009268;GO:0005576;GO:0004190	Cleavage on pair of basic residues;Protease;Glycoprotein;Hydrolase;Secreted;Disulfide bond;Signal;Aspartyl protease;Virulence;Zymogen	IPR033121	Peptidase family A1 domain
DFL_008441	sed3	Tripeptidyl-peptidase sed3	3.4.14.9;3.4.21.-;3.4.14.-;3.4.11.4;3.4.21.100	GO:0045148;GO:0005615;GO:0008240;GO:0004252;GO:0046872;GO:0009405;GO:0006508;GO:0004175	Protease;Glycoprotein;Hydrolase;Metal-binding;Signal;Calcium;Secreted;Zymogen;Serine protease;Virulence	IPR015366	Peptidase S53, activation domain
DFL_008443	CCM_09008	Muramidase, putative	3.2.1.58	GO:0032040;GO:0004338;GO:0008061;GO:0016787	Hydrolase;Chitin-binding;Disulfide bond;Signal	IPR023346	Lysozyme-like domain superfamily
DFL_008445	AN2528	Rhamnogalacturonan acetylesterase	3.1.1.-;3.1.1.86;3.1.-.-	GO:0030248;GO:0046373;GO:0004553;GO:0050662;GO:0006979;GO:0005975;GO:0031297;GO:0016788;GO:0016787;GO:0046556;GO:0004601;GO:0005576;GO:0045490;GO:0046575	Glycoprotein;Hydrolase;Signal;Secreted;Disulfide bond	IPR000254	Cellulose-binding domain, fungal
DFL_008458					Signal
DFL_008461	egl4	Glycoside hydrolase family 61 protein	3.2.1.-;1.13.-.-;3.2.1.4	GO:0016798;GO:0004497;GO:0003743;GO:0030248;GO:0006333;GO:0005975;GO:0008152;GO:0004553;GO:0016787;GO:0008810;GO:0030245;GO:0005576	Cellulose degradation;Hydrolase;Oxidoreductase;Polysaccharide degradation;Monooxygenase;Signal;Glycosidase;Copper	IPR005103	Glycoside hydrolase, family 61
DFL_008623
DFL_008646	pepE	Aspartic protease pepE-Aspergillus niger	3.4.23.1;3.4.23.25;3.4.23.-;3.4.23.24;3.4.23.40;3.4.23.3;3.4.23.5	GO:0032258;GO:0030259;GO:0005622;GO:0030163;GO:0051603;GO:0006914;GO:0016237;GO:0004721;GO:0005764;GO:0000324;GO:0009267;GO:0006508;GO:0005775;GO:0005773;GO:0009405;GO:0016758;GO:0004190	Hydrolase;Glycoprotein;Protease;Zymogen;Vacuole;Virulence;Aspartyl protease;Signal	IPR021109	Aspartic peptidase domain superfamily
DFL_008659	gas2	1,3-beta-glucanosyltransferase	2.4.1.-	GO:0005621;GO:0005576;GO:0030447;GO:0031362;GO:0000936;GO:0046658;GO:0042124;GO:0071555;GO:0042123;GO:0009277;GO:0030446;GO:0031225;GO:0006342;GO:0005886;GO:0031505;GO:0045121;GO:0016740;GO:0030134;GO:0030445;GO:0005739;GO:0005975;GO:0005618;GO:0071970;GO	Lipoprotein;Cell wall;Signal;Cell membrane;Secreted;Disulfide bond;Membrane;Transferase;Glycoprotein;Cell wall biogenesis/degradation;GPI-anchor	IPR012946	X8 domain
DFL_008681	ALT_5981	Acetolactate synthase	2.2.1.6	GO:0000287;GO:0003984;GO:0006664;GO:0009097;GO:0009099;GO:0012505;GO:0016021;GO:0030976;GO:0046527;GO:0050660	Amino-acid biosynthesis;Branched-chain amino acid biosynthesis KW ;Membrane;Thiamine pyrophosphate;Transmembrane;Transmembrane helix	IPR006598	Lipopolysaccharide-modifying protein
DFL_008696
DFL_008700
DFL_008704
DFL_008705	M422DRAFT_257664	Unplaced genomic scaffold SPHSTscaffold_76, whole genome shotgun sequence		GO:0006629;GO:0043531	Coiled coil	IPR016035	Acyl transferase/acyl hydrolase/lysophospholipase
DFL_008708
DFL_008709	cbgl	Glucanase	3.2.1.91;3.2.1.-;3.2.1.78;3.2.1.8;3.2.1.155;3.2.1.55;3.-.-.-	GO:0030570;GO:0030248;GO:0052689;GO:0046373;GO:0016985;GO:0000272;GO:0004553;GO:0018580;GO:0005975;GO:0031176;GO:0008810;GO:0016788;GO:0004650;GO:0046556;GO:0046274;GO:0045493;GO:0005576;GO:0016162;GO:0030245;GO:0033950	Lignin degradation;Polysaccharide degradation;Hydrolase;Cell wall biogenesis/degradation;Cellulose degradation;Carbohydrate metabolism;Serine esterase;Pyrrolidone carboxylic acid;Glycosidase;Signal;Disulfide bond;Xylan degradation;Secreted	IPR000254	Cellulose-binding domain, fungal
DFL_008710					Signal	IPR021476	Egh16-like virulence factor
DFL_008725
DFL_008764	pcpme2	Pectinesterase	3.1.1.11	GO:0016829;GO:0042545;GO:0004650;GO:0030599;GO:0045490;GO:0005576;GO:0045330;GO:0030248;GO:0005618;GO:0000272;GO:0004553	Glycoprotein;Hydrolase;Polysaccharide degradation;Carbohydrate metabolism;Cell wall biogenesis/degradation;Aspartyl esterase;Secreted;Glycosidase;Signal	IPR000070	Pectinesterase, catalytic
DFL_008864
DFL_008873	cel1	Glycoside hydrolase family 61 protein	3.2.1.4	GO:0005576;GO:0016787;GO:0008810;GO:0005975;GO:0004553;GO:0004497;GO:0030248	Oxidoreductase;Hydrolase;Monooxygenase;Signal	IPR000254	Cellulose-binding domain, fungal
DFL_008896	ASPCAL11217	Pectinesterase	3.1.1.11	GO:0005618;GO:0045330;GO:0005576;GO:0045490;GO:0042545;GO:0016829;GO:0030599	Hydrolase;Cell wall biogenesis/degradation;Aspartyl esterase;Signal;Secreted	IPR000070	Pectinesterase, catalytic
DFL_008974
DFL_000009	TW65_03439	Di-copper centre-containing protein		GO:0016491;GO:0043581;GO:0004497;GO:0046872;GO:0005319	Metal-binding;Monooxygenase;Signal	IPR008922	Uncharacterised domain, di-copper centre
DFL_009002	fae3	Carboxylic ester hydrolase	3.1.1.-;3.1.1.73	GO:0005576;GO:0045493;GO:0030600;GO:0016998	Carbohydrate metabolism;Polysaccharide degradation;Glycoprotein;Hydrolase;Signal;Calcium;Secreted;Xylan degradation;Disulfide bond;Serine esterase	IPR029058	Alpha/Beta hydrolase fold
DFL_009008
DFL_009018
DFL_009021	lip2	Extracellular lipase	3.1.1.74;3.1.1.3;3.1.1.72	GO:0005885;GO:0043248;GO:0016042;GO:0005829;GO:0034314;GO:0004806;GO:0030479;GO:0000281;GO:0050525;GO:0046555;GO:0032153;GO:0051286;GO:0016787;GO:0045493;GO:0006629	Polysaccharide degradation;Hydrolase;Lipid degradation;Serine esterase;Signal;Secreted;Repeat;Xylan degradation	IPR029058	Alpha/Beta hydrolase fold
DFL_009027						IPR036852	Peptidase S8/S53 domain superfamily
DFL_009054	ACRE_000830	Bifunctional solanapyrone synthase-like protein	3.4.11.-	GO:0004177;GO:0050660;GO:0016614	Signal;Aminopeptidase	IPR036318	FAD-binding, type PCMH-like superfamily
DFL_009076	nuc-2	Ankyrin repeat protein nuc-2	3.1.4.46;3.4.23.-	GO:0004861;GO:0005634;GO:0008889;GO:0006629;GO:0004190;GO:0016301;GO:0005737;GO:0008081;GO:0006796	Kinase;Repeat;Ubl conjugation pathway;ANK repeat	IPR036770	Ankyrin repeat-containing domain superfamily
DFL_009080	LCOR_10702.1	Riboflavin aldehyde-forming enzyme			Signal	IPR009009	RlpA-like protein, double-psi beta-barrel domain
DFL_009084					Signal
DFL_009134	EXIGLDRAFT_720913	Class I glutamine amidotransferase-like protein		GO:0004672;GO:0042626;GO:0005524;GO:0008080;GO:0016620;GO:0016491;GO:0006541;GO:0016740;GO:0016209	Transferase;Signal;Glutamine amidotransferase	IPR002818	DJ-1/PfpI
DFL_009157				GO:0016021
DFL_009180	ASPCAL14723	Carboxylic ester hydrolase	3.1.1.-	GO:0016787;GO:0052689	Signal;Hydrolase	IPR019826	Carboxylesterase type B, active site
DFL_009189
DFL_009191	axe1	Acetyl xylan esterase	3.-.-.-;3.1.1.73;3.1.1.-;3.2.1.4;3.2.1.91;3.1.1.72	GO:0008810;GO:0030247;GO:0016998;GO:0046556;GO:0030245;GO:0016162;GO:0045490;GO:0005576;GO:0045493;GO:0030600;GO:0030248;GO:0046373;GO:0004553;GO:0046555;GO:0005975	Serine esterase;Signal;Glycosidase;Secreted;Xylan degradation;Polysaccharide degradation;Hydrolase;Glycoprotein;Cellulose degradation;Cleavage on pair of basic residues;Carbohydrate metabolism	IPR010126	Esterase, PHB depolymerase
DFL_009196
DFL_009212	dpp5	Probable dipeptidyl-peptidase 5	3.4.14.-	GO:0008236;GO:0005682;GO:0005576;GO:0003676;GO:0005829;GO:0004004;GO:0046540;GO:0000388;GO:0005681;GO:0000123;GO:0004386;GO:0004177;GO:0016573	Serine protease;Aminopeptidase;Secreted;Signal;Glycoprotein;Hydrolase;Helicase;Protease	IPR011659	WD40-like Beta Propeller
DFL_009217
DFL_009232						IPR021476	Egh16-like virulence factor
DFL_009272					Signal
DFL_009276	AOL_s00188g287				Signal
DFL_009284	AOL_s00188g293	Carboxylic ester hydrolase	3.1.1.-	GO:0016787;GO:0052689	Signal;Hydrolase	IPR029058	Alpha/Beta hydrolase fold
DFL_009285					Signal
DFL_009286	cip1	Carbohydrate-binding module family 1	3.2.1.155;3.2.1.-;3.2.1.8;3.2.1.22;3.2.1.4;3.2.1.91	GO:0016162;GO:0030245;GO:0045493;GO:0005576;GO:0033950;GO:0030247;GO:0008810;GO:0016829;GO:0046556;GO:0006080;GO:0016614;GO:0000272;GO:0052692;GO:0031221;GO:0004553;GO:0005975;GO:0031176;GO:0052861;GO:0030248;GO:0016985	Xylan degradation;Disulfide bond;Secreted;Glycosidase;Lectin;Signal;Pyrrolidone carboxylic acid;Carbohydrate metabolism;Cellulose degradation;Hydrolase;Glycoprotein;Polysaccharide degradation	IPR035971	Cellulose-binding domain superfamily
DFL_009293					Signal	IPR021851	Protein of unknown function DUF3455
DFL_009309	AOL_s00188g325			GO:0006730;GO:0008270;GO:0004089	Metal-binding;Zinc;Signal	IPR001148	Alpha carbonic anhydrase domain
DFL_009316	VHEMI05183	Putative WSC domain-containing protein		GO:0008168;GO:0008152	Signal	IPR018535	Domain of unknown function DUF1996
DFL_009324						IPR001680	WD40 repeat
DFL_009326	eglC	GPI-anchored cell wall beta-1,3-endoglucanase EglC	3.2.1.39;3.2.1.-	GO:0007023;GO:0005975;GO:0004553;GO:0000272;GO:0016798;GO:0005618;GO:0031122;GO:0071963;GO:0000235;GO:0072686;GO:0005576;GO:0042973;GO:0007021;GO:0031225;GO:0016787;GO:0071555	GPI-anchor;Cell wall biogenesis/degradation;Carbohydrate metabolism;Polysaccharide degradation;Glycoprotein;Hydrolase;Glycosidase;Signal;Secreted;Cell wall;Lipoprotein	IPR017853	Glycoside hydrolase superfamily
DFL_009329	amy1	1,4-alpha-D-glucan glucohydrolase	3.2.1.3;3.2.1.1	GO:0005975;GO:0043169;GO:2001070;GO:0004556;GO:0000272;GO:0005982;GO:0016052;GO:0004339;GO:0005509;GO:0030245;GO:0005976;GO:0005980;GO:0000324	Cellulose degradation;Cleavage on pair of basic residues;Carbohydrate metabolism;Polysaccharide degradation;Glycoprotein;Hydrolase;Signal;Glycosidase	IPR013784	Carbohydrate-binding-like fold
DFL_009336	gh61D	Glycoside hydrolase family 61 protein	3.2.1.4;6.1.1.17;3.2.1.-	GO:0008810;GO:0032153;GO:0051286;GO:0004818;GO:0016787;GO:0005576;GO:0030248;GO:0004497;GO:0006424;GO:0004553;GO:0005975	Monooxygenase;Hydrolase;Glycosidase;Signal	IPR005103	Glycoside hydrolase, family 61
DFL_009339					Signal
DFL_009343		Esterase, PHB depolymerase family protein	3.1.1.-	GO:0004553;GO:0005576;GO:0005975;GO:0030247;GO:0030248	Hydrolase;Signal	IPR029058	Alpha/Beta hydrolase fold
DFL_009346	Pc16g11320	Pc16g11320 protein		GO:0005576;GO:0004348;GO:0006665;GO:0046556;GO:0004553;GO:0005975;GO:0016837;GO:0030248;GO:0046373	Signal;Hydrolase	IPR000254	Cellulose-binding domain, fungal
DFL_009366	AOL_s00075g22				Signal
DFL_009433	bglX	Periplasmic beta-glucosidase	3.2.1.21;3.2.1.-	GO:0004553;GO:0005975;GO:0102483;GO:0008422;GO:0009251	Hydrolase;Signal;Glycosidase	IPR026891	Fibronectin type III-like domain
DFL_009485
DFL_009509				GO:0004553;GO:0005975	Glycosidase;Hydrolase	IPR017853	Glycoside hydrolase superfamily
DFL_009512
DFL_009577	hp	Histidine phosphatase	3.1.3.2	GO:0008318;GO:0008033;GO:0006032;GO:0016879;GO:0051213;GO:0018342;GO:0003993;GO:0016021;GO:0004568;GO:0006260;GO:0097027	Transmembrane helix;Transmembrane;Signal	IPR018812	Swiss Army Knife RNA repair protein, HAD domain
DFL_009613	egII	Glycoside hydrolase family 61 protein	3.2.1.4;3.2.1.91	GO:0005975;GO:0004553;GO:0004497;GO:0030248;GO:0005576;GO:0016162;GO:0016787;GO:0008810	Signal;Glycosidase;Monooxygenase;Hydrolase	IPR035971	Cellulose-binding domain superfamily
DFL_009657	MAS3	CAS1 appressorium specific protein		GO:0005524;GO:0042626	Repeat;Signal	IPR021476	Egh16-like virulence factor
DFL_009677	glcA	Glucan endo-1 3-beta-glucosidase A1	3.2.1.39;3.2.1.73;3.2.1.6	GO:0030246;GO:0016747;GO:0042973;GO:0042972;GO:0005975;GO:0052861;GO:0004553;GO:0052862	Hydrolase;Acyltransferase;Lectin;Signal;Glycosidase	IPR000757	Glycoside hydrolase family 16
DFL_009724				GO:0008237
DFL_009733
DFL_009734	sce2693	Putative beta-xylosidase	3.2.1.37;3.2.1.55	GO:0030248;GO:0005975;GO:0000272;GO:0004553;GO:0046556;GO:0009044;GO:0005923;GO:0008810;GO:0030247;GO:0030246;GO:0005576;GO:0045493	Hydrolase;Polysaccharide degradation;Carbohydrate metabolism;Xylan degradation;Signal;Lectin;Glycosidase	IPR000254	Cellulose-binding domain, fungal
DFL_009739
DFL_009742
DFL_009751
DFL_009752	yhhW	Pirin	1.13.11.24	GO:0006897;GO:0006887;GO:0000145;GO:0008127;GO:0005737;GO:0030479;GO:0030224;GO:0042742;GO:0005829;GO:0005643;GO:0030041;GO:0016021;GO:0015171;GO:0009785;GO:0009737;GO:0046872;GO:0009738;GO:0006366;GO:0030099;GO:0003712;GO:0030414;GO:0005634;GO:0032153;GO	Transmembrane;Signal;Nucleus;Membrane;Dioxygenase;SH3 domain;Abscisic acid signaling pathway;Transmembrane helix;Plant defense;Acetylation	IPR014710	RmlC-like jelly roll fold
DFL_009756	amyl1	Amylase	3.2.1.1	GO:0003824;GO:0005975;GO:0043169;GO:0004556;GO:2001070	Carbohydrate metabolism;Hydrolase;Signal;Glycosidase	IPR006046	Alpha amylase
DFL_009757
DFL_009758	ASPCAL06865	Predicted protein		GO:0016021	Signal
DFL_009761
DFL_009773					Signal
DFL_009789	MEP1	Metalloprotease	3.4.24.-	GO:0008237;GO:0052051;GO:0046872;GO:0005576;GO:0009405	Protease;Metalloprotease;Glycoprotein;Hydrolase;Disulfide bond;Secreted;Zinc;Signal;Virulence	IPR008754	Peptidase M43, pregnancy-associated plasma-A
DFL_009798	cel1	Cellulose-growth-specific protein	3.2.1.4	GO:0005576;GO:0008810;GO:0016787;GO:0004553;GO:0008152;GO:0005975;GO:0004497;GO:0030248	Oxidoreductase;Hydrolase;Monooxygenase;Glycosidase;Signal	IPR005103	Glycoside hydrolase, family 61
DFL_009809	GK17254	Mucin-1		GO:0005576;GO:0006030;GO:0008061	Signal	IPR008427	Extracellular membrane protein, CFEM domain
DFL_009810					Signal	IPR008427	Extracellular membrane protein, CFEM domain
DFL_009820	ptpase	Protein tyrosine phosphatase	3.1.3.41;3.1.3.-;3.1.3.1	GO:0005639;GO:0031030;GO:0034993;GO:0016791;GO:0004035;GO:0005096;GO:0044732	Signal	IPR001952	Alkaline phosphatase
DFL_009842
DFL_009851	AOL_s00215g867	Carboxylic ester hydrolase	3.1.1.-	GO:0005506;GO:0020037;GO:0016787;GO:0016614;GO:0016705;GO:0004104;GO:0050660	Signal;Hydrolase	IPR029058	Alpha/Beta hydrolase fold
DFL_009882	cel1	Glucanase	3.2.1.-;3.2.1.91	GO:0030248;GO:0004556;GO:2001070;GO:0004553;GO:0009251;GO:0031154;GO:0016829;GO:0016162;GO:0030245;GO:0005576	Pyrrolidone carboxylic acid;Lectin;Signal;Glycosidase;Secreted;Disulfide bond;Polysaccharide degradation;Hydrolase;Glycoprotein;Cellulose degradation;Carbohydrate metabolism	IPR000254	Cellulose-binding domain, fungal
DFL_009889					Signal
DFL_009902					Signal
DFL_009905				GO:0004553;GO:0005576;GO:0005975;GO:0030248
DFL_009909	pmeA	Pectinesterase	3.1.1.11	GO:0045490;GO:0005576;GO:0045330;GO:0030599;GO:0004650;GO:0016829;GO:0042545;GO:0000272;GO:0005618;GO:0030248	Signal;Glycosidase;Secreted;Polysaccharide degradation;Hydrolase;Glycoprotein;Aspartyl esterase;Cell wall biogenesis/degradation;Carbohydrate metabolism	IPR011050	Pectin lyase fold/virulence factor
DFL_009913					Signal	IPR021476	Egh16-like virulence factor
DFL_009915
DFL_009921						IPR029226	Ecp2 effector protein
