# Supplementary material for: Intercellular communication is required for trap formation in the nematode-trapping fungus Duddingtonia flagrans
Source: PLoS Genet. 2019 Mar 27;15(3):e1008029. doi: 10.1371/journal.pgen.1008029 (PMC6453484; doi:10.1371/journal.pgen.1008029)
Supplement: S12 Table — 21 fungi were compared at the proteome, secretome and effectors level. Columns: name of the fungus, number of proteins, number of proteins in secretome, % of secretome compared to proteome, number of protein effectors, % of effectors in secretome. (XLS) [file pgen.1008029.s020.xls]

## Sheet: TableS12_effectors_comparison
Table S12. Secretome and effector comparison between several fungi
fungi	proteome	secretome	% secretome	effectors	%effector
Ustilago maydis	6782	422	6.22235	95	22.5
Fusarium graminearum	13313	994	7.46639	210	21.1
Duddingtonia flagrans*	9927	638	6.42692	117	18.3
Drechmeria coniospora	8236	626	7.60078	112	17.9
Arthrobotrys oligospora*	11479	940	8.18887	173	18.4
Neurospora crassa	10813	610	5.64136	102	16.7
Dactylellina haptotyla*	10959	1116	10.1834	187	16.8
Drechslerella stenobrocha*	5597	340	6.07468	47	13.8
Penicillium brasilianum	11943	783	6.55614	84	10.7
Aspergillus fumigatus	9630	645	6.69782	76	11.8
Aspergillus nidulans	9556	691	7.23106	61	8.8
Candida albicans	6030	202	3.34992	17	8.4
Candida galabrata	5213	134	2.5705	8	6
Alternia alternata	13466	1184	8.79251	220	18.6
Magnaporthe oryzae	12989	1352	10.4088	379	28
Trichoderma reesei	9115	573	6.28634	83	14.5
Pochonia chlamydosporia	14867	1213	8.15901	311	26.5
Botrytis cinera	16389	755	4.60675	87	11.5
Metarhizium acridum	9849	674	6.84333	148	22
Metarhizium album	8472	595	7.02314	125	21
Hirsutella minnesotensis	12700	950	7.48031	201	21.2
Cordyceps militaris	9651	706	7.3153	115	16.3
* indicates NTF.
