# Supplementary material for: Intercellular communication is required for trap formation in the nematode-trapping fungus Duddingtonia flagrans
Source: PLoS Genet. 2019 Mar 27;15(3):e1008029. doi: 10.1371/journal.pgen.1008029 (PMC6453484; doi:10.1371/journal.pgen.1008029)
Supplement: S13 Table — The orthologues and accession numbers of N. crassa and S. macrospora are shown. The D. flagrans orthologues were identified by BLAST search against N. crassa. (XLS) [file pgen.1008029.s021.xls]

## Sheet: Table_S13
Table S13. Genes involved in germling/hyphal fusion in N. crassa and orthologues in D. flagrans
N. crassa		S. macrospora		D. flagrans protein BLAST
Locus	Gene	Locus	Gene	ID	Identity	e-value
mak-2	NCU02393	putative mak2	XP_003351189	DFL_000344	90.8	0
so	NCU02794	pro40	XP_003347511	DFL_007867	46.9	0
ham-5	NCU01789	SMAC_02471	XP_003350801	DFL_009779	50.6	3.23e-98
mak-1	NCU09842	putative mak1	XP_003349221	DFL_005546	79.1	0
mik-1	NCU02234	mik1	XP_024511330	DFL_008643	52	9.24e-166
mek-1	NCU06419	putative mek1	XP_024511541	DFL_007389	57.1	0
mek-2	NCU04612	putative mek2	XP_003345972	DFL_009429	54.5	7.41e-136
nrc-1	NCU06182	putative mik2	XP_003346461	DFL_009692	67.5	1.73e-121
ste-50	NCU00455	SMAC_ß1890	XP_003348867	DFL_004841	37.9	5.79e-89
pp-1	NCU00340	SMAC_06479	XP_003344278	DFL_001239	56	0
nox-1	NCU02110	SMAC_05007	XP_024511287	DFL_005041	66.5	0
STRIPAK-complex
ham-2	NCU03727	pro22	XM_003352097	DFL_007682	37.4	5.72e-168
ham-3	NCU08741	pro11	XP_003345440	DFL_002622	47.9	2.75e-127
ham-4	NCU00528	pro45/SMAC_01224	XP_003352390	DFL_001177	37	1.26e-82
mob-3	NCU07674	mob3	CBN80575	DFL_000993	47.7	3.16e-73
pp2A	NCU06563	pp2Ac1/SMAC_04678	XP_003346505	DFL_003255	84.7	0
