# Supplementary material for: Intercellular communication is required for trap formation in the nematode-trapping fungus Duddingtonia flagrans
Source: PLoS Genet. 2019 Mar 27;15(3):e1008029. doi: 10.1371/journal.pgen.1008029 (PMC6453484; doi:10.1371/journal.pgen.1008029)
Supplement: S14 Table — (XLS) [file pgen.1008029.s022.xls]

## Sheet: Table_S19 Oligonucleotides
Table S14. Oligonucleotides used in this study
Oligonucleotide name	Sequence (5’ - 3’)	application
Dfa_so_ko_pjet/LB_fwd	GATGGCTCGAGTTTTTCAGCAAGATGACGGTC GCATCGTTATC	sofA-knockout
Dfa_so_ko_hph/LB_rev	TAGCATTACACTTAGAACACTTCACTAAGCTCCATTT	sofA-knockout
Dfa_so_ko_LB/hph_fwd	AGTGAAGTGTTCTAAGTGTAATGCTAGTGGAG GTCAAC	sofA-knockout
Dfa_so_ko_RB/hph_rev	TCGTTCGGATCTGTGGGGGGAGTTTAGGGAAAG	sofA-knockout
Dfa_so_ko_hph/RB_fwd	TAAACTCCCCCCACAGATCCGAACGAAACCC	sofA-knockout
Dfa_so_ko_pjet/RB_rev	ATTGTAGGAGATCTTCTAGAAAGATGCTTGCA AGGCTCCAATAC	sofA-knockout
So_orf_fwd	ATG GCC GGC CGT CGC GG	sofA cDNA cloning
So_orf_rev	TTAATACCCATACTCGCATCTG	sofA cDNA cloning
Dfa_so_sequencing_fwd_1	GTACTTCTCGAGCTTCCCAG	sofA Intron sequencing
Dfa_so_sequencing_fwd_3	CGGTTACATGTGGAAAGACG	sofA Intron sequencing
so_southern_rb_fwd	GCTGTGGTGCAGGTCTTG	sofA Right border Southern blot probe
so_southern_rb_rev	GACGATAGGTGGAACACTG	sofA Right border Southern blot probe
southern_hph_fwd	GAGGGCGAAGAATCTCGT	Hygromycin resistance cassette Southern blot probe
southern_hph_fwd	CTATTCCTTTGCCCTCGG	Hygromycin resistance cassette Southern blot probe
H2Bcherry_pjet/LB_fwd	GATGGCTCGAGTTTTTCAGCAAGATGGAGAAGAAAGGAGCAAAATCG	H2B mCherry-tag
H2Bcherry_hph/LB_rev	TACTTACCTCGCCCTTGCTTACCATGGCGCGCCTTTTGGCAGACGAGGAAGAGTA	H2B mCherry-tag
H2Bcherry_LB/mcherry_fwd	AGTACTCTTCCTCGTCTGCCAAAAGGCGCGCCATGGTAAGCAAGGGCGAG	H2B mCherry-tag
H2Bcherry_hph/mcherry_rev	GTTGACCTCCACTAGCATTACACTTTTATTTGTAGAGTTCATCCATTCC	H2B mCherry-tag
H2Bcherry_mcherry/hph_fwd	TGGAATGGATGAACTCTACAAATAAAAGTGTAATGCTAGTGGAGGTCAAC	H2B mCherry-tag
H2Bcherry_RB/hph_rev	CGGAACCAAAAAAGACTTCAAATGCTGGGGGGAGTTTAGGGAAAG	H2B mCherry-tag
H2Bcherry_hph/RB_fwd	ATGCTCTTTCCCTAAACTCCCCCCAGCATTTGAAGTCTTTTTTGGTTC	H2B mCherry-tag
H2Bcherry_pjet/RB_rev	ATTGTAGGAGATCTTCTAGAAAGATACCTTAAACCCGAGGATGTTT	H2B mCherry-tag
Bamh1_hph_fwd	CGGGATCCAAGTGTAATGCTAGTGGAGG	Analytic PCR, protoplast-transformation
Pst1_hph_rev	TTCTGCAGTGGGGGGAGTTTAGGGAAAG	Analytic PCR, protoplast-transformation
sofT_sgRNA_target	TTCTAATACGACTCACTATAgAAATTACAGCCTGCTCCCGCGTTTTAGAGCTAGA	sgRNA synthesis
LccC_woSP_for	TCTTGGGTCTTTGAGCACGAC	Amplification of the pOF018 backbone for ABTS-Assay
gpdaP_rev	GGCGCGCCtgtgatgtct	Amplification of the pOF018 backbone for ABTS-Assay
hph_LccC_for	CGGGTGTCTAGTTAATTAAGGATCCTAAGTGTAATGCTAGTGGAGGTC	Integration of hph into pOF018 for ABTS-Assay
hph_LccC_rev	tgcatgcctgcaggtcgactTGGGGGGAGTTTAGGGAAAG	Integration of hph into pOF018 for ABTS-Assay
g418_fwd	TTACCTATTCTACCCAAGCATCCAAATGATTGAACAAGATGGATTGCAC	Integration of G418 resistance into pVW23
g418_rev	TAGTGGGGATCGGTCGGCATCTACTTCAGAAGAACTCGTCAAGAAGG	Integration of G418 resistance into pVW23
H2B_cherry_trpC_ter_fwd	TCGCCTTCTTGACGAGTTCTTCTGAAGTAGATGCCGACCGATCC	Integration of G418 resistance into pVW23
H2B_cherry_trpC_pr_rev	CGTGCAATCCATCTTGTTCAATCATTTGGATGCTTGGGTAGAATAG	Integration of G418 resistance into pVW23
so_recomg418_pjet/lb_fwd	gatggctcgagtttttcagcaagatCGCGAAGCATTTTAAGCGC	Recomplementation of the ∆sofA mutant
so_recomg418_lb_rev	GTTGACCTCCACTAGCATTACACTTGGAAGCGGATAATGATGAAG	Recomplementation of the ∆sofA mutant
so_recom_g418_fwd	TGCACCTTCATCATTATCCGCTTCCAAGTGTAATGCTAGTGGAGGT	Recomplementation of the ∆sofA mutant
so_recom_g418_rev	ATTGTAGGAGATCTTCTAGAAAGATTGGGGGGAGTTTAGGGAAA	Recomplementation of the ∆sofA mutant
qpcr_hk_actin2_fwd	TCCAGACTGCCTCCCAGT	qPCR house keeping gene actin
qpcr_hk_actin2_rev	AGGTCTTTTCTGACGTCGAC	qPCR house keeping gene actin
pefB_qPCR_for	CAAGCCATATTCACCTCATCG	qRT-PCR pefB
pefB_qPCR_rev	CTTGGACTTGTAGCCCTTGA	qRT-PCR pefB
Lccc_woSP_for	TCTTGGGTCTTTGAGCACGAC	Amplification laccase plasmid
gpdP_rev	GGCGCGCCTGTGATGTCT	Amplification laccase plasmid
hph_lccc_for	CGGGTGTCTAGTTAATTAA GGATCCTAAGTGTAATGC TAGTGGAGGTC	Integration of hph intro laccase plasmid
hph_lccc_rev	TGCATGCCTGCAGGTCGAC TTGGGGGGAGTTTAGGGA AAG	Integration of hph intro laccase plasmid
pefB_lcccOL_for	cttgagcagacatcacaGGCGCGCCATGCTTCGCAAAGTCGTCGT	Integration of pefb into laccase plasmid
pefB_lcccOL_rev	GCTCAAAGACCCAAGAataGCTAGCATATGATTGGTAGCCCTTTGATGGTGG	Integration of pefb into laccase plasmid
ppf37_rev	CAG TTG GGA AAC ACT TTG CTC	Amplification of pLZ29
Ppf37_3utr_P_for	TGA GAG CTC CGC ATC GGC	Amplification of pLZ29
pefB_ppf37_for	TTTTCAGTTGGGAAACACTTTGCTCATGGCCCCCCTCGCAGCC	Integration of pefB in pLZ29
pefB_ppf37_rev	AAACTGAGCCTCCAGATCCACCTGAATATGATTGGTAGCCCTTTGATGG	Integration of pefB in pLZ29
pefB_PacI_rev	CCTTAATTAATATGATTGGTAGCCCTTTGATG	N-terminal GFP fusion of pefB
pefB_AscI_for	AAGGCGCGCCATGCTTCGCAAAGTCGTCGT	N-terminal GFP fusion of pefB
